# Supplementary material for: Lactate metabolism is essential in early-onset mitochondrial myopathy
Source: Sci Adv. 2023 Jan 4;9(1):eadd3216. doi: 10.1126/sciadv.add3216 (PMC9812384; doi:10.1126/sciadv.add3216)
Supplement: Supplementary file 2 — Tables S1 to S3 [file sciadv.add3216_tables_s1_to_s3.zip]

Archive with 3 entries (3 files):
- sciadv.add3216_table_s1.xlsx
- sciadv.add3216_table_s2.xlsx
- sciadv.add3216_table_s3.xlsx
