# Supplementary material for: Lactate metabolism is essential in early-onset mitochondrial myopathy
Source: Sci Adv. 2023 Jan 4;9(1):eadd3216. doi: 10.1126/sciadv.add3216 (PMC9812384; doi:10.1126/sciadv.add3216)
Supplement: Supplementary file 2 — Tables S1 to S3 [file sciadv.add3216_tables_s1_to_s3.zip › sciadv.add3216_table_s1.xlsx]

## Sheet: Table S1
Table S1: Combined RNAseq and Proteomics Analysis of mfn1,2 vs. wild-type muscle
RNAseq	RNAseq summary statistics and DESEQ2 normalized transcript values for 12732 genes (mfn1,2 vs. wt)
Proteomics	Proteomics summary statistics and TIC nomalized abundance values for 2497 proteins (mfn1,2 vs. wt)
Combined RNAseq,Proteomics Analysis	Summary statistics for Fig. 1A - 1479 genes/proteins

## Sheet: RNAseq
Gene symbol	log2(FoldChange)	Bonferroni corrected p-value	wt; 4wk	wt; 4wk	wt; 4wk	wt; 4wk	wt; 6 wk	wt; 6 wk	wt; 6 wk	wt; 6 wk	wt; 8wk	wt; 8wk	wt; 8wk	wt; 8wk	wt; 10 wk	wt; 10 wk	mfn1,2; 4wk	mfn1,2; 4wk	mfn1,2; 4wk	mfn1,2; 4wk	mfn1,2; 6wk	mfn1,2; 6wk	mfn1,2; 6wk	mfn1,2; 6wk	mfn1,2; 8wk	mfn1,2; 8wk	mfn1,2; 8wk	mfn1,2; 8wk	mfn1,2; 10wk	mfn1,2; 10wk
0610009B22Rik	-0.305378	1	4.76508	2.56966	3.15332	2.44918	5.97093	4.2609	2.82625	2.38898	4.58611	2.95267	2.64317	3.30311	3.82781	3.73496	5.54538	6.22433	4.48003	4.46467	5.87493	3.40802	3.65229	4.97975	2.85211	4.35314	4.5095	6.25612	4.63795	4.48694
0610009L18Rik	-1.57204	3.64467e-18	2.79391	2.62391	2.374	2.30369	3.50208	2.48374	1.65765	3.17237	2.92721	1.99407	2.04371	1.90513	3.17995	2.65649	1.14459	1.22336	0.968427	1.33481	1.81729	1.68235	1.18474	1.76279	0.861197	0.552396	0.667525	0.359021	1.93562	2.20767
0610010F05Rik	-0.346468	0.000102089	6.58458	9.12726	6.78559	11.3189	7.16842	8.02453	11.4864	6.9833	7.50013	6.2488	7.8053	6.95186	6.66649	7.29946	8.19869	16.5726	16.5411	7.68891	9.54414	6.62521	5.79357	14.4173	6.84965	8.81561	7.97374	10.7104	12.8805	15.6317
0610012G03Rik	0.042683	1	5.92984	3.95158	5.12872	4.3064	6.21272	5.84804	4.01161	4.66854	5.41772	4.15438	5.35224	4.83833	4.35166	5.56326	7.84863	8.70985	7.94117	8.03761	9.85641	8.2416	4.51791	7.99317	6.0479	7.80696	8.43954	8.97314	6.80843	8.54722
0610037L13Rik	0.40828	9.22775e-05	2.16937	1.51851	2.53703	1.54676	3.67061	5.11778	1.68722	4.91924	3.3976	2.41237	3.45334	1.89705	3.76469	2.31072	3.88015	5.46366	6.74125	5.95078	7.31777	5.80512	5.01342	4.83892	4.83404	5.48823	6.56077	6.36871	3.81987	7.18062
0610038B21Rik	-0.0602917	1	1.3456	0.825665	1.05415	1.01902	1.19849	1.65994	0.942987	1.54556	1.69951	1.38862	1.02208	1.3651	1.5387	1.7874	1.68089	2.10019	1.25819	2.53473	2.21637	1.93715	2.09676	2.73111	2.85853	1.36566	1.85666	1.79242	1.16338	2.11138
0610040B10Rik	0.921041	6.83574e-05	1.40625	0.165348	0.507919	0.746651	0.836973	0.613602	0.343114	0.826427	0.974666	0.373275	1.16349	0.778511	0.94082	0.783158	1.92145	1.98511	2.2134	2.85283	2.50381	2.42759	2.18807	2.43315	1.72584	2.96477	3.09919	2.6543	2.22387	1.97327
0610040J01Rik	-4.02225	3.51183e-44	1.17856	0.629537	0.88869	0.773209	1.871	1.61606	0.261118	1.07395	0.688686	0.858636	1.01683	0.797373	1.00106	1.33911	0	0.0694	0	0.048728	0	0.157428	0.134929	0.050405	0.065109	0.096526	0.051624	0.048588	0	0.059106
0610043K17Rik	0.824913	1	0.221507	0	0.524171	0.680216	0.730011	0.231365	0.530512	0.222353	0.338425	0.574459	0.546914	0.838048	0.256951	0.798561	2.25446	2.41386	1.47969	1.38741	1.58641	1.90127	2.36512	1.27005	1.34504	0.652537	0.91895	1.6827	1.78947	1.87314
1110002E22Rik	-2.33038	5.32244e-68	30.2333	17.5791	22.1759	23.2174	26.5248	33.7852	25.2852	43.3255	38.6991	25.3497	26.4782	27.9264	43.0761	27.0227	12.467	8.11824	4.98657	10.8033	8.62906	7.46168	7.04768	18.2492	7.237	5.84874	6.38598	14.9604	9.0192	5.71318
1110002L01Rik	0.261326	1	0.724375	0.64224	0.333156	0.259956	0.866796	0.890145	0.299193	0.117702	1.14118	0.989091	0.612785	0.152674	1.17072	0.646646	2.32759	0.948099	0.986243	2.21698	1.3825	1.36539	0.222429	0.997583	1.67777	1.36379	0.263562	1.80259	0.27706	1.09734
1110004F10Rik	0.459388	1	24.4328	18.9081	19.5702	22.0708	15.345	10.418	29.2369	16.6802	19.8528	18.975	22.9729	21.5083	12.2915	23.902	49.6263	50.5233	37.3916	56.8267	40.2909	39.3968	42.7542	42.2552	46.8642	42.7009	41.132	43.8637	46.8284	40.7268
1110008L16Rik	-0.0660504	1	1.66526	0.884926	1.25903	1.31952	1.84671	1.67919	1.12168	1.53622	1.64111	1.13991	1.45482	1.14423	1.61895	1.40369	2.55735	2.62638	1.84254	2.72226	1.73012	1.26893	1.96017	2.38536	2.01876	2.0446	2.10271	3.11917	2.42828	1.92121
1110008P14Rik	-0.0663304	1	2.58056	1.0932	2.3661	1.29678	2.05805	1.46903	1.35655	2.05463	0.669301	0.968712	1.6985	1.87517	1.61714	1.247	1.59959	2.79726	2.35582	0.661297	4.07424	2.12181	0.36752	2.16959	2.42768	1.7652	2.51412	2.93425	2.37005	2.18798
1110012L19Rik	-0.967153	1.54338e-11	3.26045	1.43993	2.83404	2.11911	3.78549	3.66837	1.55612	3.79499	3.84922	1.4336	2.47419	2.13839	4.30472	2.82573	3.24824	2.6838	2.48903	2.95145	2.11575	1.53365	1.49339	2.18334	2.43092	1.71904	2.67694	2.50761	1.64741	2.08646
1110018N20Rik	0.121312	1	0.575369	0.419043	0.662921	0.873154	0.165341	0.344962	0.444476	0.700842	0.621592	0.570313	0.506061	0.532355	0.395043	0.37257	0.522621	1.16352	1.10735	1.00402	1.21815	0.886387	0.222184	0.569922	0.709677	0.767915	0.782249	0.822133	1.00673	1.06562
1110019D14Rik	-0.499916	1	1.05012	0.508626	0.849571	1.0582	1.25321	0.478725	0.666802	1.47679	0.723502	0.523802	0.473146	0.659027	1.33585	1.17891	1.03637	0.861514	0.510918	1.58039	0.919858	1.01342	0.7824	0.465245	0.483379	1.22044	0.967047	1.08248	1.2843	1.2618
1110020A21Rik	1.44843	5.23531e-07	1.56656	0.618279	1.01722	1.666	1.13774	0.460231	0.936991	0.792145	1.19438	1.34393	1.54497	0.633675	1.1297	0.539933	2.01229	7.4705	6.19132	4.47346	9.15445	9.89965	3.37006	3.01513	3.46406	5.10603	5.80371	6.8198	4.95453	5.05401
1110032A03Rik	0.279847	1	3.38928	2.35307	2.0498	2.01547	3.16857	4.73328	1.91355	5.22047	2.12309	1.89699	2.88803	2.33843	1.92094	2.09042	2.67182	2.88109	2.25388	2.35583	5.82423	4.08635	4.63346	2.62199	3.36589	4.75928	3.85688	6.09896	3.36526	3.70707
1110038B12Rik	0.777269	0.944988	4.43629	2.46813	4.18169	1.31317	3.31596	2.48714	4.15051	3.4143	3.92148	4.3075	5.10378	3.87996	3.45517	3.25935	12.0398	7.24222	13.1478	3.80028	3.02583	2.16488	4.372	12.3706	1.07266	14.6457	8.19516	20.4026	7.62764	13.4409
1110038F14Rik	0.386373	1	3.12392	1.77853	2.48918	3.07459	2.81349	2.01638	2.94176	3.44622	3.18938	2.6149	3.86449	2.51183	2.89726	2.6985	5.40515	7.51186	4.08966	6.70798	6.05211	5.67258	5.35672	5.5187	6.74278	5.98066	5.52071	5.14773	7.46836	5.34454
1110046J04Rik	0.53031	1	0.241085	0.294694	0.335051	0.248087	0.673209	0.466309	0.125893	0.597035	0.399884	0.3509	0.111051	0.241411	0.407357	0.47379	0.516352	1.53005	0.719199	0.934122	0.841622	0.420191	0.21242	0.692174	0.160273	0.80761	0.796478	1.14696	1.13284	0.312808
1110051M20Rik	-0.342168	1	2.30536	1.10513	1.92261	2.63183	4.00503	4.18548	1.95972	3.96452	4.01712	2.12943	2.1134	2.89319	4.26009	3.61097	2.87859	4.31066	5.17127	4.09307	3.92268	2.90463	2.98811	6.10468	2.97196	4.40152	3.92223	5.07464	2.80779	2.64293
1110059E24Rik	0.0424321	1	2.48217	1.77396	1.60642	2.17483	2.35192	1.80323	1.98751	2.81282	2.75859	1.90676	2.66817	1.62479	2.08001	1.66656	4.4406	3.62895	2.18575	2.49568	3.42143	3.188	2.75347	2.93248	3.80159	3.05822	3.52604	4.01698	3.55887	2.72473
1110059G10Rik	0.348517	1	0.691543	0.550504	0.603653	0.641376	0.926082	0.496308	0.448861	1.08537	0.904708	0.876421	0.562366	0.695812	0.68081	0.560839	1.94912	1.69474	1.31245	1.49085	1.25399	1.33996	0.816155	1.57336	0.870569	1.14016	1.14999	1.67896	1.1765	1.26821
1110065P20Rik	0.235968	1	0.948589	0.442274	0.625882	0.671077	0.213769	1.39277	0.605345	1.19969	1.52051	0.647726	1.33692	1.23181	0.942351	0.488569	1.78688	1.35864	1.05267	1.95519	2.07782	2.34198	1.30567	2.02402	2.02258	0.784195	1.29153	1.23003	1.38074	1.31703
1190002N15Rik	0.00562184	1	2.14587	0.541593	1.14511	1.17508	1.14437	1.23112	0.962117	2.68518	2.24252	1.39089	0.958523	1.30841	1.3154	0.967991	1.98105	1.81245	1.85561	2.18208	2.49297	2.3715	1.59192	2.68996	1.54303	1.72784	1.70179	3.2663	1.98566	2.14073
1190007I07Rik	-0.856356	7.80294e-05	4.19796	2.19077	4.51193	2.98422	4.74007	4.9856	2.109	3.70257	4.9969	4.49635	4.36957	3.37521	4.0821	2.11395	3.35376	5.23377	2.42746	2.76968	4.31047	2.7716	2.78085	3.61658	2.35813	1.31403	2.64234	4.9668	2.13564	3.02677
1300002E11Rik	-0.0869239	1	4.63616	3.09228	3.63748	4.39923	3.39524	3.02058	4.65054	3.63922	3.5457	5.06646	4.16758	4.79164	5.85898	5.21253	6.50944	7.6407	5.2339	7.04608	6.86713	7.35931	7.273	9.01637	8.16716	6.10163	8.42156	6.20193	9.3968	5.66629
1500011B03Rik	0.0747637	1	0.528687	0.24184	0.287294	0.525761	0.368593	0.426173	0.215591	0.934615	0.784248	0.315063	0.486904	0.350273	0.142988	0.416851	0.512526	0.826463	0.70139	0.972069	0.984678	0.503224	0.469713	0.735954	0.547719	0.538405	0.909677	0.626703	0.581048	0.312252
1500015A07Rik	-0.785817	0.0151972	0.532637	0.30735	0.365019	0.721366	0.521913	0.752834	0.333453	1.03339	0.717216	0.755791	0.468649	0.60844	0.837931	0.488823	2.03024	0.725765	0.904064	0.566709	1.07316	0.70884	0.670883	0.935682	1.29032	0.576434	0.66219	0.919175	1.3572	0.834895
1500015O10Rik	-0.825128	1	1.10521	0	0	0.245432	0.963796	0.842773	0.35319	4.3144	1.5516	0.243914	0.230918	0.840759	0.329961	0.291689	0.250137	0.44929	0.30621	1.15218	0.296598	0.260915	0	1.39194	0	1.47782	0.288517	1.0501	0	0
1600002K03Rik	0.892211	0.00232036	0.415633	0.917585	0.801288	1.115	0.53834	0.493241	0	0.831956	1.02519	0.407923	0.633641	0.731732	0.795762	0.675409	2.08686	3.00816	1.51215	2.88979	2.4093	1.43822	0.85565	1.88835	2.34269	1.77228	1.52306	2.68514	2.44287	1.52738
1600012H06Rik	-0.492243	0.000164277	1.61151	0.737557	1.26453	1.01843	1.4998	1.74044	0.797601	1.06898	2.01251	1.17928	1.47784	1.62083	1.44803	1.35548	2.29784	2.55558	1.58294	1.88273	1.96613	1.61966	2.90797	3.14019	1.89306	2.00369	2.28969	3.87326	1.25066	2.24086
1600014C10Rik	-1.02259	5.31072e-18	3.47779	2.21147	3.07102	0.79637	4.477	3.96108	1.7189	3.97071	3.5009	2.20751	4.1392	3.15134	4.01312	2.92053	3.33973	1.95787	0.682606	4.08215	2.6303	2.78783	2.31574	4.53836	2.5322	1.68024	2.40505	3.17603	0.918775	2.85549
1600020E01Rik	0.656583	0.00936657	0.143397	0.158862	0.479972	0.355443	0.72023	0.577342	0.114464	0.518752	0.314909	0.415928	0.452804	0.417239	0.60404	1.20871	0.541543	1.99881	1.60347	1.28373	1.13922	0.871807	0.853644	0.96139	0.773592	1.00826	2.52572	1.80868	1.14734	1.13821
1700008J07Rik	-0.94474	3.825e-08	1.32211	0.21898	1.03084	0.789398	1.08108	1.16372	0.664826	1.245	1.32323	0.85067	0.938256	0.906699	1.05209	0.908159	1.02681	0.479695	0.431766	0.990752	1.24631	0.881039	0.741631	1.30764	0.950752	0.974928	0.670281	0.372196	0.297563	1.05642
1700012D14Rik	0.141626	1	0.559601	0.288702	0.96249	0.406417	2.04827	1.30438	0.082335	1.09438	1.32955	1.05552	0.502324	0.933403	1.04063	0.725844	1.07429	1.28591	1.2407	1.50692	1.41907	0.86583	0.756213	1.04503	0.680184	1.145	1.03167	1.59745	1.02624	1.99558
1700017B05Rik	-0.271645	1	0.371221	0.151828	0.199621	0.190339	0.360794	0.349633	0.306029	0.767308	0.456855	0.289174	0.229379	0.228786	0.452342	0.387279	0.460265	0.45974	0.420695	0.33843	0.42292	0.514234	0.188289	0.715762	0.381515	0.462414	0.319854	0.432595	0.234518	0.353535
1700018A23Rik	0.176303	1	0	0	0	0	0	0	0	0	0	0	0	0	0	0	0	0	0	0.334815	0	0	0	0	0	0	0	0	0	0
1700020I14Rik	-1.45595	4.61767e-128	92.6193	61.359	79.0362	81.2144	132.944	126.562	58.9781	120.259	113.052	97.1483	100.039	87.5571	126.236	100.216	57.0253	65.4985	47.6942	63.3424	50.0771	43.0683	53.0484	75.2136	55.2042	45.322	55.0679	69.1811	62.8517	53.0162
1700021F05Rik	0.659374	0.0160552	77.0036	49.0663	59.1504	51.6086	43.9954	35.106	58.7188	39.1315	48.3542	53.7541	69.4932	57.1882	35.1523	62.4572	135.028	173.029	120.517	167.469	142.064	116.508	122.393	156.831	152.966	122.89	158.571	148.704	158.875	144.486
1700022I11Rik	0.522167	1	0.029404	0	0.083387	0.036301	0.144141	0.284686	0.061641	0.227191	0.055138	0.131348	0.172632	0.171939	0.395152	0.092063	0.363142	0.371741	0.16071	0.289173	0.41682	0.182903	0.094244	0.482623	0.126483	0.267769	0.21013	0.31812	0.327649	0.311598
1700025G04Rik	-1.86292	2.07881e-47	5.60359	3.63649	4.83293	5.21388	6.20998	9.13941	3.82288	6.53567	6.15263	4.90207	6.55685	4.47024	8.57836	6.21981	1.94098	2.45134	1.21585	3.02234	1.40744	1.36213	1.55332	4.65299	2.25255	1.18173	1.7107	2.56663	1.56012	1.13026
1700027J07Rik	-1.54073	1.41651e-08	0.531138	0.157576	0.707025	0.501327	2.18048	1.35384	0.490274	0.727931	1.3641	0.677447	0.502685	0.977446	1.29618	1.09699	0	0.847545	0.281021	0.24225	0.483802	0.337334	0.416762	0.749988	0.36474	0.132243	0.046306	0.294495	0	0.31247
1700029J07Rik	1.69034	4.29375e-20	0.093078	0.053808	0.117827	0.096142	0.090155	0.202048	0.068793	0.30092	0.21147	0.157633	0.114381	0.186915	0.361212	0.090411	0.674916	0.599948	0.764437	1.08072	0.60594	0.80282	0.88051	0.825567	0.854497	1.18754	1.03948	0.79874	0.661434	0.758633
1700030K09Rik	0.26501	1	0.615283	0.421914	0.394289	0.588532	0.74472	0.662453	0.290815	0.794651	1.02751	0.565053	0.51296	0.621664	0.596538	0.594956	0.955169	1.1304	1.15504	1.09696	1.19209	1.44519	0.82906	1.47643	1.20096	1.30273	1.08139	1.35154	0.991767	1.82219
1700037H04Rik	0.698164	0.136978	0.586378	0.477706	0.601739	0.656967	0.777129	1.25666	0.525216	1.58269	1.26009	0.855688	0.590917	0.76755	1.16813	1.33728	1.60346	1.92215	1.22032	1.82451	2.06565	1.43524	1.2028	2.43302	2.18698	2.17361	2.68349	2.90013	1.98565	0.946001
1700052K11Rik	-0.923479	5.84451e-08	0.541341	0.218875	0.663907	0.40037	0.621496	0.759176	0.494045	0.702261	0.909663	0.366272	0.480827	0.484153	0.833931	0.597408	0.346233	0.464036	0.457622	0.628493	0.432159	0.363756	0.428767	0.785452	0.369092	0.511194	0.334866	0.655275	0.236461	0.357721
1700066M21Rik	-0.36368	1	0.813321	0.353637	0.635186	0.376002	0.830685	0.98409	0.291583	0.892165	1.13545	0.516235	0.531388	0.459632	0.817897	0.948429	0.628628	0.803439	0.600915	0.712459	1.1032	0.89745	0.614913	0.662671	0.613693	0.643393	0.403905	0.807271	0.559198	0.78871
1700095B10Rik	-0.017765	1	0.5414	0.935119	0.466115	0.195463	0.278733	0.562018	0.502157	0.16477	0.66906	0.430524	0.507069	0.498165	0.245613	0.844008	1.14748	0.428174	0.601815	1.07121	0.998254	0.353372	1.15556	1.45911	0.794185	0.461404	0.816226	1.44691	1.89338	0.793413
1700096K18Rik	-0.297642	1	0.54739	0.236916	0.547827	0.480583	0.84173	0.808028	0.467878	0.739956	0.273307	0.425149	0.251694	0.392357	0.816036	0.71887	0.567764	0.79238	0.412544	0.319178	0.972263	0.651511	0.70783	0.899691	0.410322	0.671547	0.643145	0.730187	0.743539	0.757631
1700101I11Rik	0.834408	1	0.018384	0.026186	0.042611	0.14596	0.147899	0.909188	0.025937	0.087193	0.081407	0.017404	0.144405	0	0.050426	0.125145	0.164243	0.406973	0.497413	0.416611	0.584779	0.154588	0.176305	0.681499	0.139977	0.699494	0.735062	0.425119	0.504194	0.495776
1700109H08Rik	-0.426592	1	0.680782	0.238828	0.970293	1.15366	1.64085	0.961481	0.14335	0.892371	0.90672	1.18082	0.497841	0.195176	1.17505	1.2441	0.620227	0.712958	1.6776	1.38776	0.61218	0.367331	1.20564	1.16149	0.619032	0.965102	0.710389	1.39854	0.968944	1.28479
1700113H08Rik	-2.8012	8.37644e-06	0.315011	0.179145	0.383282	0.100278	0.472418	1.04551	0	0.04396	0.155802	0.292708	0.453328	0.365155	0.215141	0.254054	0	0.280739	0	0	0	0.083524	0	0	0	0	0.078913	0	0	0
1700120C14Rik	-0.694192	0.000918039	1.97105	1.37375	1.76325	2.43515	2.99682	2.9947	2.58694	5.30514	3.94276	1.76546	2.80476	2.23685	5.36181	3.07499	4.37429	1.50365	3.85129	2.86156	4.01129	2.55131	1.9446	3.35929	2.72668	2.2663	3.94874	2.70611	1.43422	0.713572
1700123M08Rik	-0.984526	2.79772e-06	2.1885	1.62313	2.64668	2.46197	4.88009	6.29431	1.32496	1.70599	2.99116	1.48231	1.88142	1.24927	4.0654	0.527451	1.34931	2.76798	2.20446	2.60348	2.35589	0.937592	1.36008	1.56258	1.74731	1.62346	2.17418	1.91985	1.05938	1.49869
1700123O20Rik	0.217134	1	1.16613	0.497181	0.784462	0.891105	1.03269	1.44228	1.19658	1.7222	1.61585	1.25273	1.01518	0.758791	1.37697	0.906472	1.45934	1.21608	0.839447	1.8728	1.3125	1.5371	0.914336	2.20406	1.25378	1.5563	2.28548	2.1014	1.5179	1.19532
1810010H24Rik	1.4755	0.274272	0.085224	0	0	0	0.045889	0.320957	0	0.072094	0.180731	0.135176	0.040627	0	0.341236	0.091735	0.406763	0.427308	0.36088	0.198738	0.945574	0.523557	0.370507	0.323139	0.155371	0	0.372612	0.862872	0.162856	0.848268
1810013L24Rik	-0.506752	1.65201e-08	16.3453	10.9995	18.3375	13.6349	28.5869	29.8855	9.034	22.5047	20.2641	15.5077	15.5753	14.4191	22.705	19.2078	18.8125	18.944	14.1037	19.7596	19.5373	14.3177	16.5884	25.6766	17.2057	16.93	18.3414	22.5791	18.1824	17.8493
1810014B01Rik	-0.889607	3.70453e-09	3.01784	3.37948	2.29532	1.28738	3.50596	3.79902	4.30436	3.00366	5.80833	3.75293	5.08516	2.21853	3.56377	5.69418	5.43907	4.36208	6.1381	2.7047	2.85924	3.05158	1.34873	4.02287	3.46711	2.85286	5.1577	5.00305	6.35854	11.5974
1810022K09Rik	0.694302	0.00521659	11.054	12.7418	8.41047	7.1834	8.43231	8.21279	8.65941	9.80786	9.17013	8.65928	11.3543	6.84855	12.8357	9.78384	18.9317	15.3414	18.5163	16.1056	24.1918	17.9861	14.5973	18.3441	14.6762	18.6007	23.3613	20.4135	22.1306	17.4895
1810026B05Rik	0.252953	1	2.28585	0.945062	3.53236	2.12725	2.50737	2.70169	1.4646	2.26347	2.4862	1.5996	1.85363	2.34092	1.82418	2.07938	3.69746	7.90983	5.63214	6.04108	5.89154	4.98407	4.81006	4.1547	2.91068	4.7317	3.51259	7.41829	4.40337	6.17206
1810030O07Rik	0.344434	0.0337453	1.51539	0.715954	1.17651	1.29207	1.81942	2.0965	1.07105	1.99759	1.89138	1.51718	1.81483	1.40702	2.20987	1.33031	3.01177	3.53347	2.37453	3.37352	3.80641	3.02486	2.44081	2.92382	2.17108	2.37741	3.01916	3.74525	2.69894	3.26612
1810037I17Rik	0.689774	0.00369783	1.71343	0.68123	1.21139	1.33893	1.27445	1.25295	0.427401	1.50225	1.80159	1.5486	1.3404	1.24364	1.2436	1.4606	2.45356	3.77805	3.34545	3.44631	3.83817	2.66479	2.546	2.25264	2.73668	3.09745	2.48656	3.76624	2.34353	3.35344
1810043G02Rik	0.68505	0.00361279	0.226908	0.125736	0.344953	0.328238	0.25835	0.419735	0.254428	0.879975	0.635784	0.189339	0.12442	0.382826	0.364736	0.366687	1.10164	1.23429	1.16704	0.81852	1.52669	1.12244	0.60634	0.871927	0.995423	0.420421	1.06921	1.63133	1.16538	0.949242
1810055G02Rik	-0.105431	1	2.16309	1.41195	1.45961	1.23183	1.60627	2.36721	1.32106	4.88119	3.97612	1.7559	2.09401	2.03411	2.46002	1.88122	3.19096	3.0033	2.73477	3.01361	2.69813	2.81926	3.08071	4.56133	3.60866	2.75784	3.00171	4.24015	2.57999	2.00159
1810058I24Rik	0.111586	1	2.44793	1.23894	1.7078	2.60846	2.48476	4.84525	1.64763	3.12854	2.72045	2.69532	4.08368	2.96898	2.84787	2.74877	3.05479	5.82961	4.25206	3.98362	4.17043	3.8469	2.39288	5.00875	3.17075	3.82604	4.09499	7.8149	4.92783	4.47527
2010111I01Rik	-0.839193	1.54868e-12	6.40576	4.8232	5.77758	5.8711	6.41319	15.1443	5.96029	6.82321	9.6159	5.67607	6.83819	6.74432	5.50026	8.94666	6.97115	7.44766	2.94377	6.99276	7.31844	5.50393	5.99951	9.9122	7.54113	6.7279	4.7317	9.30922	3.67808	5.76565
2010320M18Rik	0.181269	1	1.74128	1.08839	1.88394	1.74114	2.84619	2.50727	1.59381	2.31129	1.94504	1.92933	2.35369	1.42608	1.79699	1.47113	2.24447	4.4818	3.09832	3.47551	3.3265	3.71161	2.34269	3.31644	1.90252	3.53653	4.04986	3.46689	2.06434	3.15685
2210016F16Rik	0.801891	1.42233e-12	1.11453	0.4173	0.765529	0.760965	1.20084	1.73509	0.942226	2.03988	1.74728	0.948682	1.28237	0.991043	1.77394	0.757877	2.62698	3.634	2.66272	3.13928	3.57723	2.12189	2.45511	3.10403	2.83616	3.17863	3.61282	4.36447	3.06865	2.91629
2210016L21Rik	0.210736	1	3.88764	2.7689	2.53346	3.0686	3.0998	5.1235	3.1508	4.48698	4.33761	3.44108	3.88393	2.10673	5.48034	3.81373	6.625	8.06878	4.31068	7.38988	6.74894	5.38403	6.47139	5.01146	7.05214	4.20634	8.63898	4.51129	5.95499	4.31341
2210408F21Rik	-0.80511	1.96709e-11	7.25062	7.08673	7.45939	7.45544	10.7784	6.96366	6.08433	7.59856	8.49456	7.67272	6.75879	7.73804	8.04365	8.41583	9.6001	7.17228	6.42107	9.94119	7.28351	8.27704	6.28984	6.2883	5.94409	6.73407	8.0291	8.73282	8.06674	8.1506
2210408I21Rik	-0.298337	1	0.7665	0.379892	0.288505	1.0881	2.10508	2.29346	0.402198	1.47875	1.10678	0.699277	0.723232	0.729697	1.43412	1.3193	1.73096	1.35474	1.01691	0.978302	1.25503	1.08571	1.12446	1.32424	0.463037	0.948395	1.33603	2.06407	2.0599	0.99897
2300009A05Rik	-0.788951	4.51647e-09	3.33662	1.57045	3.80504	2.0813	3.15319	2.08612	2.43118	3.91895	3.43031	2.4624	2.73047	2.36545	3.38373	1.71114	1.02753	2.45395	1.35364	1.95684	2.84834	2.51403	2.32284	3.33353	2.04573	2.70456	1.96358	1.6205	1.8793	2.13207
2310001H17Rik	-0.245483	1	1.48222	0.805896	0.8986	1.16985	2.99623	1.03231	0.654131	2.17425	1.62576	1.29233	0.910006	0.959788	2.09353	1.47999	0.571696	1.29729	2.45659	1.30574	1.82716	0.691084	0.999272	1.12739	0.391901	1.98131	1.6548	2.06566	0.991012	1.45432
2310001K20Rik	-0.930963	1	0.114704	0.153583	0.621602	1.02673	0.926973	0.358699	0.341971	0.271537	0.225952	0.7966	0.402218	0.223375	1.03095	0.069185	0.322614	0.306184	0.217221	0.866675	0.671554	0.355261	0.071476	0.442481	0.342719	0.314367	0.470314	0.3035	0.390406	0
2310002L09Rik	-0.358094	1	38.8567	29.9957	26.3718	33.1757	50.1847	41.136	29.1554	18.5838	34.4385	24.8589	42.1704	38.3461	44.9551	27.9088	54.8879	63.7727	43.3857	61.2008	71.3579	55.2151	38.5694	46.1947	36.7914	45.3909	49.2875	77.7196	50.7349	53.2067
2310008N11Rik	-2.63228	1.03345e-10	0.85823	0.894575	1.94919	2.10009	1.27498	0.812781	0.76653	0.826202	0.749188	1.91397	1.88835	1.10239	1.68408	0.266773	0	0.343982	0	0	0	0	0	0	0.459536	0	0	0.16533	0.563317	0.296218
2310009A05Rik	0.118252	1	2.77838	1.37231	2.84671	2.48658	2.68755	2.55065	2.7735	3.46672	3.25829	2.41707	1.78619	2.30742	2.33868	1.56489	3.22643	5.38333	3.9832	5.54959	2.70478	4.4468	4.14519	3.69745	3.07742	4.43278	3.88375	4.4111	2.38692	4.35907
2310009B15Rik	-0.957	6.06835e-11	4.442	2.66437	3.54512	3.50026	4.51485	4.61742	3.96314	3.56642	4.65701	4.82205	3.63629	3.99524	4.20975	4.04034	2.91158	3.57275	3.32268	3.93436	3.56145	3.84114	1.93918	3.86248	3.02066	2.83606	2.92343	3.87976	1.67977	2.16478
2310010J17Rik	0.93225	0.000647036	2.77786	1.3488	1.86364	2.75393	2.67145	2.06756	2.35011	2.3628	1.53557	2.26743	2.57682	2.57583	1.81351	1.7849	4.88141	7.48292	7.2638	6.11113	10.4469	8.11736	0.766234	4.51625	3.73121	6.6988	5.18705	6.12107	5.03368	9.80586
2310011J03Rik	0.996245	8.77165e-12	0.735321	0.401506	0.499247	0.903695	0.734468	0.962969	0.42221	0.75796	0.50787	0.538544	0.893035	0.540609	0.794361	0.506001	1.83946	2.44882	1.37658	2.5164	2.27405	2.15996	1.22329	1.93427	1.774	2.26985	1.50257	2.46483	1.66002	2.05835
2310014F06Rik	-1.77758	1.45837e-06	1.00187	0.653653	0.891682	0.795938	0.451569	0.326581	0.431429	0.608761	0.688677	0.810269	0.515709	0.391055	0.711466	1.04401	0.765965	0.355649	0.166922	0.183862	0.259781	0.118285	0.49952	0.387389	0.209114	0.193615	0.407114	0.324123	0.382545	0.12513
2310015A10Rik	0.713034	0.00348675	0.833842	0.555612	1.73724	0.995554	1.91213	2.83128	0.592951	2.13671	1.66126	1.26967	1.34812	1.12136	2.97827	1.62045	2.49285	5.4271	3.15042	3.26877	5.0548	2.56916	2.91654	3.10956	1.95989	3.13631	3.56546	4.50464	2.82445	3.72215
2310015D24Rik	-3.00953	2.23379e-65	0.95773	0.493862	0.657911	0.60967	1.06574	1.23525	1.45626	0.678199	0.940273	1.34581	2.00725	0.891921	1.154	1.11225	0	0.26252	0.1099	0.067086	0.132573	0.078764	0	0.40354	0.090902	0.173676	0.139322	0.263626	0.094921	0.097993
2310015K22Rik	-1.10147	1	0.350504	0.065076	0.077235	0.121051	0.440644	0.138592	0.09767	0.8751	0.247592	0.258837	0.262147	0.373102	0.279689	0.140112	0.254739	0.260976	0.074887	0.200914	0.13903	0	0.093706	0.137605	0.405836	0.260863	0.175645	0.268508	0.185209	0
2310016D03Rik	-2.10157	1.91929e-39	1.22097	0.84104	1.64841	1.15196	2.11321	1.37365	0.772246	1.62158	1.31439	1.44204	1.25709	1.05924	1.41175	1.2148	0.280589	0.913809	0.346979	0.448193	0.676791	0.644072	0.336124	0.730804	0.357699	0.297267	0.647123	0.530699	0.745213	0.288345
2310016D23Rik	-2.62615	1.5834e-11	0.975687	0.243264	1.47598	1.55764	0.924682	0.530457	0.994698	1.81098	1.74166	1.45987	1.22332	1.46038	2.37872	0.362914	0.057064	0.612682	0.128174	0.535897	0	0.074847	0	0.360874	0.3417	0	0.140124	0.319557	0.201111	0
2310022A10Rik	-0.0854063	1	6.95113	4.64846	7.88074	7.35204	8.75899	10.863	5.99877	11.7996	9.79598	8.36552	8.96169	7.96534	9.15937	8.66793	11.1864	16.44	9.4214	12.6292	17.2608	12.1512	9.15814	13.3067	10.018	10.9146	13.543	16.4195	11.2631	10.8515
2310022B05Rik	1.1296	4.3361e-14	1.45816	0.833325	0.754408	0.987967	1.9314	1.55412	1.46017	3.31931	2.17079	1.23475	0.956826	1.41226	1.98631	1.25802	4.02693	6.81035	4.76586	4.44076	7.55782	4.02134	3.4261	4.4608	3.87501	5.68337	5.32973	6.74079	5.04225	4.89239
2310030G06Rik	-1.24032	0.000250016	1.03703	0.629491	0.823128	1.34195	1.56834	3.25169	0.361174	0.88933	0.57558	0.879683	1.74329	1.04056	1.46821	1.04017	1.29438	0.703518	0.554042	0.94666	0.682824	0.464666	0.576124	1.01998	0.213177	0.599509	0.68046	0.718072	1.05188	0.412551
2310033P09Rik	0.717517	0.188102	2.37967	1.42147	1.29087	1.55148	1.27307	0.959438	2.25608	0.809735	1.5532	1.77349	1.31245	1.33884	1.11264	1.26926	4.34606	4.54855	2.98157	5.40358	4.70934	2.97724	3.26124	3.32887	4.72062	3.7109	3.87332	3.7104	4.6322	3.81805
2310039H08Rik	0.148788	1	0.878808	0.839038	0.994195	0.745788	1.5741	1.86882	0.882324	1.81053	1.62548	1.33376	1.14511	1.00056	1.30697	1.44104	3.08131	2.42345	1.74809	1.76914	2.99552	1.87979	1.27399	2.21801	1.90663	1.78893	2.47249	1.90811	1.41382	2.17946
2310040G07Rik	-0.78491	1	2.73736	1.78646	2.50432	1.81442	3.51405	1.70139	1.01361	3.5622	6.01429	2.48014	1.04568	0.885463	3.26403	1.95624	2.51194	2.88426	2.16622	2.21652	1.74037	1.09956	2.28228	1.27771	2.82728	1.8284	2.80772	2.64831	2.69087	1.94465
2310040G24Rik	-0.428758	1	38.7403	17.8667	30.1614	26.1307	34.4306	20.1614	30.1448	33.8386	30.2959	23.917	40.794	27.2258	33.716	27.9793	40.3495	42.8395	28.4943	39.2625	30.1665	29.0212	21.2553	63.0017	41.2257	32.6845	39.4671	28.1944	32.0046	26.1045
2310047D07Rik	-2.64985	5.63904e-21	2.2846	0.869144	1.64607	2.14518	1.68663	1.03198	1.22574	0.829776	1.51029	1.42748	2.19591	1.99599	1.38042	1.54817	0	0.491348	0	0.514925	0	0.227942	0.282655	0.6093	0.257846	0	0.591615	0.366881	0	0
2310057M21Rik	0.320343	1	2.32877	3.22313	2.07906	1.75458	3.6648	2.48845	1.30262	2.34465	2.37142	1.64366	3.23702	1.87668	2.30716	3.84441	3.206	6.08613	5.96394	4.67621	5.31005	5.39668	3.78916	8.15405	5.05758	4.12713	7.31596	5.60953	3.91772	5.21815
2310061I04Rik	0.1377	1	9.6143	6.48248	7.33208	4.68839	6.68186	16.79	2.60607	7.74561	6.38446	5.59562	6.46557	5.16312	9.7198	5.55704	8.54684	8.6754	8.87645	10.5122	15.2713	8.07362	7.5416	10.4796	10.5898	12.4826	15.5857	14.5981	9.68089	13.4778
2310065F04Rik	-4.2327	2.54194e-115	26.4382	22.9255	28.2239	17.3617	44.8178	6.83451	12.4131	25.2106	23.786	14.7755	16.1509	23.2944	17.5546	19.0115	1.33138	1.5322	1.63942	2.65032	1.30932	1.14259	0.859853	1.72945	1.26426	1.25822	1.00143	1.93274	1.56907	0.994819
2310069B03Rik	-0.394867	1	0.323178	0.18793	0.412084	0.090412	0.224197	0.69532	0.158955	0.131457	0.22294	0.233009	0.188237	0.263611	0.225099	0.534419	0.156451	0.508554	0.118542	0.369209	0.429321	0.181193	0	0.517758	0.18233	0.235569	0.315195	0.311598	0.190879	0.194702
2310075C17Rik	-0.298108	1	1.69475	0	3.34321	2.76753	1.54662	2.79427	1.31723	2.96303	1.71982	3.72139	3.10876	2.29708	2.42415	0	2.83954	2.43599	4.48617	3.58394	3.2003	1.0213	0	3.15575	1.94023	2.98116	4.17378	1.44443	0.716448	2.73817
2410002F23Rik	0.511189	1	0.55281	0.077543	0.249215	0.291734	0.848515	0.73421	0.415723	1.12915	0.546127	0.432916	0.323701	0.218929	0.541988	0.222096	1.21905	1.11997	1.3492	0.561781	1.35399	0.416517	1.08305	0.430273	0.533398	0.788504	0.430483	0.847218	0.26596	0.367153
2410004B18Rik	-0.236498	1	3.03411	1.97021	3.48378	2.76069	3.27841	2.16717	2.84613	3.07899	2.42628	2.97954	3.05683	3.41775	2.31821	3.3068	4.6296	3.2059	4.05313	4.50043	3.42097	3.19453	3.79246	4.20965	4.04268	3.81256	4.14157	4.99042	3.22595	3.64967
2410006H16Rik	2.59596	1.27628e-48	0.888579	0.73518	0.178053	1.60953	3.06436	2.04792	0.656178	1.99835	1.61431	0.871374	0.940127	1.11356	1.21717	1.28063	10.1997	14.4995	12.6361	13.6617	19.5215	18.5016	12.3123	13.1851	8.9917	13.4448	14.0047	14.7043	9.5264	16.4737
2410015M20Rik	0.735323	1.76559e-13	8.55724	3.96708	6.48431	4.49395	7.02721	7.0201	6.89532	7.85039	6.79608	6.08288	7.55623	6.98322	5.90776	6.77116	16.5222	19.9619	15.6495	16.0219	18.2428	14.9107	12.7107	16.168	17.4476	13.5013	18.1797	22.4359	13.0769	15.7939
2410131K14Rik	0.732802	7.61751e-17	0.689984	0.424054	0.728677	0.804692	1.00223	1.40566	0.627046	1.018	0.900401	0.926602	1.03921	0.773777	0.982198	0.884546	2.35947	2.74635	2.19901	2.566	2.36611	2.21093	2.05678	2.54269	1.52992	1.67622	2.00662	2.61753	2.06541	2.05922
2500002B13Rik	-1.27077	0.0174101	0.179591	0.147369	0.189442	0.130384	0.250366	0.088807	0.158701	0.372343	0.345653	0.103275	0.113391	0.080291	0.293078	0.163356	0.058394	0.216668	0.119529	0.083832	0	0	0.102028	0.346318	0.073852	0	0.170013	0.051242	0	0.197618
2510002D24Rik	0.100074	1	15.0133	8.38359	11.3363	15.4735	17.2222	17.5194	13.2286	14.2754	14.3064	13.7381	17.1098	13.7656	18.6722	12.9997	24.9789	25.2333	21.8799	26.3086	21.482	19.3164	29.8433	24.8012	22.6649	21.6837	26.4465	22.478	16.7715	24.2387
2510009E07Rik	-0.70692	2.31482e-36	5.37864	3.11842	4.28334	4.75702	6.63135	7.28108	3.45175	5.39647	6.00296	5.2928	4.76135	4.42795	6.31558	5.42578	5.38396	5.32775	3.60081	4.86328	4.81955	4.53972	4.68205	5.77176	4.58357	4.21907	4.85335	6.58863	3.88677	4.0836
2510017J16Rik	-0.472179	1	0.354271	0.341475	0.344645	0.45436	0.73244	0.540933	0.663703	0.729115	1.02861	0.513422	0.50014	0.516572	0.581605	0.565929	0.762981	0.864803	0.608204	0.905435	0.296197	0.641224	0.6284	0.778869	0.633477	0.495857	0.215808	0.735574	0.839043	0.676322
2510039O18Rik	0.156213	1	1.19791	0.603463	1.08167	1.03788	1.34783	1.86018	1.04148	2.09241	1.75694	0.889425	1.25967	1.2426	1.46459	1.39687	1.79072	2.41963	1.97595	2.52791	2.22227	1.36756	1.71459	2.32265	1.77317	2.16311	3.11996	2.82747	1.62586	2.36741
2610001J05Rik	0.123245	1	1.81381	0.996396	2.60053	1.5098	3.75725	3.1857	1.09671	1.62087	2.16565	1.83822	2.26335	1.83858	3.2321	2.0162	3.2416	3.52054	2.2482	2.51547	3.88762	2.94445	3.16266	5.17635	4.17338	3.0563	2.69628	6.48169	3.65049	3.07382
2610002M06Rik	-0.130784	1	0.740035	0.638476	0.795693	0.656644	1.75611	1.8976	0.590879	1.12176	1.51825	0.882268	0.935114	0.64276	1.21399	1.08426	1.48772	1.48843	1.0501	1.50137	1.85316	1.5025	1.27686	1.56448	0.999965	1.6295	1.4084	2.06123	1.06047	1.53441
2610008E11Rik	-0.354604	0.00326707	3.15625	2.29612	2.81056	2.96653	5.73739	6.91153	2.49093	4.68526	4.4362	3.79759	3.71321	2.90844	5.42396	3.63545	3.74257	5.73001	5.06705	5.14145	4.78938	4.61242	3.56097	5.56676	3.72409	4.64361	4.76577	5.02592	3.86076	3.83816
2610021A01Rik	-0.258502	1	1.67043	0.906578	2.13121	2.1446	2.65801	2.55977	1.29512	2.82801	2.32168	2.15446	1.9769	1.38078	2.58224	1.54867	2.39437	2.87273	2.8582	3.29712	2.19321	2.53633	2.16743	2.72631	2.0818	1.98951	2.31061	2.56613	2.08121	2.14555
2610037D02Rik	0.0378258	1	1.11248	0.635159	0.890389	1.32239	1.67774	1.04283	0.606789	1.25731	1.10945	1.17545	0.847463	1.03334	1.16705	1.19231	2.09949	1.75746	1.36928	1.72148	1.66917	1.40817	1.45321	2.29057	1.24725	1.77757	1.71423	1.89139	1.23757	1.68153
2610044O15Rik8	-0.386771	0.0157078	5.84595	3.23831	7.91646	5.82979	8.9315	9.29566	4.85738	7.83063	7.70676	6.1618	6.67908	6.45706	8.73411	5.84105	6.37993	8.55615	7.77042	9.98774	8.13144	8.35901	5.99178	10.9947	7.69442	9.28481	6.30724	8.52079	6.0782	8.69471
2610203C22Rik	-0.723536	1	0.558856	0.057946	0.405497	0.248571	0.478653	0.306487	0.515667	0.764683	0.978342	0.591933	0.19892	0.575394	0.375138	0.413824	0.913357	0.55731	0.888324	0.905521	0.940534	0.67106	0.436509	1.34843	0.899047	0.659404	0.745641	0.893838	0.372028	0.53244
2610301B20Rik	0.358219	1	0.877769	0.65479	1.33482	1.62716	0.974456	1.43784	1.00891	0.991547	1.20075	1.09697	0.857739	1.086	0.993585	1.22025	2.18415	1.82589	2.02418	3.77611	2.49961	2.26265	1.79639	2.9578	1.11845	1.82511	2.02118	2.60087	3.59539	3.17674
2610306M01Rik	0.667827	0.515869	0.419231	0.519689	0.700865	0.703837	0.474707	0.798315	0.613383	0.638762	0.640721	0.43468	0.564649	0.864192	0.692637	0.982538	0.652624	2.03777	1.35985	1.34526	2.06757	2.03412	1.10714	1.47564	1.0709	1.17309	1.85958	2.08526	1.12087	1.41494
2610306O10Rik	0.2944	1	2.47062	2.68826	2.85411	2.98378	6.64286	4.12983	2.35983	3.76655	4.3981	2.90434	2.08776	2.94859	4.05021	3.13075	6.60153	5.09051	4.27181	5.53021	4.5553	7.25013	6.04307	4.9252	5.14655	6.18395	5.13003	11.4959	9.01353	5.81924
2610507B11Rik	-0.484064	9.26762e-31	41.4031	29.9464	38.7323	30.5159	52.5699	52.6792	32.4369	58.8286	56.3626	37.203	42.4795	30.1227	51.9504	40.3226	43.4006	52.8373	43.0873	48.0322	48.5744	39.5353	40.6041	51.5981	45.1004	38.268	53.8334	54.8817	45.5013	48.9166
2610507I01Rik	-0.870969	2.54852e-06	1.06629	0.366259	0.710115	0.978494	1.01249	1.40441	0.747153	1.45675	1.19052	0.886473	0.928221	0.909683	1.33435	0.55342	0.428704	1.2786	0.696467	0.922043	0.677815	0.901655	0.705364	0.720005	0.519921	0.834262	0.786739	0.865845	0.680179	0.827204
2700046G09Rik	-0.195949	1	0.537539	0.308255	0.524408	0.571108	0.547856	0.865227	0.512072	0.610422	0.469457	0.689069	0.522834	0.337498	0.698662	0.564969	0.448209	0.722057	0.695631	0.684933	0.916024	0.747214	0.483536	0.961764	0.749419	1.03799	0.827235	0.90259	0.33439	0.491458
2700049A03Rik	-0.0780143	1	0.523326	0.244056	0.49039	0.687621	1.03032	1.32551	0.390506	1.01079	0.983919	0.667597	0.748733	0.578189	0.817049	0.737401	1.10355	0.820766	1.02345	1.20444	1.42532	0.943017	0.885781	1.06928	0.89553	0.765336	1.12321	1.20716	0.647844	0.930665
2700062C07Rik	-0.227942	1	0.410271	0.942125	0.721487	0.414708	1.14238	1.06465	1.12918	1.41065	1.42576	0.518144	0.918445	0.536349	0.737477	0.862361	1.56607	1.26611	0.217647	1.62225	1.95915	1.41285	1.70429	1.37105	0.708289	0.590433	0.529005	1.19161	1.24843	0.627857
2700081O15Rik	-0.466376	0.0849289	1.39914	0.608338	0.602576	1.18354	1.52981	1.46205	0.894987	1.9621	1.8684	0.882591	1.29557	1.33752	1.97081	1.17174	1.59793	1.36177	0.510737	0.865486	1.83499	1.40805	1.07023	1.76465	1.797	1.24957	1.28414	1.09112	0.858614	1.02757
2700097O09Rik	-0.176666	1	0.431939	0.288117	0.559342	0.961713	1.45692	2.34261	0.503492	1.46137	1.84652	0.868895	0.736468	0.890632	1.50971	1.38959	1.07662	1.54317	1.46273	1.32214	0.988768	0.898416	1.50621	1.39292	0.5168	2.0008	1.04712	1.00632	1.46188	1.14643
2700099C18Rik	-0.722667	1	0.0992	0.071253	0.090712	0.122848	0.027642	0.110475	0.070617	0.40177	0.998646	0.20113	0.071695	0.06427	0.337841	0.088549	0.068248	0.23777	0.119547	0.233632	0.202231	0.087039	0.047726	0.110898	0.147283	0.170265	0.116503	0.034784	0	0.087685
2810001G20Rik	0.897349	0.00539145	0.469144	0.402369	0.292536	0.092486	0.367519	0.483677	0.19655	0.779234	0.46084	0.524453	0.622311	0.3801	0.252703	0.256239	1.28797	1.63723	1.2015	1.54276	2.12719	1.08772	0.584417	1.3357	0.932955	1.35465	1.24226	1.15365	1.58619	1.33676
2810002D19Rik	-0.583561	0.0202429	1.35596	0.877396	0.986327	0.827866	1.08813	1.05008	0.495595	1.39658	0.9915	1.31469	1.17679	0.960985	1.44387	0.925962	1.29667	0.857345	0.980905	0.992514	1.359	1.69453	0.471181	1.64052	0.900834	1.24795	1.54097	1.08838	1.32424	1.84533
2810004N23Rik	0.726413	1.89818e-16	9.96856	7.39437	9.88081	8.90229	11.6835	12.0386	8.4428	11.9211	11.1494	8.81816	11.5486	10.0609	9.62835	10.8581	28.3207	31.6107	21.2399	32.8222	26.7507	19.3363	28.0648	26.5867	29.0929	26.6065	30.312	34.8586	32.2572	28.1517
2810006K23Rik	0.249413	1	3.07304	1.72223	2.37686	2.36667	2.4768	2.41296	3.04429	2.64426	2.66769	2.61346	3.05681	2.80558	2.76983	2.52977	4.57964	6.18933	3.98218	4.72305	4.751	4.1199	5.10882	4.54859	4.63296	4.11391	5.24659	5.41166	5.08728	4.39357
2810013P06Rik	0.0212344	1	0.524867	0.252432	0.740787	0.616064	0.908235	1.11338	0.606867	1.13683	0.958542	0.821331	0.776096	0.734809	0.751466	0.615766	0.95663	1.07295	1.04973	1.12081	1.24632	1.38076	1.09984	1.30409	0.998673	1.02036	1.24527	1.36567	0.826282	1.31922
2810021J22Rik	0.56227	1	0.146946	0.049596	0.069687	0.093306	0.214856	0.114486	0	0.281858	0.090655	0.071424	0.120698	0.123374	0.149452	0.118616	0.250898	0.174071	0.179698	0.282267	0.283873	1.23047	0.17533	0.382306	0.240057	0.273142	0.277387	0.416987	0.257507	0.245488
2810025M15Rik	-0.0452645	1	2.53616	0.90672	2.12925	1.27256	1.84172	1.14302	1.77115	2.68648	2.10695	2.14972	1.77777	1.98481	2.02504	1.93882	3.88833	4.35575	4.35343	1.84207	2.46373	1.49722	1.6308	3.02158	1.38442	2.35982	1.62468	3.12727	2.6084	1.94915
2810402E24Rik	0.0950962	1	1.70767	0.654957	1.07014	0.823014	1.09829	1.60309	0.907133	1.54286	1.41662	1.04807	1.0026	0.94211	1.13017	1.26021	1.71504	1.80475	1.78119	2.00536	2.38848	1.87346	2.03129	2.13822	1.34136	1.79965	2.04381	1.60668	1.74491	1.76977
2810403D21Rik	0.480216	1	0.044428	0.184768	0.333783	0.122707	0.239219	0.461649	0.193406	0.432432	0.116132	0.274215	0.337955	0.523457	0.418972	0.246037	0.543414	0.849781	0.496482	1.48642	1.12345	0.423957	0.755842	0.906968	0.524879	1.25669	0.743326	0.804008	1.78834	0.736549
2900026A02Rik	-0.791172	3.10481e-18	5.0585	1.7307	3.17539	3.03378	4.64259	3.3516	2.74549	3.97857	5.96788	2.15944	2.46714	3.45268	5.34845	4.4886	3.33692	2.44357	2.78187	2.54827	1.97716	3.53701	1.6629	6.54633	2.56061	3.48179	2.27756	4.38512	2.01396	2.74075
2900076A07Rik	-0.379938	1	9.75496	8.69848	14.964	8.24922	22.879	24.1652	7.43426	18.157	18.7917	12.2917	13.8246	12.3492	22.25	12.7376	10.2562	7.96601	7.44772	10.6117	8.22281	4.95062	5.50918	15.5715	8.1535	8.1664	8.66662	10.3048	7.61975	5.05365
2900079G21Rik	-0.613439	1	0.93686	0.206441	0.647133	0.829398	0.846715	0.668018	0.502292	1.36028	0.731697	1.03435	0.762842	0.230875	0.955879	0.49564	0.152095	1.24229	0.659694	0.944232	0.256196	0.38939	0.315871	1.36649	0.781733	0.422671	0.487672	0.977882	0.752677	0.858954
2900097C17Rik	0.208927	1	20.7535	17.2764	20.7675	21.3258	30.6915	28.4559	18.5999	26.698	24.4826	22.6669	22.1739	21.6308	28.6411	24.3218	36.7376	41.2077	34.7834	41.7524	36.1342	28.7679	37.9634	32.9069	34.5671	33.5439	37.8174	43.5627	35.4856	39.6968
3000002C10Rik	-1.22388	3.72524e-06	0.899498	0.604427	0.71521	0.252338	0.722333	1.30713	0.543535	1.40188	1.25739	0.602454	0.932802	0.604375	1.18549	0.864477	0.344385	0.67015	0.60602	0.572917	0.552927	0.381582	0.166687	0.43627	0.329309	0.197924	0.251342	0.317768	0.184057	0.518497
3110001I22Rik	-0.107579	1	0.475241	0.351039	0.331964	0.418179	0.755781	1.15725	0.250921	0.526328	0.559382	0.510046	0.293858	0.374678	0.276168	0.764792	0.94765	0.805975	0.395995	0.832576	0.701351	0.550559	0.678159	0.704251	0.909907	0.384859	1.23861	0.744635	0.7319	1.01383
3110039I08Rik	-0.652542	0.546789	1.83588	1.18018	1.59699	2.07726	3.63844	2.87624	1.3384	3.72214	4.30081	2.71895	1.48111	2.54192	3.08623	2.63455	2.67756	1.27629	1.44829	2.20746	1.49599	1.87168	1.50672	4.6857	1.61049	2.89125	1.28702	2.45881	1.24627	1.3089
3110040N11Rik	1.22021	3.27579e-19	3.70002	2.58418	4.4119	3.44321	3.84859	4.02829	2.24068	3.66011	4.00672	3.68585	4.40782	3.3584	3.65461	2.25402	9.54118	14.8066	11.6086	13.1786	14.3357	11.0301	9.65677	8.12424	8.65491	12.0694	12.0063	14.2823	9.7266	14.6421
3110056K07Rik	0.0335119	1	1.1198	0.633102	0.529529	0.689339	1.58634	1.72051	0.388253	1.22042	1.19169	0.950559	0.91175	0.950585	1.07737	1.06863	1.62966	1.23322	1.42004	0.745492	1.44897	1.76542	1.17257	1.88785	1.45833	1.14291	0.833357	1.73879	1.18118	2.13258
3110082I17Rik	1.19833	5.45362e-07	3.17807	3.04398	1.92436	2.75035	2.16217	2.01107	5.00655	1.90819	1.72688	2.48249	2.34867	2.96068	1.42637	4.00334	12.1436	8.20739	9.27764	10.6714	9.29375	11.2296	8.395	7.1751	11.7346	10.7383	9.62336	7.70507	8.96215	6.4541
3222401L13Rik	-1.46769	1.95681e-07	0.229387	0.21294	0.163382	0.267078	0.791143	0.5598	0.193592	0.668413	0.3079	0.352231	0.31101	0.231449	0.409307	0.225365	0.145991	0.192256	0.266614	0.191137	0.144622	0.106048	0.096765	0.328874	0.21079	0.131695	0.07477	0.176674	0.159598	0.220539
3425401B19Rik	-0.806157	4.33119e-16	70.2421	63.4362	87.5706	74.6498	108.833	105.601	59.5646	70.9343	74.0804	68.8175	86.9104	68.4047	99.7201	84.2957	61.6951	86.7097	59.2169	78.0814	85.3125	65.9984	55.6721	72.9149	56.4712	64.892	91.3599	71.5364	60.5765	60.6956
3830406C13Rik	-0.133275	1	2.96655	2.03131	2.5947	1.93243	2.23457	2.73324	2.35266	4.75235	2.52515	1.75239	4.25205	1.31355	1.64033	1.11627	2.76365	1.97473	3.53639	5.19461	5.71779	2.43238	3.85528	5.53948	3.39733	3.51953	2.17586	3.84549	4.29697	2.45723
4430402I18Rik	0.122458	1	1.02204	0.093863	0.105108	0.082183	0.03105	0.436774	0.074711	0.165447	0.159605	0.32969	0.360899	0.425186	0.500553	0.233989	0.808006	0.607909	0.449746	0.226974	1.31238	0.188926	0.123397	0.431514	0.460382	0.648422	1.96629	1.49966	0	0.59378
4632404H12Rik	0.270799	1	0.714748	0.281443	0.431745	0.659446	0.860607	1.17146	0.55273	1.06689	0.944891	0.502049	0.683688	0.591845	1.04568	0.556366	1.30196	1.53709	1.20006	1.31535	1.70006	1.45365	1.00987	1.59014	1.1648	1.11686	1.074	1.40388	1.63232	0.997508
4632415L05Rik	0.549647	2.35152e-07	1.64261	1.42423	3.13304	1.26139	3.52845	2.24658	3.34327	2.78917	2.84582	3.0134	3.4363	2.52226	2.25441	3.14247	3.0577	10.2859	2.60063	7.98109	2.92524	7.10709	3.00332	8.62965	4.28987	5.70808	4.01546	8.05217	5.9949	3.23686
4632418H02Rik	-0.376578	1	0.747966	0.338019	0.565224	0.771553	0.919862	1.00854	0.505887	0.47173	0.978346	0.822477	0.610419	0.765647	1.51215	0.77322	0.883828	0.92119	0.870827	1.22012	0.758359	0.613309	0.882788	1.0456	0.862832	0.879652	0.497658	1.14341	0.995842	0.706797
4632427E13Rik	-0.177917	1	0.636982	0.267373	0.411887	0.764252	1.60485	1.03237	0.464287	0.819748	0.939277	0.771246	0.475161	0.543739	0.965816	0.606216	0.796754	1.15415	1.11443	1.36152	0.926872	0.843161	0.9646	1.13127	1.25868	0.840611	0.601112	0.773356	0.913127	0.855326
4633401B06Rik	0.210857	1	0.39149	0.268389	0.247969	0.640855	1.2335	0.836041	0.205358	0.40477	0.400579	0.333172	0.49255	0.477304	0.825945	0.609468	0.832252	0.631961	0.869266	1.32341	0.828555	1.18323	0.749487	1.18665	0.585193	0.787303	1.07529	0.872645	1.10773	0.71585
4732440D04Rik	-0.0398363	1	1.53943	0.304621	0.737056	0.743585	3.84557	0.438248	0.263745	0.846282	0.927482	0.421653	1.37134	2.61552	1.31076	0.829813	1.00973	0.472321	3.03271	0.124924	3.05397	1.80603	1.16199	0.783615	0.686109	1.27334	0.305695	2.2831	3.87985	1.65536
4732491K20Rik	-0.521252	1	0.725702	0.629905	0.790279	0.562464	0.677189	0.901672	0.669349	0.447517	0.61625	0.531239	0.917603	0.663808	0.354306	0.957628	0.586815	0.845713	0.530316	1.02821	0.87505	0.581189	0.668417	1.28056	0.770825	0.643496	0.591528	1.01181	0.622541	0.487947
4833412C15Rik	-0.845805	1	0.302619	0.186626	0.038435	0.392048	0.473843	0.58317	0.114089	0.60392	0.511988	0.461709	0.149921	0.143001	0.554556	0.207464	0.248943	0.282721	0.265994	0.231961	0.272753	0.255171	0.325444	0.524535	0.127146	0.089174	0.036753	0.441	0.419926	0.204979
4833413G10Rik	-1.42084	1.74044e-08	0.438168	0.408201	0.354557	0.113126	0.690438	0.712477	0.235012	1.05493	0.608743	0.453663	0.689805	0.530346	0.739628	0.424983	0.274144	0.42139	0.282429	0.192391	0.401435	0.385984	0.377344	0.405557	0.168904	0.590725	0.370444	0.797997	0.093131	0.194974
4833418N02Rik	-0.479583	1	0.19115	0.355367	0.531108	0.515147	0.697093	0.562493	0.197092	0.72721	0.389852	0.435667	0.324905	0.613254	1.03161	0.323282	0.637655	0.935578	0.463255	0.549545	1.00764	0.661658	0.261964	0.238711	0.431076	0.621124	0.814907	0.470234	0.466525	0.547146
4833420G17Rik	-0.0685332	1	1.86056	0.874879	2.30523	1.81273	3.42476	2.92378	1.34023	3.14271	2.98415	2.09176	1.85075	2.06965	2.67892	2.11504	4.77148	4.73107	3.01633	5.86184	2.92648	3.54638	3.41944	4.72357	3.22296	3.17618	4.28857	4.55433	3.25121	4.68347
4833439L19Rik	-1.03854	1.65781e-96	38.1616	33.4001	40.9761	33.4271	45.5217	46.9007	25.7954	51.1815	37.5392	36.1309	41.9993	32.8298	50.9392	39.6846	25.3987	35.1263	28.7946	38.883	27.997	26.6827	22.4822	30.3172	26.6845	30.2485	31.4217	32.5244	37.2688	27.0523
4921524J17Rik	1.16579	1.52229e-12	11.1943	6.30848	8.5603	6.23393	7.62292	4.85315	8.81157	7.01232	7.96997	9.59384	9.92753	9.62092	6.61425	9.05102	22.2216	37.5695	22.2984	19.2868	45.0718	35.6296	20.159	27.8919	23.6058	27.7086	28.5659	35.1452	20.2632	43.6632
4921531C22Rik	-1.12043	5.90465e-13	0.825523	0.466172	0.865728	0.844421	0.632982	1.02548	0.641753	1.23449	1.453	0.691325	0.927836	0.625886	0.89896	0.606628	0.488372	0.69502	0.546828	0.61278	0.582766	0.607709	0.522133	0.708636	0.672126	0.380166	0.326114	0.718496	0.411593	0.571245
4930402H24Rik	-0.211337	1	1.91091	0.661992	0.675428	0.524051	0.747085	1.48946	0.589572	2.35384	6.24066	1.98458	1.6805	1.46967	3.54351	1.50565	1.53584	3.31799	1.05246	1.15448	1.93132	3.32502	1.75549	4.14608	1.17067	0.907393	1.07078	4.50067	0.983222	2.45608
4930430F08Rik	-0.0578877	1	0.904292	0.380326	0.969718	0.680587	1.08599	1.51281	0.677692	1.34149	1.13993	0.718071	0.837167	0.834732	1.43893	0.990528	1.1417	1.29484	0.898855	2.09428	0.960476	1.16845	1.61139	1.39521	1.19019	2.03937	1.75267	1.407	1.09332	1.27008
4930438A08Rik	5.67773	1.09261e-27	0	0	0	0	0	0	0	0	0	0	0	0	0	0	0.30252	2.51473	0.611569	0.927369	2.67857	1.40491	0.099718	0.28518	0.094137	0.186521	1.08251	1.67521	0.999094	2.02463
4930451G09Rik	0.584734	1	0.180122	0.049179	0.145027	0.140451	0.105172	0.279881	0.130583	0.160489	0.315779	0.043015	0.361484	0.2012	0.395221	0.181805	0.319535	0.463069	0.524597	0.718933	0.56794	0.800562	0.694292	0.299239	0.183778	0.589719	1.511	1.00743	0.63242	0.13256
4930453N24Rik	-0.686229	3.97668e-28	6.442	4.50624	6.17394	5.05763	8.99209	6.77386	3.84689	7.31924	7.38421	5.11351	6.39295	5.70671	7.91093	7.11384	6.50779	7.01233	5.95247	6.60932	6.09404	5.05243	5.1375	6.79469	5.443	5.6522	6.19986	8.1295	5.98573	6.76238
4930455C13Rik	0.970179	1	0	0	0	0.066337	0	0	0.065872	0.027495	0.032864	0	0.028782	0	0.052748	0	0.155819	0	0.163852	0	0	0	0.308101	0	0	0.263449	0.158331	0	0	0
4930458D05Rik	1.18051	1.95525e-09	0.212752	0.238821	0	0.17255	0.336493	0.461989	0.197083	0.209469	0.256422	0.278027	0.303198	0.112393	0.444327	0.307877	0.419656	0.778585	0.70831	0.960562	1.31879	1.2362	0.73676	0.978362	0.938861	1.3802	1.19923	0.977769	0.646453	1.02895
4930480K23Rik	0.196424	1	1.0659	0.26628	0.73291	0.835664	0.783498	1.04931	0.876087	0.682105	0.979368	0.73042	1.41442	0.843362	0.959314	0.896053	1.25239	1.46868	2.23806	2.38976	2.41472	0.981426	1.36811	1.29511	2.12038	0.367254	0.656408	2.06465	1.03346	2.32824
4930481A15Rik	-0.0663437	1	0.297363	0.069026	0.132418	0.482434	0.369429	0.08212	0.273636	0.433544	0.746998	0.342761	0.195228	0.256864	0.91259	0.245664	0	0.191689	1.61163	1.36165	0	0.111481	0	0.830307	0	0.094204	0.064941	0.047292	0	0.114298
4930503L19Rik	-0.338014	1	1.23635	0.429253	0.35563	0.343026	0.983763	1.32242	0.128058	1.42128	1.48394	0.714776	0.664885	1.13938	1.55263	0.675872	1.18513	1.18798	0.81779	1.31988	0.95225	1.12998	0.661005	1.23578	0.670699	0.595625	1.40934	1.56738	0.646325	1.20145
4930523C07Rik	-0.244317	1	1.9262	1.34635	1.20217	1.21316	2.07559	1.50745	1.53045	1.7271	1.80062	1.6434	1.38227	1.74555	1.5773	1.45194	2.00523	2.1392	1.66789	2.75004	1.80592	2.44796	2.89648	3.26494	2.57812	1.94045	2.29259	1.89985	2.94768	1.64797
4930556M19Rik	-0.880807	1	0.732575	0.188492	0.192226	0.694727	0.874858	0.27842	0.121283	0.194387	0.150935	0.149091	0.143134	0.832702	0.817843	0.873451	0.265944	0.414202	0.135341	0.173588	0.405957	0.124453	0.060658	0.376876	0.324099	0.171753	0.461718	0.200227	0.223467	0.222546
4930577N17Rik	-1.39906	2.01948e-05	0.812098	0.513428	0.713017	0.859669	1.21776	0.985902	0.444535	0.847865	0.774255	0.731751	0.354104	0.546347	0.888603	0.745508	0.687645	0.951882	0.88576	0.613616	0.531112	0.821147	0.273414	0.843459	0.679495	0.458745	0.686825	0.469582	1.0777	0.604445
4930578C19Rik	-0.81039	6.85946e-11	0.967941	0.485948	0.53761	1.05423	0.869757	1.14017	0.421437	1.31645	0.870692	0.953796	0.858211	0.744268	1.24116	1.45767	0.61551	1.07812	0.795574	0.828911	0.745107	0.627629	0.694699	0.964282	0.916351	0.569022	0.823351	1.03346	0.696724	0.604843
4931406C07Rik	0.335816	1	1.40115	0.910284	1.21939	0.808521	1.48334	1.76136	1.2166	2.11786	2.29834	0.903464	1.18324	1.21698	2.07305	1.05011	1.79505	2.89946	2.89964	2.92773	3.31466	2.7663	1.98314	2.63259	1.84468	2.46638	2.37461	3.60227	2.49022	2.43052
4931406P16Rik	-0.750118	9.03987e-59	9.55302	6.6624	7.73395	8.57113	11.4241	12.3175	7.74405	12.2301	11.1176	8.09498	8.82841	8.20661	11.6442	9.74372	7.9874	9.86062	8.97818	9.86737	10.0374	7.80687	8.68921	10.4936	8.55176	10.1203	9.64572	11.0296	6.74263	8.83924
4931414P19Rik	-0.232491	1	0.708726	0.62371	0.517126	0.618555	0.842029	0.72141	0.50163	0.805712	0.653326	0.439277	0.942174	0.710144	0.825263	0.6	0.649174	1.13444	1.09159	0.872837	0.95538	1.35369	0.746183	0.828619	0.82818	0.784312	0.708483	1.04331	0.513561	0.89685
4931428F04Rik	1.436	2.84256e-12	0.506549	0	0.100736	0.021545	0.013031	0.357159	0.433546	0.127137	0.102778	0.027585	0.049734	0	0.353436	1.19845	0.29454	0.217758	0.134888	0.202499	0.914273	0.220711	0.068585	1.15375	0.313067	0.588351	1.3921	0.230402	0.052621	1.38201
4932438A13Rik	0.140702	1	9.13545	12.218	13.7973	11.0825	17.9971	19.3604	7.91888	13.0022	13.6623	9.09914	11.0378	13.8474	15.1118	11.6934	17.4872	23.8291	19.3242	33.9446	20.7123	20.7427	20.0638	17.4594	14.6229	23.0293	23.7417	22.8169	23.9443	23.7443
4933404O12Rik	-0.151303	1	0.282185	0.130897	0.3135	0.260579	0.633569	0.419742	0.163227	0.277172	0.590472	0.16254	0.519751	0.210161	0.651659	0.323731	0.454671	0.78229	0.307323	0.480277	0.413008	0.491817	0.316846	0.153409	0.411112	0.332991	0.420472	0.518416	0.352944	0.337371
4933421O10Rik	-0.249785	1	0.426198	0.25323	0.40239	0.268836	0.557499	0.388376	0.306232	0.803644	0.520638	0.334227	0.335255	0.418302	0.498844	0.412023	0.76028	0.579476	0.573378	0.395532	0.689811	0.581568	0.49748	0.706398	0.319742	0.560386	0.443764	0.602504	0.675574	0.500822
4933427D14Rik	-0.250698	1	0.584605	0.092653	0.300535	0.149864	0.767571	0.68675	0.424587	1.33318	0.768596	0.292507	0.174649	0.1327	1.6581	0.467513	0.394164	0.755586	0.419518	0.2725	1.18447	0.752865	0.182493	1.08461	1.70775	0.255647	0.522611	0.483751	0.26656	0.545783
4933431E20Rik	-0.16485	1	0.360636	0.080529	0.222151	0.583684	0.527935	0.922758	0.117962	0.422249	0.421133	0.395349	0.286831	0.281998	0.420058	0.291766	0.645173	0.539417	0.490373	0.43133	0.374921	0.457167	0.307204	0.433269	0.365087	0.412567	0.238884	0.553061	0.716696	0.290958
4933434E20Rik	-0.0202473	1	6.32132	4.1198	5.02877	4.96051	9.71199	10.3742	5.99147	7.28718	8.04873	5.57292	6.16661	6.25259	8.95264	6.2544	9.77197	10.845	7.4637	8.64243	11.0387	7.28252	7.01448	9.0713	7.51045	9.75944	10.6069	12.2159	8.66483	9.68519
5031425E22Rik	-0.809323	4.26871e-13	5.30006	3.56194	4.75246	6.51462	11.6229	6.50405	3.33001	8.16208	8.6233	7.69099	5.97921	5.67219	9.37576	7.62497	3.99807	5.15396	6.67378	7.10452	6.37735	5.50325	5.43235	8.9369	7.34897	6.34229	5.52022	6.05781	5.35375	6.1647
5031439G07Rik	-0.253634	1	3.28902	3.28459	3.41829	3.77001	10.0132	11.1034	2.39208	6.07683	4.45455	3.014	4.0757	3.36917	4.78054	7.17903	7.1185	6.83889	4.52256	9.90239	6.43196	5.14937	5.88032	8.13949	5.51826	6.34786	7.29831	8.48142	6.32131	4.92488
5330406M23Rik	-0.287583	1	0.658885	0.733696	0.945796	0.945287	1.82412	1.75123	0.36735	0.7709	0.70443	0.785238	0.486654	1.01574	1.66123	0.930477	0.814653	1.19491	1.28467	1.8882	0.675105	1.23605	1.05797	1.2481	0.980489	1.33035	0.680944	1.51878	1.3956	1.25212
5330439B14Rik	-0.126513	1	0	0	0	0.066625	0.17783	0.083729	0.118089	0.094347	0	0.114541	0.071874	0.09246	0.096694	0.155218	0	0.096894	0	0.180675	0.04443	0.259365	0.098352	0	0	0.095236	0.166029	0.183798	0	0.076422
5430401H09Rik	-2.42397	6.43953e-07	0.273915	0	0.471	1.25693	0.177759	0.064918	0.444619	0.298804	0.386087	0.952016	1.23072	0.422624	0.762029	0.090297	0.161366	0.119798	0.041759	0	0.101258	0.066505	0.052985	0.263009	0	0.107411	0	0	0.166093	0.182155
5430414B19Rik	-0.457515	1	1.16356	0.905741	0.716942	1.33405	1.59079	1.29779	0.495565	1.66538	1.49197	0.866978	1.42752	1.00232	1.67165	1.11053	1.47464	0.945395	0.942604	1.56008	1.60469	0.931482	1.36969	1.4057	1.47311	1.64445	1.71036	1.90702	1.225	1.03974
5430430B14Rik	1.75557	2.54935e-12	0.087061	0.170336	0.340467	0.081186	0.257228	0.265982	0.083064	0.266453	0.310574	0.118309	0.103899	0.057649	0.413205	0.163905	0.658462	0.878889	0.987121	0.891661	0.88557	1.09458	0.795272	1.37033	1.52564	0.681488	1.72777	0.93067	0.766719	1.06963
5430431A17Rik	-1.62085	1.486e-05	0.774994	0	0.815694	0.958293	2.07554	1.12905	0.429946	1.48103	2.19212	0.791574	0.404627	0.871084	1.20099	0.601268	0	1.11386	0.417775	0.668369	0.750837	0.552567	0	0.696731	0.237412	0.373754	0.161395	0.671565	0	0.553991
5430434F05Rik	-0.363293	1	0.093243	0.099022	0.092119	0.14086	0.243932	0.093596	0.078083	0.256573	0.138784	0.108114	0.090674	0.101904	0.22313	0.119479	0.252822	0.166036	0.107024	0.196022	0.153636	0.106371	0.082633	0.233943	0.223198	0.30158	0.138126	0.105263	0.1509	0.11809
5530601H04Rik	-0.193511	1	0.318476	0.052244	0.091029	0.276292	0.385744	0.666196	0.454032	0.402659	0.320825	0.273939	0.353664	0.586416	0.469329	0.404581	0.354531	0.602878	0.735957	0.843285	0.47493	0.286029	0.313868	0.516421	0.476401	0.732712	0.593487	0.243003	0.744293	0.207244
5730409E04Rik	-0.220325	1	4.75373	5.11171	5.77017	5.27588	8.79178	5.85374	5.05622	7.0765	4.9586	5.52397	5.38126	5.32771	7.30793	7.09324	7.37813	9.05828	7.07515	10.7149	8.65949	7.20173	6.77564	7.2761	5.7622	6.98051	8.07422	9.24034	9.8375	7.23175
5730414N17Rik	-0.726834	1	1.42549	0.428021	0.775572	0.990094	0.807351	1.21938	0.739805	1.21196	1.4349	0.838735	0.878953	0.624226	1.51571	0.860414	0.935623	0.895684	0.632178	0.758807	0.655622	0.429204	0.757788	2.00747	1.21629	1.42952	0.850849	0.618677	0.608728	0.510546
5730419F03Rik	1.24339	1	0.034521	0.070347	0.2403	0.083831	0.156278	0	0.019036	0.184929	0.080737	0.176622	0.065833	0	0.13508	0.198711	0.503975	0.462589	0.245037	0.45959	0.717408	0.549796	0.259023	0.140173	0.218731	0.410473	0.421362	0.923023	0.999888	0.22071
5730455P16Rik	-0.592844	1.55278e-19	8.83466	6.02371	7.49283	6.9483	13.5586	14.5466	6.24957	12.2993	10.6584	6.84111	9.24341	7.82428	13.8992	9.25281	9.0459	10.7519	9.25258	10.0027	9.14057	7.65082	8.89232	11.0815	9.89173	9.09275	10.1555	9.86332	8.22372	8.23122
5730480H06Rik	0.110395	1	0.994838	0.379879	0.551417	0.801601	1.17949	1.26619	0.191601	1.25086	1.07383	0.447222	1.3611	0.519457	1.11824	0.740113	1.08743	2.09202	1.32051	1.33548	1.79361	2.4642	1.57269	2.02884	0.945842	1.25949	1.32153	1.69011	1.76685	1.38641
5730507A11Rik	-2.46639	4.8417e-18	0.204943	0.153487	0.252309	0.494006	0.633072	0.432898	0.126204	0.369648	0.353514	0.386838	0.350951	0.248368	0.359128	0.229483	0.260217	0.116293	0.114391	0.202776	0.1616	0.252136	0.079805	0.265288	0.061179	0.097094	0.128381	0.19737	0.212437	0.2167
5830417I10Rik	0.0166614	1	1.72756	1.33299	1.96019	1.8721	3.16423	3.0517	1.80601	2.89864	2.9795	2.01681	2.18461	1.77437	2.74621	2.49949	2.8964	2.96982	2.80114	2.93519	3.06682	2.89528	2.53783	3.21288	3.14824	2.6984	3.54578	3.31359	3.00191	2.49178
5930412G12Rik	-0.0670567	1	0.738225	0.219817	0.492476	1.59932	0.308521	0.521026	0.460411	3.01799	2.62389	0.762463	0.738942	1.32949	0.770085	0.392354	0.711413	2.62915	1.23651	1.45443	0.956419	2.06471	1.45676	2.58104	2.0801	0.822227	1.06383	1.42053	1.24417	0.473475
5930430L01Rik	-1.16762	1.70315e-05	1.06317	0.559061	1.3088	1.24846	1.4795	1.54847	0.703972	1.49569	0.582177	0.83759	0.631225	0.593056	0.960417	1.13809	0.768519	0.969268	0.282937	0.629214	0.610768	0.488902	0.659375	0.797689	0.282232	0.516646	0.386986	0.829208	1.11627	0.365612
6030443J06Rik	-0.555351	1	0.300284	0.188064	0.355923	0.237757	0.560245	0.201134	0.398595	0.404317	0.150111	0.570677	0.439663	0.467551	0.649775	0.330167	0.229063	0.752199	0.453279	0.946059	0.447293	0.489715	0.354534	0.500534	0.383316	0.643081	0.734637	0.361667	0.242345	0.44224
6030458C11Rik	0.551781	2.04402e-19	3.53389	2.27292	3.5037	2.75229	4.98209	4.99127	2.23355	4.61608	4.54826	3.1467	3.80087	2.9912	4.55819	3.41483	6.48839	9.32972	7.12934	7.32239	10.0598	6.7239	6.76435	8.23371	7.93769	7.00934	8.94762	10.8005	7.39297	8.68194
6230400D17Rik	-0.495343	1	1.21621	0.581986	1.29752	1.16139	1.83193	2.13161	0.978872	0.932767	1.21712	1.24607	1.77957	1.51117	1.55601	1.64177	1.0043	1.98338	1.37546	1.77146	1.48206	0.914251	0.968757	1.46084	1.49038	1.47169	1.4104	1.25344	0.574968	1.0007
6330403L08Rik	-0.622176	2.52749e-11	2.08738	1.43302	2.07065	1.87582	2.7811	2.08106	1.50852	2.85443	2.88368	1.78151	1.88396	1.66847	2.78907	2.0893	1.89477	2.27557	1.55033	2.23177	2.13288	1.90527	1.9246	2.98732	1.99244	1.76014	2.32231	1.96023	1.69434	2.03473
6330410L21Rik	0.974476	0.0091039	0.065677	0.063716	0.070028	0.080011	0.094806	0.192289	0.018603	0.165794	0.176749	0.020364	0.236755	0.116745	0.225329	0.131836	0.226147	0.562675	0.240852	0.392827	0.569079	0.283838	0.234779	0.65946	0.252068	0.353159	0.545634	0.476063	0.606712	0.227483
6330418K02Rik	0.513538	1	0.688075	0.686403	0.737121	1.04409	0.675848	0.821927	0.476297	0.532147	1.18884	0.595446	1.09772	1.55503	0	1.04546	0	3.04254	1.93601	2.13018	1.75268	1.29194	2.32689	2.92683	3.65356	1.86955	2.04041	1.41751	2.71201	2.0309
6430511E19Rik	-0.543837	1	0.249677	0.282946	0.277083	0.64959	0.621382	0.595319	0.441821	0.399839	0.438871	0.352678	0.243363	0.248463	0.513316	0.275152	0.493892	0.499959	0.452078	0.665668	0.376079	0.514078	0.48281	0.373579	0.183898	0.482617	0.214165	0.492911	0.308159	0.266313
6430548M08Rik	-1.01653	1.25438e-08	4.03092	1.24157	0.841898	0.814997	1.32164	2.03424	2.29089	2.91039	3.53765	1.65964	4.28119	1.66267	3.14073	2.0715	1.27925	2.52144	1.41332	1.62409	0.883234	2.21278	1.01468	5.22739	2.7197	1.09368	0.994014	2.37904	0.971611	1.12856
6430571L13Rik	-1.55264	1.7992e-16	8.73237	1.92371	6.25156	4.48331	8.35637	7.03754	5.47101	13.7002	10.5197	6.20033	5.83582	5.23516	9.63485	5.07573	4.28481	4.39911	2.16357	4.82825	3.59245	2.46988	1.87339	7.20517	2.93194	2.16569	2.88722	5.37854	3.98029	1.33137
6430590A07Rik	0.304572	1	1.00912	0.768878	1.00351	1.96391	1.9739	0.84973	1.47136	1.04268	1.28586	1.45056	1.25583	1.30925	1.14147	1.3804	1.87002	2.43067	2.65746	3.51775	2.26539	2.76215	1.54364	2.47948	1.60715	2.2028	2.72955	2.51404	2.91674	2.52479
6530402F18Rik	-1.75233	5.69813e-30	0.455147	0.268065	0.347681	0.401748	0.757757	0.876117	0.262663	0.993822	0.782104	0.506133	0.577119	0.338795	0.767909	0.487468	0.0353	0.211309	0.369739	0.286305	0.075544	0.335247	0.031386	0.495999	0.267775	0.217639	0.192862	0.228757	0.041553	0.203435
6720427I07Rik	-0.0926025	1	1.08163	0.659823	0.771656	0.780967	1.43158	1.56071	0.474024	1.55808	1.71645	0.961329	0.595692	0.889434	1.78258	0.791841	1.90539	1.72479	1.42811	1.72873	1.61405	1.76237	0.986669	1.87062	1.22622	1.69062	1.27904	1.62726	1.69029	1.68779
6820402A03Rik	-0.823219	0.0300302	0.294371	0.25959	0.209104	0.392603	0.559532	0.285785	0.143794	0.330309	0.46104	0.316152	0.300354	0.273852	0.378749	0.285657	0.228422	0.255288	0.250805	0.435747	0.207503	0.355391	0.231228	0.283671	0.260875	0.221159	0.12018	0.447263	0.288796	0.158091
8030462N17Rik	-0.299018	0.00948057	5.6329	3.51425	4.92393	4.22969	7.93913	10.8696	4.74417	8.1647	8.04222	5.15271	6.22149	5.26773	8.59473	6.32884	7.74018	8.28184	6.84271	8.70322	7.58022	7.75181	6.82818	9.99859	7.11853	6.26113	9.1919	8.88273	6.33406	8.85533
8430426J06Rik	-2.12957	9.57921e-08	1.6441	1.16822	4.07652	0.226718	3.27661	1.79039	0.38004	1.90472	2.09334	0.375979	0.599076	0.448115	0.879916	2.768	0.305111	0.723807	0.308529	0	0.261707	0.285411	0.257866	0.889832	0.268338	0.131819	0.304568	0.687449	0.596373	0.300331
8430429K09Rik	-0.509143	1	1.60305	0.987917	0.998491	2.2587	0.92438	1.60446	2.72892	2.37248	1.29653	1.18991	1.41759	2.52739	0.516302	1.62744	2.44713	1.22967	2.27949	2.27398	2.63128	1.06214	1.45501	3.45755	0.771577	1.56812	0.875539	1.63667	0.880247	3.24436
9130002K18Rik	-0.0668728	1	0.231237	0.207317	0.166064	0.136231	0.325416	0.249696	0.2159	0.282322	0.247253	0.319231	0.174413	0.27408	0.239367	0.308219	0.360208	0.252939	0.476825	0.373383	0.305928	0.422483	0.364454	0.260798	0.230026	0.279601	0.395383	0.307338	0.403617	0.463025
9130019O22Rik	-0.0417583	1	0.289774	0.213257	0.270828	0.340125	0.513927	0.574182	0.203801	0.497638	0.369083	0.410472	0.290428	0.380508	0.34595	0.282308	0.473736	0.502744	0.454672	0.567114	0.4627	0.465731	0.218648	0.493133	0.610823	0.516071	0.495675	0.518194	0.593642	0.502484
9130023H24Rik	0.0739365	1	0.359443	0.235176	0.388452	0.136341	0.628447	0.36432	0.277254	0.843933	0.556075	0.350909	0.586054	0.272765	0.45113	0.325927	0.628637	0.479676	0.87064	0.48537	0.623861	0.940043	0.885858	0.635134	1.37614	0.615987	0.704423	0.952411	0.894798	0.363883
9130221H12Rik	-0.0208475	1	1.07318	0.986798	0.458343	1.01812	1.13768	1.14961	0.396141	0.760198	1.21454	0.658015	0.834339	0.763473	1.16803	0.686831	2.14527	2.07444	1.87969	1.74122	1.43882	0.922632	1.35315	1.38693	1.01635	1.46147	2.17341	2.0218	2.14492	1.58854
9130401M01Rik	0.63398	0.0160775	1.79285	1.51712	1.55845	2.11689	1.68102	3.34743	1.11974	2.73228	2.39035	1.98375	2.76719	1.54304	2.63069	1.93235	5.24327	8.29496	4.65168	6.07944	6.62097	4.73398	3.67963	3.73169	3.8705	4.7805	4.79656	7.56794	5.72052	4.57598
9230112E08Rik	0.0834026	1	0.947759	0.493022	0.710874	0.747463	1.44094	1.33051	0.605228	1.2888	1.19431	0.83249	0.812284	0.944604	1.17788	0.764952	1.56238	1.79076	1.42473	1.55875	1.58648	1.31492	1.47235	1.17768	1.54398	1.35757	1.8381	1.54171	1.82182	1.32862
9230112J17Rik	2.71003	3.06418e-11	0	0.064081	0	0	0.126712	0.115158	0.061733	0.077825	0.136201	0	0.075095	0.02787	0.255522	0.045935	0.992742	0.776027	0.675571	0.635191	2.54796	0.555861	0.582435	0.146685	0.112867	0.449489	0.910294	2.41276	1.04494	2.87553
9230114K14Rik	0.0845535	1	2.23022	0.87203	1.22534	1.15228	2.22772	1.68172	1.07827	1.38704	1.68701	1.36764	1.4609	1.4322	1.60764	1.38403	2.22124	2.76013	2.96327	3.92692	2.14045	2.85665	2.45506	2.56877	2.25143	2.3165	2.5432	2.48386	2.09934	2.95846
9330102E08Rik	1.53288	2.04551e-19	0.103793	0.099677	0.144843	0.194862	0.120841	0.26555	0.130737	0.313505	0.111829	0.123771	0.188811	0.057363	0.253345	0.146433	0.712119	1.00567	0.71732	0.83127	0.450075	0.81911	0.580706	0.595448	0.650847	0.663273	0.797909	0.926999	0.86688	0.706939
9330151L19Rik	-0.256653	1	0.474751	0.169193	0.172348	0.280133	0.532748	0.467317	0.093101	0.47988	0.458615	0.281044	0.310506	0.30063	0.62309	0.475138	0.235305	0.407872	0.460826	0.322519	0.435371	0.465113	0.265061	0.406352	0.558204	0.545353	0.199441	0.395144	0.106322	0.355913
9330159F19Rik	-2.63474	2.99347e-56	5.00816	4.33578	6.64401	5.48674	13.5148	15.5429	4.78134	6.11218	6.97989	6.87007	7.39326	6.40406	7.22588	11.9355	2.65979	1.92688	2.03387	3.59658	0.955295	1.43761	2.20548	1.81808	2.33865	2.27661	1.42147	2.00225	2.12519	1.61961
9330159M07Rik	-0.461154	1	0.581978	0.393653	0.551694	1.12484	2.64197	1.89978	0.342108	1.21438	1.4065	0.58525	0.730339	0.52669	1.41247	1.02763	0.875112	1.98334	0.834265	0.641084	0.531723	0.664503	0.584245	1.11828	0.847878	1.54579	0.893099	1.97287	0.854479	0.595263
9330162G02Rik	-0.184469	1	0.36559	0.411214	0.402728	0.499559	0.682397	0.832277	0.248667	0.625099	0.491866	0.605964	0.356447	0.38638	0.728567	0.514693	0.652783	0.686293	0.590811	0.661585	0.793289	0.599838	0.501061	0.829615	0.352806	0.632972	0.543095	0.812794	0.603737	0.709776
9430015G10Rik	-0.387699	1	0.31035	0.343524	0.321303	0.336938	0.171852	0.394667	0.365913	0.591616	0.386487	0.535109	0.263566	0.523123	0.479582	0.258296	0.130668	0.615087	0.219315	0.450347	0.21173	0.433116	0.47058	0.604437	0.532189	0.136404	0.537083	0.531782	0.1187	0.221207
9430034N14Rik	-0.22446	1	0.420157	0.355124	0.217947	0.645173	1.01646	0.693433	0.30248	0.579412	0.583086	0.545499	0.234262	0.355629	0.900945	0.404681	0.717269	0.730173	0.543555	0.823454	0.630232	0.882971	0.608828	0.759133	0.459982	0.70363	0.479378	0.797643	0.401343	0.681233
9430038I01Rik	0.111253	1	0.321364	0.062025	0.405804	0.390812	0.287137	1.06549	0.688674	0.625039	0.600339	0.279455	0.606128	0.376114	0.591764	0.478182	0.376245	1.0921	0.701483	0.472304	1.03207	1.16909	1.11066	0.776629	1.01329	0.965566	0.489614	0.83406	0.189493	1.33488
9430073C21Rik	0.194247	1	2.24465	0.892198	2.82797	4.27826	3.12196	3.35125	2.06254	2.18675	1.81239	3.13146	6.66954	6.92659	3.45357	1.34068	1.81299	3.5875	4.18709	2.2068	2.69134	2.38444	1.47715	2.54995	3.73064	2.64316	1.55607	3.72741	7.16868	1.78689
9530003O04Rik	-0.649825	1	0.718035	0.204864	0.253795	0.512819	0.926448	1.02369	0.592069	1.36631	1.29487	1.10213	0.464144	0.894614	1.22053	0.762488	1.41659	0.635122	1.03643	0.825403	0.668066	0.594615	0.520866	1.46513	0.486709	0.83975	0.625912	0.802143	0.249495	0.610287
9530020I12Rik	-0.586642	1	0.581982	0	0.565965	0.486515	0.769589	0.206027	0.577793	0.820838	0.946552	0.394689	0.883557	0.64184	1.06207	0.29878	0.449805	1.22273	0.370625	0.788363	0.438343	0.631027	0.606829	1.00331	0.493626	0.459981	0.35592	0.39706	0.222159	0.434548
9530026P05Rik	0.0616275	1	0.271007	0.092773	0.249808	0.577571	0.962709	0.369134	0.09846	0.289384	0.142376	0.303382	0.385889	0.354985	0.480585	0.185463	0.520309	1.15213	0.664214	0.3878	0.90857	0.467333	0.644011	0.176592	0.440701	0.21297	0.540941	0.900177	0.653042	0.811956
9530068E07Rik	0.132428	1	13.2959	6.04624	10.2623	9.92895	15.288	16.655	6.76229	11.4128	11.4431	10.0701	12.3923	10.0333	13.8726	13.0115	21.1087	23.907	20.2163	14.6011	22.3699	17.1079	17.1206	18.113	18.836	19.2734	20.7922	30.6092	20.0464	18.4418
9530082P21Rik	-0.906639	1.31661e-07	1.32491	0.918059	1.01069	1.1562	2.19342	2.18068	0.799576	2.07871	1.81169	1.11384	0.660222	0.295035	1.74464	0.935865	0.305689	0.774037	1.47849	1.69093	1.55309	1.14971	1.09095	0.84823	0.91002	0.288576	1.02392	2.32025	0.819371	0.037006
9530086O07Rik	-1.66563	1.90977e-07	0.367524	0.307141	0.441574	0.531092	1.11899	0.788547	0.19429	0.233144	0.258088	0.722371	0.317186	0.454136	0.488518	0.532787	0.278795	0.100702	0.153305	0.360365	0.074938	0.262932	0.257798	0.443056	0.090869	0.212136	0.155241	0.27833	0.246556	0.176812
9630013D21Rik	-1.21617	0.000277924	0.748228	0.123282	0.832559	0.458911	0.309045	0.267607	0.116593	0.743881	0.403619	0.68598	0.317419	0.241373	0.642482	0.104647	0.09433	0.201232	0.071264	0.030726	0.185809	0	0.322289	0.414244	0.128171	0.084161	0.077736	0.123645	0.132984	0.058582
9630050E16Rik	-0.522457	1	0.139064	0.0812	0.111985	0.0888	0.278384	0.19383	0.043259	0.209875	0.244895	0.178182	0.105256	0.150703	0.332739	0.085474	0.199594	0.102844	0.166777	0.221816	0.266809	0.107739	0.137154	0.259942	0.122866	0.151769	0.087192	0.226269	0.120427	0.144112
9930017N22Rik	0.158814	1	0.29856	0.229773	0.347802	0.533176	0.690499	0.554413	0.31983	0.63965	0.624289	0.507393	0.316473	0.432217	0.652075	0.380233	0.640473	0.831796	1.00168	0.822833	0.732919	0.823289	0.740852	0.927348	0.484439	0.92317	0.39999	0.986174	0.59181	0.70469
9930021J03Rik	-0.0765395	1	3.70907	3.19771	3.86721	3.47409	4.93883	5.23018	3.00263	4.50126	3.78217	3.9054	4.12209	3.18627	5.14764	4.69584	5.59176	7.98369	6.25909	5.59027	5.69083	5.54618	5.11892	6.7751	5.07942	5.52001	6.55142	5.97752	5.52488	7.27927
9930024M15Rik	-0.399864	1	0.112182	0.127179	0.240188	0.256541	0.598309	0.343677	0.157706	0.350017	0.427411	0.424855	0.2147	0.271274	0.505901	0.295131	0.29214	0.493674	0.463383	0.35578	0.444417	0.23522	0.423485	0.397595	0.268654	0.301805	0.166078	0.626664	0.211384	0.392351
9930104L06Rik	-0.232588	1	0.752762	0.672653	0.630729	0.698374	1.04623	0.57913	0.41433	0.933449	0.900059	0.675489	1.03192	0.746412	1.1643	1.05412	1.0397	1.46444	1.15705	0.635621	0.884346	1.12703	0.536332	1.35776	1.99682	1.0115	0.927543	1.08601	1.17411	0.58275
9930111J21Rik1	-0.265128	1	1.16255	0.6112	1.12328	0.723579	1.60759	1.57711	0.975383	1.18903	1.39882	1.26838	0.999377	0.659028	1.55959	1.4096	1.00833	1.54544	0.954154	1.38806	0.969946	0.807912	1.09657	1.10289	1.17793	1.12871	0.842793	1.31236	0.901362	0.740084
9930111J21Rik2	-0.429863	1	2.47131	1.36034	1.71281	1.37998	2.40291	1.98269	1.64392	2.60245	2.76172	2.08708	1.80571	1.47974	2.17048	2.3517	1.51638	2.48846	1.76409	2.2895	1.83896	1.61292	2.03102	2.3277	1.93928	1.88845	2.00393	2.46727	1.73948	1.72222
A030001D20Rik	0.239604	1	0.655853	0.584341	1.07308	0.61629	1.74327	1.10406	0.660474	0.913017	1.40416	1.43986	1.44102	0.84514	0.817965	1.11318	1.24653	2.48322	1.16368	1.82613	1.9187	1.90669	2.15057	1.81478	3.45823	0.842809	1.6306	2.09661	1.4482	2.15195
A130010J15Rik	0.489643	0.00594626	0.440308	0.337047	0.54181	0.66093	0.863896	0.775891	0.71176	0.821355	0.622428	0.711715	1.01114	0.581842	0.965759	0.659518	1.36341	1.3147	1.61961	1.20239	0.952184	1.37707	0.975049	2.32167	1.13689	0.868972	0.945649	1.7436	1.31232	2.056
A130014A01Rik	-0.864946	0.209184	0.157614	0.297172	0.252797	0.262738	0.699574	0.617737	0.264852	0.639318	0.450591	0.540266	0.263753	0.167939	0.346287	0.263276	0.442967	0.377127	0.214084	0.308588	0.277811	0.329613	0.190816	0.603119	0.197772	0.167661	0.354185	0.405702	0.193958	0.228831
A230050P20Rik	-0.46364	1	0.432672	0.176114	0.158506	0.64629	0.628416	0.501164	0.297499	0.48928	0.658077	0.189464	0.146215	0.394989	0.581103	0.220563	0.373388	0.50664	0.404591	0.274993	0.100256	0.146321	0.206829	0.460432	0.920868	0.708103	0.983249	0.533073	0.383207	0.372641
A230072E10Rik	1.40688	2.21762e-11	0.192319	0.061826	0.060026	0.134342	0.553499	0.199541	0.075128	0.061971	0.573064	0.27279	0.01907	0.082278	0.047824	0.232219	0.354986	0.865849	0.39556	0.531743	0.436989	0.409708	0.397551	0.544539	0.290606	0.419137	0.412137	0.795356	0.772695	0.493721
A330023F24Rik	-0.377767	1	0.683347	0.625705	1.03665	1.43578	4.28967	2.36591	1.14856	1.14725	1.8536	1.01781	0.784033	1.29595	2.15542	1.43973	0.780022	1.2849	0.883168	2.37327	0.868987	1.46999	1.63792	1.80985	1.37206	1.54618	1.23483	2.53958	1.27257	1.8595
A330069E16Rik	-0.15571	1	0.794817	0.782503	1.03294	1.13706	1.13926	0.625212	0.156386	0.993545	1.08539	0.959518	1.19136	1.09956	1.15968	1.02234	1.45293	1.78065	1.51036	1.65542	1.74751	1.27272	0.795479	1.45789	1.43191	0.71739	1.56995	1.77441	0.712288	1.3555
A330074K22Rik	0.268202	1	1.10986	0.620697	0.706245	1.36346	0.64136	2.06988	0.653765	0.54261	0.468229	1.21211	1.68772	1.41539	1.36889	0.926697	1.13692	3.10561	1.49116	3.0163	2.30112	2.15407	0.731594	3.36369	1.55057	1.74422	1.5969	2.70931	1.30363	1.52286
A330094K24Rik	-1.60842	5.31142e-09	1.06609	0.333407	1.01021	0.812262	0.996097	1.56567	0.599724	0.854787	0.811343	0.50174	0.706524	1.07906	0.717394	0.459746	0.150909	0.861626	0	0.70859	0.403446	0.172849	0	0.432642	0.312874	0.254604	0.30281	0.953624	0.483454	0.441912
A330102I10Rik	2.94133	1.39994e-09	0	0	0	0	0	0	0	0.196349	0	0	0	0	0	0	0.443635	0.394036	0.402744	1.45827	1.13637	1.33455	0.651266	1.24184	0.193572	0.254649	0.256497	0.411988	0	0.269995
A430005L14Rik	-0.131971	1	2.30669	2.40474	1.68284	1.78867	2.58956	1.66543	3.53875	2.16189	1.92254	2.04255	1.86959	2.88442	2.04047	1.97031	3.6654	2.60602	3.18433	4.17171	4.51384	2.431	5.07256	5.07681	3.81862	4.06902	3.58357	3.20777	3.74124	4.27594
A430033K04Rik	0.165266	1	0.795798	0.532661	0.475464	0.777119	0.944553	1.03473	0.507306	0.850756	0.844552	0.912823	0.777797	0.827279	0.665598	0.549193	1.49711	0.932877	1.23964	1.48561	1.45201	1.0927	0.672498	1.36244	1.11071	1.4252	1.1401	1.60938	1.21134	1.23625
A430046D13Rik	-0.984583	6.27189e-13	2.59374	1.71117	2.99124	2.78751	5.97482	3.96304	2.20481	2.43276	2.69404	2.77634	3.3024	3.35213	3.91335	2.37741	2.07407	2.49162	1.95226	2.54813	2.65496	2.18576	2.27048	1.94296	1.8105	2.01612	2.05058	2.7537	2.13773	2.38961
A430110C17Rik	0.146709	1	0.106509	0.054983	0.11189	0.112071	0.284654	0.233174	0.065638	0.219252	0.169951	0.159176	0.056299	0.125369	0.203725	0.178262	0.205383	0.230188	0.238259	0.276449	0.315533	0.5157	0.22195	0.30421	0.181259	0.160017	0.214905	0.322248	0.052681	0.207222
A4galt	-0.408834	1	0.78427	0.830562	0.642575	0.292045	1.88937	2.01838	0.285849	1.40025	2.28383	0.60274	0.679269	0.719746	0.535248	1.00685	1.03516	0.323266	1.10388	1.42782	1.00347	0.825866	0.504547	2.23417	1.42495	1.54506	1.06455	1.14811	0.449811	1.12237
A530013C23Rik	0.351035	1	0.166231	0.058244	0.149761	0.171992	0.569679	0.496284	0.093256	0.255868	0.115135	0.180108	0.296738	0.211815	0.325606	0.173236	0.389952	0.582443	0.462055	0.503309	0.580421	0.478341	0.294521	0.477657	0.43867	0.246188	0.611205	0.500959	0.516458	0.540672
A530017D24Rik	-0.38563	0.744796	1.31135	0.839231	1.10244	1.16722	1.38622	2.10035	0.868172	1.55487	1.44488	1.02678	1.60424	1.18379	1.80788	1.4306	1.31262	1.77066	1.52956	2.08067	1.55478	1.67814	1.27665	1.88788	0.947126	1.36502	1.43743	1.62154	1.26881	1.38885
A530058N18Rik	-1.18205	1	0	0	0	0	0	0	0	0	0	0	0	0	0	0	0	0	0	0	0	0	0	0	0	0	0	0	0	0
A530064N14Rik	-0.2361	1	0.696936	0.37449	0.492463	0.794111	0.928786	0.994689	0.298192	1.01842	1.55637	0.889835	0.251807	1.0859	1.0967	0.864928	1.33415	0.558504	0.699462	0.884075	1.03141	0.781859	0.597401	1.58628	0.567102	1.23413	0.694785	1.60891	0.866317	0.641421
A630019I02Rik	-0.244937	1	0.118907	0.089966	0.125547	0.177208	0.46239	0.517379	0.15512	0.18358	0.422418	0.319885	0.278635	0.274005	0.305345	0.31962	0.267483	0.337797	0.291529	0.276079	0.046668	0.135429	0.269448	0.207767	0.198752	0.139792	0.052652	0.242899	0.236522	0.128533
A630072M18Rik	-0.47802	1	0.069221	0.016937	0.029015	0.048122	0.07688	0.033464	0.018643	0.050104	0.03079	0.13838	0.027987	0.042998	0.105693	0.036391	0.042095	0.022135	0.151959	0.172191	0.029478	0.13995	0.276389	0.205391	0.096049	0.047994	0.365216	0.054979	0.13444	0.045478
A630089N07Rik	-0.74229	0.361745	0.602548	0.570819	0.4774	0.555374	0.702751	0.311026	0.726791	0.490899	1.04458	0.447442	0.705698	0.40565	0.46654	0.864169	0.752884	0.584964	0.467723	0.897528	0.306498	0.422611	0.440149	1.06768	0.431727	0.431926	0.291703	0.595741	1.15788	0.159323
A730017L22Rik	-0.623189	0.0148352	2.42682	1.40191	1.98489	1.83106	4.13971	6.7448	1.50962	3.6502	3.85202	3.04369	2.99427	2.5868	3.79115	3.90841	4.01295	6.05657	3.94079	6.11716	4.39591	3.10514	3.8151	4.97634	4.71094	4.53435	4.85081	7.25853	4.63142	3.7543
A830018L16Rik	6.83479	5.8754e-57	0.00548	0	0	0.007806	0.001218	0	0	0.010914	0.005309	0	0	0	0	0	1.36728	0.811324	1.21336	1.28017	1.09867	0.522191	1.06885	0.548963	1.35997	1.45	1.07094	1.34359	0.756916	1.00673
A830052D11Rik	-1.48073	3.25903e-08	0.619827	0.613618	0.26958	0.600275	0.937174	0.346926	0.506498	1.44007	1.64962	0.551252	0.855929	0.441655	1.31078	1.09012	0.336795	0.1073	0	0.081726	0.25389	0	0	0.517083	0	0.201758	0	0.047949	0	0.185735
A830082N09Rik	-1.17252	1.24974e-10	0.413195	0.51768	0.678365	0.178018	1.22902	0.999568	0.372076	0.74174	0.686055	0.591018	0.602019	0.074224	0.261321	0.807443	0.409085	0.611165	0.766301	0.586823	0.293569	0.363321	0.240444	0.439202	0.252016	1.26057	0.218305	0.626203	0.276273	0.490873
A930003A15Rik	-1.42917	1	3.79283	0	0.251881	0	0	0.184424	0.710881	5.78738	8.22247	0.333134	0.860947	0.436566	1.40569	0.352395	0.133206	0.379528	0	0.51623	0.515284	0.261686	0.347241	3.98645	0.290397	0.180231	0	0.996899	0.531168	0.167012
A930004J17Rik	-0.0687791	1	0.272336	0.270798	0.333134	0.311067	0.589565	0.604579	0.112729	0.482027	0.586108	0.427976	0.239632	0.296382	0.507467	0.355831	0.506575	0.480696	0.476653	0.489049	0.56675	0.663132	0.340378	0.81129	0.610533	0.644146	0.409157	0.672975	0.655217	0.418267
A930005H10Rik	0.325255	1	1.21152	0.198326	0.845736	1.11129	2.89505	1.59906	1.9234	1.18677	1.52951	1.22575	1.94869	1.5576	1.75719	1.49398	2.54434	3.36823	2.7879	3.15595	2.16413	1.43042	2.18391	3.75454	2.32717	2.6239	1.96484	5.74026	1.28401	3.28089
A930016O22Rik	-0.579153	1	4.79936	3.57458	4.53105	4.26307	9.52446	7.38106	3.55016	8.14766	9.7048	4.87579	4.0355	4.27573	6.98313	5.11123	7.77493	5.74987	5.85719	4.74626	3.76275	3.12885	4.57121	8.59829	5.88141	5.31309	6.6929	6.66884	4.801	4.91681
A930024N18Rik	-2.23953	1.62736e-15	0.194371	0.154687	0.166917	0.171097	0.179508	0.139495	0.05907	0.264355	0.251795	0.209989	0.060258	0.192777	0.196615	0.17043	0.075442	0.077448	0.041012	0.04792	0.120779	0.088113	0	0.062401	0.030728	0.08137	0.02676	0.048094	0.114878	0.074265
A930033H14Rik	-1.14576	0.00119519	0.385724	0.132731	0.442081	0.464459	0.46464	0.443693	0.260971	1.08726	0.56841	0.355062	0.394372	0.330296	1.02	0.730414	0.332026	0.412887	0.127044	0.3188	0.461586	0.211331	0.140592	0.749048	0.27382	0.372294	0.516397	0.40985	0.155572	0.143664
A930037H05Rik	-0.0397452	1	0.42321	0.196089	0.312066	0.638683	0.375503	0.578755	0.511494	0.571495	0.618663	0.618839	0.652039	0.482232	0.74692	0.374368	0.996804	0.686832	0.337143	0.962393	0.717583	0.345854	0.908137	0.913736	0.459601	0.530603	0.65587	1.0528	0.996875	0.649307
AA414768	-0.433239	1	0.493365	0.225266	0.117792	0.305992	0.120756	0.34832	0.254499	0.773481	0.486341	0.295139	0.275654	0.229581	0.350059	0.113012	0.657584	0.143401	0.170429	0.424877	0.454716	0.225825	0.300847	0.469883	0.375016	0.320148	0.278545	0.506666	0.329409	0.219425
AA474408	0.328431	1	16.0403	27.5029	13.0293	25.683	0.302191	0.300799	23.7702	0.229344	1.13928	9.97519	8.24031	20.8889	0.5087	5.90554	123.494	19.2054	55.5569	12.8064	26.5639	44.2873	43.7214	16.1132	31.7418	56.5712	22.8577	10.1672	33.8005	47.971
Aaas	1.07199	5.43321e-22	1.99107	0.082795	0.633304	1.66123	1.90921	1.96563	0.938623	1.51225	1.54652	1.07998	1.13328	0.965637	1.18331	1.5099	3.90364	5.17332	3.84866	4.69257	3.75716	3.43032	5.40627	3.62493	4.07741	4.76111	3.13986	5.22315	4.74381	4.10964
Aacs	0.690003	0.0451161	0.442805	0.313633	0.335199	0.537405	0.430799	0.295936	0.381542	0.851458	0.764811	0.374691	0.550437	0.313006	0.433088	0.5369	1.37657	1.20744	0.961198	1.06549	2.01041	2.00301	0.654554	1.30219	1.44883	1.20573	0.928504	1.56473	1.08373	1.28247
Aaed1	-0.0482232	1	13.3971	10.9052	11.3091	9.98612	16.1432	14.9242	9.79809	12.4298	11.5329	10.4533	13.7421	14.1714	15.236	15.1331	16.4528	18.3825	18.6055	22.9702	23.598	20.1336	20.2255	16.4927	17.9482	20.3105	22.2856	25.1481	18.2495	9.83458
Aagab	0.071517	1	1.2115	0.710327	1.04102	0.985307	1.55028	1.95629	1.14195	1.60994	1.62769	0.858357	1.25284	1.0814	1.64431	0.941253	1.63836	2.01893	1.78356	2.4029	2.1182	1.94601	1.77084	2.47234	1.5476	2.17357	2.06198	2.15225	1.73337	1.8545
Aak1	0.0140963	1	1.30235	2.80688	2.60211	1.87091	3.79711	2.75359	1.99081	5.31498	3.40856	1.73526	4.50417	2.53422	2.23268	3.16692	6.1065	6.04198	4.43983	6.57986	7.87636	4.85928	2.1172	6.71622	3.73972	2.27029	4.05775	6.21615	3.49474	3.75009
Aamdc	-0.992052	2.72778e-59	16.4431	11.1274	15.1309	16.8714	14.8086	14.0708	21.4619	18.7075	15.7457	21.1054	19.5716	11.5363	21.4473	16.0054	12.8993	23.9401	18.2816	27.6776	27.4421	14.4592	13.0048	18.1675	21.6787	16.4019	12.9458	18.8158	21.587	13.0044
Aamp	0.710876	0.0362267	20.3466	17.1414	16.128	19.7295	17.4019	11.3474	28.3289	19.1829	18.4235	17.8122	19.4623	20.8972	12.6393	17.2887	50.0357	55.5471	46.477	55.6339	51.3791	46.2687	47.7626	30.377	48.6992	45.9652	49.0841	42.1855	56.5116	56.4849
Aar2	-0.0632728	1	1.99455	1.7802	1.10096	1.04404	2.39441	2.32701	0.99988	2.02317	1.85124	1.38616	1.74392	1.3791	2.77298	1.1842	2.03734	2.53669	3.24227	2.50022	4.97664	2.17762	1.95052	2.10866	4.08689	1.7074	3.4749	3.4129	2.11572	1.7021
Aars	1.45432	4.59928e-193	7.46368	5.92532	7.11358	6.79139	11.3434	10.3956	6.4056	10.8956	9.54653	6.84861	8.74169	6.62197	8.42575	8.83862	29.7955	33.9878	29.2071	30.4027	32.2305	28.8784	26.453	32.4366	29.9304	26.5754	34.6654	36.4759	26.9934	30.8558
Aars2	0.0283104	1	1.83503	1.0511	1.45872	1.66015	2.02587	2.34106	1.46154	2.11613	1.82116	1.49126	1.53096	1.75183	1.92067	1.86097	2.948	3.73358	2.42075	2.63995	2.81634	2.18274	3.02803	2.77346	2.95221	2.34457	2.87415	2.87188	2.41512	2.17256
Aasdh	0.508961	0.000360308	0.805054	0.511333	1.06128	1.22753	1.5082	1.5557	0.8684	1.33117	1.34859	1.20415	1.95008	1.64313	1.41778	1.58654	4.0907	4.18162	2.88362	4.05164	3.65101	1.6158	1.79143	2.10776	1.52732	2.42982	3.59117	3.51511	3.00812	4.49904
Aasdhppt	0.314011	0.170246	2.9874	1.49248	2.3535	2.23621	2.92025	3.62148	1.44056	2.95896	2.96132	1.98667	2.43441	2.37684	3.04374	2.7418	4.67534	6.02875	4.55157	5.44332	5.59553	3.55269	3.77653	4.84971	3.07652	4.90905	5.21309	5.98194	3.99699	5.59293
Aatf	1.04571	9.58455e-06	4.24085	3.91348	3.83887	4.16131	3.50924	2.37933	5.37374	2.93469	3.0348	4.21655	3.91334	5.0028	2.60439	4.35392	13.8155	12.9866	9.87627	14.3267	11.6648	9.79055	12.3339	12.9455	13.1376	13.5677	12.0745	13.1915	14.4984	13.7861
Aatk	0.00579262	1	0.232295	0.046542	0.274535	0.366529	0.608765	0.428811	0.164373	1.37871	0.479535	0.468223	0.291625	0.294076	0.559978	0.297975	0.22148	0.639224	0.422841	0.335435	0.56446	1.73461	0.22795	0.612596	1.22208	0.429869	0.626444	0.801335	1.03855	0.504218
Abat	-0.956519	3.05716e-06	0.377673	0.138688	0.093893	0.31806	0.467221	0.700812	0.348172	1.12767	0.576493	0.43792	0.421833	0.638927	0.670265	0.168262	0.162377	0.2806	0.350927	0.240515	0.251667	0.335441	0.174914	0.329874	0.405534	0.253216	0.221949	0.240117	0.287494	0.232029
Abca1	-0.465827	0.03302	3.00305	1.41784	1.48369	2.16634	3.5431	3.43528	1.35092	3.79784	3.05768	2.52267	2.2354	2.55314	3.77508	2.43018	1.45007	3.66365	2.677	4.0023	2.76969	2.94191	1.27657	3.39308	1.55189	2.4373	3.90952	4.77381	2.30804	2.17821
Abca2	-0.213414	1	2.41953	1.49397	2.36732	1.40902	2.54416	3.67414	1.20799	2.51585	2.59241	1.53423	2.16809	1.95016	3.01518	2.39803	2.74718	2.95459	2.74526	3.36247	2.48349	2.51047	2.27595	3.71373	2.66593	2.34951	3.45659	3.5781	2.67391	2.49041
Abca3	0.598827	1.68706e-10	1.60158	0.606175	1.08195	0.80797	1.76387	2.70942	1.23913	2.95216	2.5558	0.993632	0.950265	1.4824	2.18881	1.06433	3.36207	5.38816	3.55336	4.25356	4.72337	3.5945	3.77712	3.41789	2.39893	3.12341	3.18874	5.42953	2.53689	3.92474
Abca5	0.255289	1	1.86055	0.851628	0.868423	1.12441	2.09774	2.29906	0.662986	3.48895	2.54842	1.16705	1.08798	1.00182	2.40279	2.58272	2.22513	3.49735	2.91808	3.97394	3.52343	2.44283	1.98374	2.46464	2.55042	3.39005	2.63647	4.09673	2.13015	2.24774
Abca6	-0.431757	1	0.629759	0.426007	0.653562	0.856743	1.6623	2.32679	0.5088	1.09162	1.07329	1.35742	1.13084	1.13395	0.63163	1.05875	0.440603	1.3174	0.559298	1.14494	1.20286	1.2162	0.713971	1.64765	1.03648	0.787763	1.28008	1.44147	0.914432	0.799988
Abca7	-0.181232	1	0.643894	0.226872	0.589884	0.556273	0.786435	1.46799	0.412584	0.780384	0.750059	0.584511	0.654223	0.480698	0.935171	0.531234	0.813216	1.00124	0.825434	0.767458	0.929636	0.705834	0.885078	1.03017	0.875153	0.549771	0.865213	1.02369	0.633315	0.81359
Abca8a	-0.478444	4.53312e-05	12.5143	5.30462	10.0392	11.9819	15.0614	15.327	12.7702	14.0327	17.158	12.0145	10.4609	11.44	10.2892	14.6462	13.662	13.1905	10.946	15.016	11.9659	14.0681	12.0115	12.417	14.0862	11.68	12.8639	16.5626	16.6536	11.6063
Abca8b	0.0973603	1	3.89758	2.32158	3.28977	3.8438	5.3789	5.1092	2.98009	4.53354	4.37401	4.32697	3.77954	3.66856	3.82534	4.59576	6.52708	6.85744	5.20625	8.43106	6.37502	6.39156	6.37432	6.64182	6.19412	6.24466	5.48834	7.37255	6.84319	5.54608
Abca9	-0.415785	0.104316	2.54568	1.14289	1.70458	2.03298	3.08101	3.94338	1.47744	4.14096	3.09524	2.78871	2.45648	2.04908	2.14648	2.36515	1.8638	3.28668	2.54509	2.997	2.53238	3.17665	1.63124	4.2399	2.96504	2.46172	2.49569	3.45346	2.23529	1.84883
Abcb10	-0.000227231	1	2.61046	1.24998	2.01343	1.65671	2.99244	3.59297	1.78765	2.45575	2.93521	1.34794	2.36591	2.17305	2.66317	2.08354	3.23776	2.95184	3.04388	3.9755	2.77283	3.26059	3.37369	2.67615	3.5492	2.34465	4.78108	4.49964	3.62396	3.26123
Abcb1a	-0.787917	0.0244244	2.12792	1.30411	2.00604	2.50624	4.00254	4.06856	1.8275	1.91067	1.22013	3.31471	3.68933	2.31379	2.78561	2.94849	1.43014	2.51019	3.33462	2.39483	3.17283	3.30517	2.68584	1.87923	1.93972	2.1518	2.54102	3.17883	2.02182	2.52015
Abcb1b	0.32724	1	2.71364	1.2177	2.30148	2.90858	2.88787	2.13481	2.30199	2.15024	1.78167	3.58849	2.24331	3.05536	2.91185	3.20724	5.23318	4.05439	7.86203	2.88029	4.3598	3.74569	6.76025	3.94613	3.00519	3.40746	2.88373	5.3141	4.08257	4.70966
Abcb4	-1.27315	2.0603e-33	25.7134	28.1828	31.1484	28.834	49.1236	38.7783	23.2084	27.7041	27.8524	28.4062	28.6799	24.6367	33.0161	34.5611	19.3065	27.0155	17.6562	26.1549	16.212	18.7443	16.4929	27.6672	19.2305	17.3083	18.8007	24.5279	16.8618	18.5258
Abcb6	-0.43609	1	4.59199	1.3936	3.3992	2.72959	3.69828	3.46433	3.2247	5.37393	4.71106	2.95416	3.77874	2.63626	4.47504	3.27953	3.10116	2.77331	2.11419	2.98468	2.84876	1.67042	2.41513	3.87482	3.38663	3.08482	2.76159	4.0019	2.37849	2.67161
Abcb7	-0.115021	1	17.8604	11.1485	16.2239	14.9419	21.6552	21.8898	13.423	21.6546	22.1954	15.6958	19.063	16.3102	21.8527	17.444	24.1886	28.5792	22.8833	32.0579	23.6102	18.8963	23.2209	28.1567	22.994	24.3721	25.2351	29.6958	22.3817	22.8912
Abcb8	0.0726704	1	2.61654	1.10999	2.92768	2.02761	3.40917	3.79002	1.62844	4.70932	3.25611	2.29556	2.09963	1.73433	4.08401	2.68734	3.44077	5.03677	4.24886	4.49561	4.74707	2.36304	2.66805	4.76865	3.78377	3.03535	5.22282	7.7783	2.95735	3.58245
Abcb9	-1.62733	4.26274e-34	0.639587	0.27324	0.692915	0.445699	0.796279	1.1841	0.539134	1.09419	1.09726	0.718363	0.772866	0.675204	1.25177	0.879469	0.243061	0.291259	0.246775	0.420536	0.245598	0.268867	0.224063	0.478737	0.282922	0.252966	0.526654	0.321726	0.313313	0.196759
Abcc1	0.0308832	1	2.74723	1.65521	2.49408	3.23793	4.4344	4.82538	1.87275	4.13273	4.10383	3.54643	3.17732	2.91243	4.37598	3.38552	4.4061	8.39048	5.93461	5.26115	4.81977	4.794	4.7715	5.52604	4.51828	5.26146	5.68202	6.37844	3.82044	4.5362
Abcc10	0.027076	1	0.08084	0.041573	0.197193	0.038403	0.27252	0.252073	0.02735	0.297188	0.170444	0.183879	0.098725	0.110103	0.430029	0.140152	0.253825	0.390217	0.115684	0.317426	0.417671	0.219096	0.163199	0.305299	0.075005	0.337546	0.155932	0.385316	0.235559	0.175819
Abcc4	0.0792913	1	4.51514	2.12665	4.44695	4.4449	5.62229	5.75916	2.71531	3.92305	5.51828	5.0761	5.67774	3.40096	3.91854	5.78237	7.23446	8.39386	7.87545	4.36545	4.86627	8.67475	5.11358	5.45654	5.87604	5.6119	4.63686	5.44384	6.75796	8.37954
Abcc5	-0.956782	5.27471e-38	7.88568	6.10631	9.6227	10.7012	12.4073	10.4687	6.69328	11.3032	10.8738	9.54636	6.74279	6.47724	8.10839	9.41445	7.7077	9.15641	4.39803	9.10672	8.78587	6.61368	7.15243	10.1617	5.48642	6.46575	7.04111	9.06373	6.39842	9.90491
Abcc8	-0.2328	1	0.179577	0.06943	0.053377	0.15366	0.11917	0.341452	0.139502	0.354455	0.380507	0.155828	0.182735	0.268221	0.408115	0.138	0.258529	0.394056	0.282482	0.343276	0.255999	0.220148	0.097958	0.183534	0.074191	0.195005	0.108612	0.248146	0.2916	0.424554
Abcc9	-0.115036	1	32.2203	16.8393	30.5881	28.5429	41.7443	45.4816	25.1578	53.4842	46.6176	29.8828	33.4922	27.5316	47.3983	30.8698	49.4199	53.3224	45.8427	52.7258	49.9372	37.2844	48.1964	52.7606	44.2178	47.4118	56.2059	56.7454	48.6463	46.9487
Abcd1	-0.409963	0.0127917	2.03262	0.782341	1.61344	1.54645	2.09617	3.12661	1.10158	2.89657	2.70921	1.50749	1.88681	1.46766	2.38387	1.82093	1.60728	2.48518	2.35083	1.98241	2.17745	1.88152	2.23197	3.20253	2.21354	1.91328	2.541	2.73053	1.69447	2.09923
Abcd2	-1.25148	4.33805e-20	6.94084	3.12885	5.67514	5.15686	9.07117	8.11348	3.89045	11.0672	10.2897	5.42354	4.71603	5.36697	8.49249	4.60045	6.96808	4.62044	3.34086	5.40337	3.27138	2.62245	4.06928	6.72965	5.50646	3.81145	3.89852	4.94637	3.26963	2.42572
Abcd3	0.486709	6.4957e-07	22.7383	15.1636	17.6165	19.774	26.0288	20.5065	16.3983	17.746	19.5935	16.0011	22.3318	17.8987	17.333	20.1759	37.2389	49.6794	42.8607	48.3621	56.959	37.9267	37.416	55.6703	35.6429	37.2073	46.2503	55.5558	37.6468	51.0255
Abcd4	0.523112	0.0103419	0.883228	0.79371	0.699871	0.97306	0.932005	1.10104	0.940576	1.01353	0.846702	0.6557	0.720294	0.97263	1.16585	0.951557	1.55943	2.06594	1.65229	2.33311	2.18123	1.33938	1.34857	2.45767	1.61152	2.14585	2.18396	2.33449	2.06527	1.98528
Abce1	0.267218	1.10164e-05	13.9759	8.58912	12.5344	11.205	17.0297	19.3332	9.15446	18.8489	18.25	12.3217	14.3343	12.5775	16.9303	13.8761	27.5518	26.1256	24.041	24.531	27.4633	20.7079	24.7782	28.3553	25.4109	23.2037	29.0018	32.1835	23.23	27.8579
Abcf1	0.844635	0.00521439	30.0514	30.3305	30.1806	30.509	21.6373	18.731	38.0474	18.363	21.1311	28.944	32.8212	31.4611	17.9641	31.4103	78.9334	86.4203	76.3563	80.5806	83.9811	70.548	77.0721	58.7169	83.1075	82.8076	85.3024	76.3725	89.4491	76.2236
Abcf2	0.0749088	1	23.7814	17.0808	23.3329	21.0011	31.2695	25.5741	20.647	29.4025	31.5825	20.7396	27.2115	23.2345	27.5739	25.5072	39.0345	45.3404	32.5935	43.3564	38.4513	32.9796	38.1655	41.1201	42.9546	39.0653	42.3813	50.7097	40.9694	35.6198
Abcf3	0.500726	4.94347e-17	3.91831	4.04367	5.42783	7.18447	5.05849	7.76695	5.06544	4.72877	4.44647	3.04683	3.93402	3.1391	4.60467	7.67613	6.99437	9.5844	11.3394	11.648	10.8748	9.73852	5.72412	7.44193	7.5684	7.22231	14.9254	9.69238	15.485	12.2557
Abcg1	-0.726044	0.00428375	0.770115	0.228318	0.364201	0.406357	0.707157	1.08919	0.339995	0.844619	1.37841	0.34889	0.442302	0.449346	0.740494	0.417879	0.471667	1.02405	0.409679	0.377573	0.579243	0.301838	0.434799	0.64245	0.300692	0.471566	0.431732	0.60077	0.425855	0.280378
Abcg2	0.218745	1	7.06215	2.69356	7.27018	5.66033	7.44833	4.71342	2.78615	6.9945	4.22806	3.30865	6.0951	3.09213	6.44208	3.57139	9.79153	9.83657	10.5311	14.0542	6.17884	6.35561	9.45785	10.7125	10.5481	13.8867	9.21501	12.6192	10.6029	7.02996
Abhd1	0.410848	1	0.322646	0	0.124916	0.148057	0.171889	0.167291	0.091916	0.15972	0.373367	0.174633	0.277156	0.501727	0.309728	0.106146	0.443143	0.616159	1.01155	0.50764	0.597254	0.533611	0.484699	0.459744	0.203855	0.14432	0.466658	0.477674	0.093422	0.542249
Abhd10	-0.0974095	1	1.1482	1.82769	1.75918	1.00442	2.09624	1.82864	1.46071	1.53649	1.94869	1.92821	1.2952	1.30902	1.54981	1.51127	1.83097	2.06858	2.27125	3.07807	3.07648	2.24164	1.04495	2.10087	2.07461	1.73436	1.8455	2.37812	2.17	1.70634
Abhd11	-0.191936	1	2.63777	2.04547	3.552	2.58625	3.49934	6.30913	2.12794	4.19976	4.30375	2.57395	3.15841	2.27081	5.56529	2.72381	5.51874	4.4153	4.5319	6.56676	5.06649	3.06273	5.53897	5.38775	4.57	3.94134	4.52065	6.80673	3.69262	4.90841
Abhd12	0.265565	0.0091997	3.29319	2.66609	2.69279	3.04389	4.00066	5.31671	2.37509	4.64025	4.25532	3.01536	3.47167	2.85862	4.00596	3.10546	6.30675	7.46476	5.5343	7.013	6.56328	5.68913	5.07522	7.42729	6.68765	4.92315	5.9882	7.77734	4.84445	7.22651
Abhd13	-0.301922	0.382543	1.83165	0.913641	1.33515	1.28072	2.05195	2.5558	0.877911	2.36321	1.98004	1.10075	1.47293	1.23549	2.02262	1.56518	2.42987	1.8013	1.58205	2.2345	2.0099	1.61245	1.58555	2.58897	1.66177	2.16228	2.02949	2.55025	1.63559	1.86019
Abhd14a	0.13995	1	0.784361	0.375306	1.30805	1.53567	1.793	1.41155	0.341547	1.63761	1.40402	0.981088	1.43782	0.868009	2.04129	1.16015	3.30318	2.1967	2.12308	1.59594	1.7432	2.06961	2.03532	2.43183	2.64124	1.905	2.83207	3.10184	1.179	1.00822
Abhd14b	-0.875118	0.00589961	0.328395	0.113707	0.267522	0.290458	0.525173	0.402412	0.112296	0.812225	0.742669	0.425236	0.486168	0.444258	0.344363	0.283786	0.141522	0.096587	0.150122	0.335104	0.320624	0.368472	0.253107	0.491065	0	0.279606	0.208126	0.070506	0.456545	0.137944
Abhd16a	-0.267979	1	8.78002	6.26957	7.72624	6.64062	14.9731	19.9494	6.99323	15.4518	12.0128	6.93522	9.60227	8.92383	15.7414	10.3162	9.96408	15.1374	11.4446	15.4029	13.1804	11.2335	17.6196	9.52128	9.05062	12.068	11.9691	11.5975	9.72535	12.0036
Abhd17a	-0.469382	3.63786e-10	5.05316	2.60357	4.18119	4.20602	6.13831	7.59795	2.88554	7.18487	6.13537	4.17194	4.71725	3.7447	6.38812	5.25588	5.06586	6.34975	4.96453	5.136	5.86045	5.17485	4.63302	6.19213	4.67033	4.77838	5.78981	7.66732	4.82934	4.80267
Abhd17b	-0.552966	1.46584e-09	3.36514	1.85919	2.20426	2.61618	3.63194	4.02991	1.7208	3.92894	3.27567	2.53111	2.63236	2.35331	4.28023	2.713	3.29833	2.8684	2.92706	3.45382	3.74007	2.34705	2.82959	3.70304	2.28796	2.91621	2.61846	3.20233	2.22575	3.31201
Abhd17c	0.800974	1.57432e-16	1.43127	0.825211	1.16898	1.08135	1.79542	2.44765	0.715271	1.65021	1.56697	1.03057	1.16212	0.901904	1.89277	1.22414	3.03047	3.54615	2.86626	4.08781	4.21159	3.22166	3.51822	4.05876	2.80664	3.41657	2.7759	4.87607	3.43582	3.98436
Abhd18	0.410164	1	3.17685	0.944659	2.1847	4.25004	2.43159	2.8394	3.59372	2.51204	2.6905	2.95032	4.9949	3.89924	3.32472	2.63796	5.48049	4.60603	3.64057	4.3658	4.61603	6.18858	5.9084	4.59038	6.56638	4.8704	6.86935	6.08931	7.15639	5.33486
Abhd2	-0.551464	1.09406e-05	1.19823	0.461978	0.747622	0.783539	1.03727	1.43078	0.794238	1.94903	1.63586	0.900867	0.921726	0.781262	1.13891	1.06318	1.05264	1.23735	0.957572	0.95702	1.19379	1.24685	0.90125	1.47039	0.881808	1.1451	1.02147	1.45664	1.06588	0.982681
Abhd4	0.560382	2.18591e-08	8.56545	3.97466	5.07848	5.31768	8.66818	8.16079	4.49098	6.46421	5.87511	4.36192	5.92627	4.84285	7.08469	6.44504	14.6271	16.0837	11.754	16.4911	12.5155	9.45936	15.5772	11.7859	12.8403	12.0532	12.627	15.7368	14.4091	13.6866
Abhd5	-0.193888	1	5.05086	3.71573	4.63184	5.05917	8.53263	9.4428	4.11649	6.75188	5.74902	4.14354	4.98228	4.20628	6.40763	5.82378	7.13788	9.44132	6.96431	8.71177	11.3712	6.94578	5.56618	8.32555	6.70375	8.30407	9.44648	10.4579	5.7004	10.0198
Abhd6	0.482355	1	0.810612	0.129372	0.918259	0.35836	1.00866	1.21228	0.491715	1.00016	0.966903	0.64564	0.825956	0.450247	1.027	0.349986	1.14525	2.49401	1.7952	1.39086	1.98368	2.28057	0.684058	0.855498	0.863857	1.15474	1.34756	2.40971	1.26252	2.22938
Abhd8	-0.460536	0.815272	1.81052	0.531396	1.43688	1.53068	1.81661	2.10721	1.52186	3.11679	2.60773	1.77932	2.22319	1.8443	2.19812	1.60147	3.22101	1.68738	2.07919	2.56315	1.39869	2.21592	1.55831	3.37851	2.27163	1.84359	2.67951	2.13721	1.20635	1.42043
Abi1	0.0540343	1	2.85154	1.10635	3.46104	1.93085	7.06042	6.52219	2.67724	6.2373	5.80847	2.74943	5.38425	3.61459	5.22631	5.97937	8.46197	5.09261	6.68771	4.33413	5.53912	5.54164	7.11917	7.59908	5.9582	7.06406	4.67257	8.23145	5.33951	7.24408
Abi2	0.471615	2.87501e-05	2.27673	2.55282	2.8283	1.48464	2.80605	4.52574	2.89006	3.76639	2.86865	1.57493	1.35819	1.24824	2.94885	3.63362	5.81773	3.75108	3.97352	4.39011	6.11212	4.36069	4.11695	5.15967	4.82365	5.36128	4.572	7.9712	8.79181	3.79637
Abi3	0.221665	1	1.18272	0.486485	1.62147	0.346624	0.697588	1.75283	0.223016	2.15847	2.28379	0.800098	0.984519	0.913825	1.7304	2.10089	0.165262	1.30403	1.02279	0.37147	1.82636	0.497326	0.325579	3.03817	1.17936	1.29437	1.56411	0.306868	0.962929	0.642031
Abi3bp	-0.686427	1	9.96495	2.7956	3.60936	5.6446	10.4422	11.4588	5.29005	22.512	14.301	5.20048	4.49519	9.44281	7.67661	6.20581	12.647	4.80605	4.25859	8.76376	3.24438	3.73459	6.2908	19.06	6.39451	7.96587	3.83416	11.2893	3.73646	3.68824
Abl1	-0.588387	8.91442e-11	3.68153	1.54446	2.68824	3.97245	5.72941	5.70655	2.31771	4.67181	4.33316	4.64059	2.72486	3.20405	4.48157	3.48413	3.13123	3.32691	4.32982	4.0838	3.05525	3.55624	3.02517	4.66984	3.80753	3.50094	3.69645	4.78033	2.66854	2.95125
Abl2	-0.31455	0.000212586	3.84867	4.10361	3.17465	1.71691	3.93185	3.9888	3.3579	3.09269	4.34615	3.31003	2.96116	3.56407	3.34903	2.67646	4.6872	4.99388	2.53231	4.60972	4.94488	5.71003	4.62946	2.95509	6.08094	4.95873	4.19576	2.48824	2.01566	4.22157
Ablim1	-0.7367	9.91237e-30	8.15472	2.14626	4.77362	6.61358	8.64993	8.21653	6.66622	8.85013	9.07456	7.1299	7.52819	7.21054	8.37159	6.22721	6.14382	7.02192	5.87297	9.08274	7.00204	8.80054	5.27387	8.20849	6.7509	7.76674	8.32416	8.03986	4.47748	9.06859
Ablim2	1.14323	1.41414e-44	3.63353	1.97638	5.43957	7.06965	4.59915	3.97441	3.81222	4.18528	4.53843	3.63182	4.26154	4.2549	5.71678	6.17155	17.3749	17.992	16.3694	17.9625	17.5087	11.9969	11.7358	11.544	12.3376	14.4015	15.2377	23.31	22.2793	14.8253
Ablim3	-0.582372	3.84988e-11	4.78937	2.21877	2.93564	2.83049	3.48472	4.99317	2.62054	3.74783	4.30771	2.96487	3.11697	2.9434	4.80834	3.13368	2.885	4.39612	3.02902	4.59021	3.62938	3.23907	2.73345	4.65415	3.46464	3.60293	4.29476	4.14513	2.53316	3.56913
Abr	-0.570118	8.47908e-12	1.5932	0.869168	1.47202	1.73838	1.87372	3.56969	1.28664	4.38075	3.55524	1.2923	1.94419	2.1655	2.46443	1.93724	1.58369	3.26499	1.79225	1.98898	1.82866	1.97792	2.60917	3.03902	1.92059	1.62499	1.53381	2.26766	1.00727	1.51327
Abra	0.347301	1	35.9039	69.8664	41.5668	37.3548	39.8012	68.3735	40.4063	39.8874	38.7984	54.1691	74.8709	53.4278	44.1431	100.834	75.6919	117.164	112.808	90.8443	113.348	99.8253	89.3035	117.066	152.6	88.9723	150.112	70.4497	101.103	128.703
Abracl	-0.662682	1	1.32423	0	0.301674	0	0.700604	0.534234	0.446391	1.26814	2.3582	0.690494	0.522606	0.550269	0.202561	0.560946	0.517188	0.266335	0.272669	0	0.506058	0.628399	0.400606	1.49153	0.464699	0.353925	0.570673	1.35043	0	0.493977
Abraxas1	1.54612	1.62694e-69	1.92775	1.00434	1.97525	1.73131	2.66061	3.04772	1.28994	2.46418	2.99578	2.28666	2.85533	1.69275	2.04637	1.90001	9.54637	9.97508	9.0512	8.27728	11.978	9.44623	7.90568	7.01512	7.08976	8.82548	7.19572	10.1796	6.79026	11.4345
Abraxas2	0.183561	1	7.39705	5.04941	5.3413	5.06564	9.59702	11.7028	5.83723	12.7505	9.68997	5.76915	6.86306	6.73219	9.40626	6.68967	12.9158	12.9403	14.0669	16.9191	16.2022	14.0329	9.64426	11.7624	11.4939	11.2132	14.4036	16.1604	9.64427	13.9826
Abt1	0.570383	3.18984e-05	0.720124	0.530474	0.562277	0.574596	0.905799	0.681819	0.561675	0.692298	1.05685	0.539315	0.857651	0.606853	0.787329	0.670371	1.70794	1.99631	1.82209	1.64518	1.91136	1.72999	0.846517	1.82008	1.5701	1.62519	1.58468	2.06133	1.56699	1.86659
Abtb1	-0.249199	1	2.78187	0.790157	2.90722	1.36833	5.59316	6.50551	1.72493	5.97387	4.45932	2.95963	2.11826	2.01079	5.01201	3.15159	2.40077	9.29523	4.13774	5.15282	3.99656	4.47729	2.59794	4.25503	2.11515	3.2837	6.10093	4.41784	4.89238	6.34356
Abtb2	-0.585858	8.82326e-06	1.34675	0.919156	1.02804	0.724733	1.54809	1.54001	0.887867	1.34221	1.26741	1.38862	1.32337	0.960141	1.56157	1.17507	1.19826	1.15034	1.09078	0.884162	1.869	1.31701	1.09716	1.55913	0.954742	0.979854	1.20313	1.74261	1.08701	1.4417
AC096777.1	-0.823858	0.141738	0.275031	0.17636	0.303544	0.408964	0.793985	0.706869	0.194442	0.477773	0.547083	0.427279	0.364902	0.498954	0.706486	0.617362	0.324169	0.40814	0.31403	0.447895	0.232913	0.340507	0.216608	0.579127	0.336497	0.413704	0.448928	0.554701	0.196223	0.518213
AC098880.2	-0.417225	1	1.51941	0.567731	0.780225	1.06532	1.02273	1.22082	0.533555	1.55216	2.04883	0.968424	0.983683	1.11728	1.34749	0.959154	0.997374	1.41011	0.891972	1.28327	1.09801	0.93989	1.05958	1.79686	1.19651	1.22518	1.23069	1.55804	1.60937	1.40434
AC104328.1	-1.19224	0.0201439	0.305763	0.381681	0.166895	0.310137	0.351171	0.310368	0.16146	0.57053	0.21884	0.409251	0.153541	0.25871	0.397032	0.303992	0.158776	0.211949	0.220276	0.114597	0.091152	0.221025	0.070458	0.628053	0.180688	0.177868	0.065946	0.282093	0.152657	0.121883
AC110534.5	0.0578741	1	2.85455	0.604874	1.89687	2.09186	3.00178	1.98137	1.65641	2.7303	2.27882	2.49874	2.6959	2.1233	2.2066	1.87007	2.92483	4.38756	2.80754	4.23167	3.5549	3.46529	2.39087	4.05156	3.17694	3.25323	3.43888	3.80432	4.18959	2.79837
AC122818.4	-2.72721	2.56847e-33	3.64761	1.61861	3.2747	3.75834	2.92322	2.59145	2.11981	5.3125	5.01828	2.43596	3.87951	2.8681	4.0792	1.88108	0.394156	0.894035	0.181975	0.578584	0.786344	0	0.313256	1.7731	0.545035	0.339994	1.22706	0.284901	0.414284	0.221857
AC125141.3	-0.880047	0.371334	0.332131	0.302007	0.282393	0.272078	0.755815	0.271332	0.43373	0.218034	0.174329	0.230522	0.147687	0.404701	0.399433	0.292629	0.340162	0.426207	0.280696	0.311085	0.345716	0.198693	0.213224	0.126516	0.182246	0.347923	0.307498	0.221196	0.235793	0.203813
AC126055.1	-3.80595	1.13729e-17	0.359264	0.100704	0.201909	0.237185	0.33563	0.287148	0.200966	0.512196	0.679448	0.463774	0.241916	0.212142	0.781918	0.376393	0	0.030949	0.013246	0.050905	0	0	0	0.131921	0.02764	0.014113	0.021462	0.031183	0	0
AC129214.1	-0.603475	1	0.10228	0.13544	0.076365	0.226546	0.217521	0.220733	0.07821	0.155056	0.228338	0.232368	0.109565	0.120488	0.21167	0.173725	0.173531	0.175469	0.11464	0.194769	0.171489	0.180099	0.142901	0.141996	0.130368	0.145749	0.107924	0.195509	0.17821	0.275613
AC129328.1	0.030748	1	1.60371	0.778165	1.24541	0.756976	1.27092	1.72431	0.545725	1.35035	1.06217	0.989768	1.10098	1.29772	1.16274	1.20358	1.78628	1.98037	2.25395	2.27873	2.73346	2.35222	1.26497	1.83023	1.89668	1.56423	1.52538	2.01735	1.09221	2.37202
AC131339.2	2.5763	2.5097e-24	2.44846	1.3257	1.44331	1.48902	1.80945	1.25017	2.03328	1.77866	1.82608	1.8372	1.96659	1.46454	1.33089	1.64952	5.25277	6.55466	6.96777	7.21687	8.58438	6.29972	7.00622	5.1762	6.04571	7.86757	11.4775	6.49681	9.30363	10.6153
AC144860.1	-0.637123	1	0.496428	0.240586	0.23489	0.269694	0.819393	0.73685	0.369757	0.937846	0.538265	0.351782	0.368393	0.360349	0.730151	0.36432	0.327532	0.476628	0.61344	0.463258	0.358243	0.421875	0.532601	0.523207	0.629105	0.556986	0.419987	0.54185	0.136987	0.380946
AC154232.2	-0.137335	1	0.003927	0.040315	0.009972	0.003787	0.066713	0.002588	0.002898	0.080721	0.024494	0.305054	0.047776	0.01495	0.059791	0.319797	0.021936	0.447877	0.020706	0.610422	0.045207	0.017162	0.272167	0.004732	0.005028	0.009113	0.328919	0.041562	0.066986	0.224464
AC154378.1	-2.08229	2.27176e-06	0.10974	0.206085	0.228767	0.18706	0.631291	0.580754	0.211807	0.297079	0.431758	0.328856	0.144291	0.432515	0.389674	0.271435	0.594922	0.514171	0.65275	0.324941	0.538546	0.424721	0.149087	0.459437	0.375775	0.314277	0.248681	0.623237	0.538889	0.455104
AC154381.1	0.150706	1	2.13274	2.08324	3.00957	0	0.049236	4.38124	1.33356	0.005612	0	0	0.01065	0.029238	3.64791	0.043632	2.79746	0.013493	2.98469	3.41033	3.842	2.5168	2.26091	3.88177	1.89657	2.63158	3.69558	0	0	0.056463
AC154486.3	-0.748646	1	0.366258	0.404782	0.314808	0.364892	0.549579	0.259559	0.217337	0.387	0.415307	0.991541	0.508677	0.274413	0.495689	0.344262	0.380324	0.38605	0.318917	0.345455	0.354031	0.295094	0.311008	0.933579	0.425813	0.33994	0.13524	0.44108	0.583717	0.19464
AC154492.2	0.50882	1	0.406362	0.394493	0.271885	0.419033	0.518619	0.650629	0.194256	0.426243	0.624222	0.492847	0.178719	0.297312	0.439915	0.522023	0.961472	1.18454	0.445791	0.613596	1.15623	0.847279	0.676053	1.25321	1.24775	0.813213	0.563021	1.09396	0.529427	1.13772
AC154507.3	-3.40515	6.87704e-31	0.148243	0.045662	0.119064	0.195415	0.256935	0.147322	0.113453	0.164923	0.186613	0.215367	0.059409	0.127224	0.228752	0.098709	0.030107	0.023941	0	0.018569	0.043501	0.023143	0	0.032503	0	0.017486	0	0.031946	0.023737	0
AC154760.1	-0.298854	1	1.91276	1.13529	1.21843	1.48852	1.95339	2.02482	1.15594	2.13759	2.19179	2.27646	2.0963	1.56235	2.28477	1.99007	1.77338	2.44097	1.41007	3.02283	2.06516	1.64447	2.094	2.28472	1.53494	2.07856	2.34922	2.84704	2.5564	2.80051
AC154912.3	-0.645991	1	1.60663	0.803204	1.40345	1.09415	3.20557	1.85256	1.39962	1.48601	2.03167	1.41501	1.4031	2.28098	3.04366	2.04911	1.47698	1.79598	2.82465	3.06161	0.860957	1.18064	1.28419	2.76856	1.17967	1.01981	1.12469	2.19053	1.92129	1.48418
AC154912.5	-0.482414	1	0.32081	0.375535	0.249441	0.254158	0.873786	0.637377	0.210224	0.58996	0.668322	0.195825	0.197454	0.48941	0.970043	0.491557	0.868514	0.328232	0.961528	0.836022	0.09337	0.190813	0.256161	0.974721	0.54336	0.321169	0.328501	0.649367	0.664651	0.449222
AC160637.1	-0.0274981	1	0.66347	0.322138	0.498663	0.37158	0.859283	1.00074	0.212835	0.874252	0.950878	0.46747	0.493621	0.379078	0.913587	0.781387	1.04382	1.15212	0.429639	1.03395	0.425482	0.69183	0.577591	1.18705	0.444127	0.767447	0.822282	1.15886	0.461698	0.728637
AC161530.1	-0.505908	1	0.267201	0.09614	0.170997	0.242412	0.30881	0.175019	0.069054	0.149767	0.240832	0.401663	0.223889	0.342354	0.493263	0.230051	0.275016	0.336576	0.388209	0.218452	0.476598	0.47074	0.135016	0.164765	0.097608	0.193852	0.198385	0.360481	0.044062	0.119107
AC163032.1	-0.241997	1	0.775379	0.343548	0.709753	0.484917	0.851499	0.780092	0.491184	0.92677	0.955878	0.722182	0.834849	0.550758	1.03426	0.809426	0.903091	0.996538	1.0951	1.29993	0.993869	0.680328	0.515116	0.909853	1.01741	0.857311	0.989732	1.04618	1.10898	0.700165
AC165953.2	-0.0379802	1	0.421915	0.178531	0.465618	0.629017	0.701905	1.0013	0.364479	1.0889	1.07605	0.574044	0.50708	0.442557	1.04423	0.532651	0.622235	1.12155	0.841537	1.31948	1.08784	0.613318	0.632033	1.33778	0.842599	0.764201	1.13208	0.712225	0.60833	1.16486
Acaa1a	0.355638	0.0531626	2.79958	1.13525	1.91481	2.50852	2.43974	3.3174	1.81676	2.67216	3.18149	1.91125	1.80428	2.06226	2.76537	1.66945	3.84837	4.39895	4.02259	5.47141	4.40883	5.43021	4.06326	3.85624	4.06599	3.91587	4.28215	4.69512	3.51769	4.88574
Acaa2	0.785352	6.66843e-23	29.8523	13.96	23.6109	20.8251	28.9769	32.6753	21.325	35.533	31.0132	23.7261	28.1206	23.4334	30.6432	21.6565	49.382	68.5552	56.6996	70.3492	89.7399	65.2107	52.9532	57.4044	61.5305	61.2204	90.6808	86.8282	70.3811	76.0847
Acaca	1.53929	1.29691e-37	3.46162	1.34253	2.01094	1.95293	2.62215	2.89282	1.73358	3.39455	2.72478	2.25208	2.43713	3.53673	4.67581	2.24204	12.5768	12.4487	15.3835	10.5079	12.6784	15.0032	12.2771	10.7714	8.93486	13.7913	16.7569	17.3632	9.12721	10.342
Acacb	0.112676	1	18.4356	14.2323	19.0427	15.6653	26.6974	40.1669	13.4929	19.8175	21.8038	18.137	21.251	19.6411	29.7242	22.2442	30.4544	45.6925	32.158	37.1667	35.6745	28.2092	31.3033	34.5586	31.1958	33.875	49.0588	41.0724	31.5282	36.946
Acad10	0.265934	1	0.152443	0.146941	0.039717	0.235391	0.390105	0.469683	0.051235	0.506491	0.284818	0.215373	0.398119	0.24474	0.880251	0.176873	0.117804	1.1681	0.896192	1.39327	0.537504	0.079523	0.256046	0.304777	0.204738	0.499048	0.892133	1.79862	0.652259	0.425434
Acad11	-0.539084	7.44286e-08	9.16524	5.17234	10.5514	10.7676	12.8608	20.387	9.1234	9.71245	12.3114	12.4595	8.3387	7.57467	14.5112	9.4717	9.3661	15.7074	9.83121	11.2491	11.6041	8.54564	13.0129	12.4729	8.98617	9.3347	15.5382	11.0568	8.76329	9.62612
Acad12	0.253397	1	0.847808	0.613251	0.884544	1.07001	1.65945	1.85553	0.802317	1.31708	0.768458	1.31929	0.949918	1.31138	1.87404	1.45645	1.83272	2.87807	2.05463	2.68	1.82417	1.35936	2.28174	1.86898	1.11641	2.10769	2.58421	2.3519	2.93272	2.53633
Acad8	-0.0047841	1	3.61832	2.56042	4.3753	4.68459	4.41854	3.46777	2.40064	3.56619	3.27878	2.9328	3.8356	4.11156	4.76919	5.99725	4.25111	6.5789	4.28541	6.92233	5.60183	9.11397	5.57776	7.9833	5.8993	4.34017	6.21676	6.2813	7.16634	7.4934
Acad9	0.447463	8.41481e-08	4.19095	3.39187	3.13168	2.956	5.7264	4.86855	3.65486	5.83248	5.15104	3.64303	9.00484	2.76642	7.39511	2.89434	6.47602	8.37946	5.88307	6.99425	5.19266	7.81127	8.15173	7.10807	5.9207	6.94739	7.15048	9.02543	6.31306	6.12026
Acadl	1.0106	2.77865e-19	148.693	86.4208	117.477	115.98	145.823	127.154	108.945	116.273	120.273	108.393	138.412	125.112	122.939	115.184	272.308	478.707	353.135	408.498	544.36	366.037	310.105	270.527	296.005	340.633	442.2	518.342	406.086	480.816
Acadm	0.542781	0.000113774	59.3919	38.6354	55.0861	50.7527	70.4533	71.8422	51.3617	59.4025	62.4803	51.8287	58.4	51.6049	58.8703	56.7818	82.8409	147.846	109.23	117	156.017	113.848	104.638	94.6189	95.1185	106.8	153.381	146.997	126.066	154.122
Acads	0.156739	1	6.01996	4.36998	5.598	3.70357	5.77984	6.56179	5.02167	6.04249	5.78168	4.84012	5.37697	4.45873	7.24301	3.79964	6.27351	9.50929	8.56103	10.2778	12.4478	8.54108	6.23232	7.90855	8.36857	9.25361	11.1299	10.7967	10.3123	9.31258
Acadsb	-0.168988	1	14.5614	11.1161	10.9686	12.4927	22.8283	20.4524	14.1032	11.4423	18.1989	16.9443	17.2524	11.2492	20.2088	14.6006	22.5499	24.8485	17.0782	21.5005	16.6197	16.5819	29.5206	19.5003	19.59	22.2189	23.6932	28.6073	25.4849	26.3989
Acadvl	0.480034	9.67532e-07	46.0144	26.4697	37.3369	34.7006	42.7507	49.5977	37.4732	41.2746	36.9762	31.9645	43.3037	36.6021	43.5865	34.1807	67.3761	103.175	70.2326	93.3089	92.041	72.2692	70.6758	76.1875	76.9787	74.4839	105.966	107.96	82.3383	90.8238
Acan	-1.37013	1	0.473568	0	0	0.256011	0	0	0.053003	1.25324	0.102956	0.007327	0	0.513528	0.092536	0.009759	0	0	0.022157	0	0	0.066874	0	0.235637	0.017776	0	0	0.568647	0.024299	0
Acap2	-0.22807	1	3.24946	1.47868	2.05433	2.45376	3.60587	3.0649	2.28468	6.47064	6.23983	2.84195	3.85581	3.73152	5.26555	4.36582	4.3653	4.4923	4.66179	6.89524	4.04803	3.65405	3.30553	8.51204	4.43496	7.71539	6.05236	7.60537	3.81809	3.51792
Acap3	-0.40324	0.169459	2.95704	0.497678	0.944956	2.41922	3.00792	4.21162	1.74101	2.09703	3.63949	1.88245	2.67481	3.32572	5.00681	2.81134	3.50733	1.86617	2.29761	3.30703	3.31459	3.15291	0.943448	4.97288	3.91751	0.928144	2.18508	3.47406	1.1565	2.21354
Acat1	0.42172	0.773053	26.45	17.3612	26.1977	21.9893	29.6957	24.3063	20.8374	19.6629	20.6255	23.2669	28.515	24.8407	23.2215	24.5907	42.5451	58.4866	51.9332	52.5441	61.2423	45.0807	40.9003	38.2214	35.445	42.5518	54.5313	56.3164	47.5324	56.2942
Acat3	1.10265	0.0105799	0	0	0	0.040384	0.084694	0.065609	0.030702	0	0.065652	0.044457	0.085347	0.044867	0	0	0.070812	0	0	0	0.065693	0.053418	0	0.092282	0	0.091682	0.072355	0.224843	0	0
Acbd3	0.749553	2.11541e-12	6.84595	4.34007	5.29146	5.50711	5.83958	5.37358	5.99702	6.12934	6.47453	5.61994	5.66104	5.50556	4.7346	5.84877	16.6464	15.9436	11.9813	16.3138	17.2419	14.0893	12.9576	14.0203	14.5798	14.742	14.1374	16.1737	14.5171	16.2216
Acbd4	-0.462321	1	1.09518	0.900768	0.536834	1.79836	3.29263	1.65542	1.10154	3.89444	1.32497	0.63531	1.71217	2.6683	3.68405	1.85717	2.15777	2.63501	2.35145	2.13191	1.95832	3.40233	1.5396	3.9972	0.830352	1.28229	2.18016	1.66842	1.22626	1.31316
Acbd5	-0.0211622	1	9.79146	5.73629	8.70548	7.58705	7.01453	6.67259	8.76176	8.97239	6.62795	6.96869	10.3	10.1304	7.81855	8.71585	13.4674	16.5805	12.8813	19.7149	14.5522	10.1297	14.0464	17.1502	13.162	11.1904	12.7052	16.527	15.6337	14.7832
Acbd6	0.249942	1	3.7888	0.64513	0.913936	0.764701	5.25945	7.80068	0.522405	4.28887	5.79131	3.68316	1.36737	0.789747	6.07809	4.69271	3.06062	2.31584	1.8934	8.05126	9.29969	2.75137	2.66488	1.79711	3.84224	5.32164	3.18412	9.88276	4.52994	7.90799
Accs	0.450044	1	0.382808	0.024287	0.040444	0.066534	0.189692	0.312077	0.023859	0.087378	0.112722	0.102654	0.17004	0.159002	0.386237	0.15775	0.127853	0.67316	0.328901	0.705351	0.477639	0.126224	0.295837	0.211623	0.324067	0.125774	0.702315	0.643232	0.113827	0.331087
Acd	0.527329	0.135973	0.493929	0.588023	1.18888	0.303504	0.386609	1.06706	0.821323	1.35501	0.598115	0.851073	0.256486	0.250957	0.353633	0.770371	2.06032	2.60074	0.74173	2.23948	1.87933	1.55171	1.44859	2.30397	1.89205	1.34356	2.49741	1.56252	1.89125	2.54095
Ace	-0.526758	1	6.88022	2.98279	4.74511	3.36866	7.37751	7.36254	3.61036	10.8888	10.0293	3.17317	5.02688	3.96791	3.38713	7.69302	5.86626	7.41496	6.53471	6.35266	4.65025	5.56307	3.30239	10.5544	8.4447	4.49883	7.31693	7.68462	3.88919	5.15039
Ace2	0.496411	1	0.039097	0	0	0	0.02136	0.047536	0.079763	0.073585	0.07448	0.132626	0.114931	0.017923	0.141744	0.063216	0.042137	0.10111	0	0.149075	0.059567	0	0.246435	0.179995	0.255262	0.38124	0.260951	0.344068	0.099897	0.249014
Acer2	-0.18313	1	0.117749	0.070758	0.141139	0.266833	0.240946	0.526739	0.166083	0.258111	0.336086	0.271593	0.293126	0.329293	0.6047	0.358955	0.286335	0.753368	0.282173	0.386616	0.336725	0.306614	0.485365	0.304856	0.170886	0.312054	0.334772	0.50397	0.237323	0.386007
Acer3	-0.126378	1	0.899828	0.302567	0.347188	0.33296	0.62548	1.56562	0.288079	0.66105	0.507713	0.347454	0.432602	0.310515	0.57977	0.362401	0.636353	0.633141	0.660109	0.57062	0.736421	0.516271	0.580238	0.615009	0.672361	0.548287	0.533617	0.674216	0.64523	0.52073
Ache	-0.209493	1	3.04791	1.05467	3.70804	2.61462	3.93812	3.24478	2.0632	3.24093	4.31096	2.73435	2.8308	3.189	3.95584	2.94817	5.63831	4.5636	3.10854	4.8056	4.98748	3.63009	1.84804	5.23678	3.41414	3.027	4.16363	5.08579	2.98898	2.25526
Acin1	0.686102	0.0069647	21.1205	18.079	17.0551	18.0944	16.673	14.7313	19.6832	18.1881	15.9342	21.0221	17.973	19.1917	15.9774	17.333	45.6765	48.53	42.3356	47.4113	42.9476	48.9123	39.4434	39.6097	44.9384	40.4167	48.3386	45.0714	44.7432	50.3517
Ackr3	-1.11786	4.44911e-23	3.00375	1.00734	1.83752	1.53847	2.63138	2.61952	1.78539	3.55975	3.65566	2.14316	2.47701	1.9894	3.63432	2.89202	1.98565	1.52004	1.28182	2.23242	1.70536	1.46203	1.11481	2.97077	1.41093	1.54099	1.26463	2.79592	1.4454	0.999425
Ackr4	-0.914075	1	0.25515	0.318032	0.147926	0.430179	0.489947	0.588891	0.338233	0.889507	0.519205	0.314958	0.302889	0.548391	0.443594	0.223978	0.356731	0.253529	0.291556	0.531515	0.20909	0.178777	0.156132	0.6417	0.271774	0.310315	0.255741	0.667591	0.484634	0.189821
Acly	-0.0554552	1	3.86	1.027	2.78214	2.59724	2.72548	2.46229	3.16451	6.11182	6.3389	3.56425	2.20876	4.49087	6.59422	4.12661	6.07362	6.03248	6.0081	5.01144	3.86808	7.22939	3.88503	5.59816	4.95397	1.93173	3.70598	5.5399	4.96395	3.58304
Aco1	-0.381569	0.000790673	2.57425	1.33039	1.97962	2.21229	3.2263	5.49084	1.85408	3.94909	3.06505	2.82063	2.56746	2.43153	3.09109	2.15302	2.42076	3.45697	2.11533	3.7519	3.93999	3.04752	2.208	3.96934	2.61501	2.72758	3.87595	3.65268	2.7188	3.13674
Aco2	0.115881	1	268.85	131.706	211.18	177.174	363.795	479.691	177.231	358.501	319.26	191.34	234.478	223.053	369.316	261.766	388.848	528.212	395.861	424.198	446.253	341.616	353.868	435.38	356.1	378.324	541.104	627.841	397.993	408.635
Acot1	3.24229	1.44994e-15	0.117122	0.100983	0.168015	0.202023	0.202811	0.273336	0.121722	0.299439	0.204542	0.068278	0.157794	0.061353	0.154699	0.169672	4.39411	6.02444	4.0556	5.74657	5.8392	5.92026	5.2645	2.95086	6.07137	4.74258	9.0707	8.46229	4.85323	8.41784
Acot11	0.231388	1	0.529073	0.215077	0.608978	0.607301	0.996585	1.70707	0.433408	0.934304	0.860944	0.493098	0.815638	0.656693	1.01775	0.479057	0.464796	2.03675	0.954564	1.58334	1.78804	1.60512	0.786569	1.07904	0.826258	0.690989	2.37153	1.64625	1.15384	1.37315
Acot13	-0.171103	1	122.26	69.011	114.343	75.6436	80.156	78.4409	86.5288	83.1473	92.7684	88.1116	124.365	106.589	74.1302	97.1764	118.211	153.027	118.89	130.12	131.081	118.691	98.7969	155.154	126.047	118.482	161.553	162.783	117.936	122.416
Acot2	5.05246	9.87665e-210	1.87639	1.5208	1.66253	1.72715	2.0001	2.60805	2.03795	2.46751	1.95448	1.29706	2.19131	0.849159	1.6521	2.2817	83.7415	87.9513	80.012	69.3563	107.393	82.6058	116.355	36.9291	87.7906	101.028	152.12	110.219	85.541	145.146
Acot4	3.29464	2.02204e-15	0	0	0.016197	0	0.018396	0	0	0.029474	0	0	0.007041	0.010267	0	0	0.103086	0.12396	0.24667	0.245119	0.082054	0.041146	0.076091	0.135473	0.219858	0.12705	0.241675	0.253733	0.116462	0.306651
Acot6	0.891664	0.000705797	0.318424	0.074598	0.383855	0.332141	0.411764	0.456745	0.24565	0.582881	0.383294	0.271109	0.342919	0.235011	0.615602	0.246073	0.685174	1.24575	1.41163	0.813488	1.4537	1.06526	0.624833	0.788774	0.67285	0.7499	1.15362	1.58515	0.871473	1.44511
Acot7	-0.869653	4.63332e-17	4.2736	2.18412	3.94565	3.1963	4.44573	4.3593	3.49954	4.92753	5.82585	3.27406	4.63259	4.31804	3.92923	4.18888	3.02076	5.37491	3.35972	3.49533	3.22201	3.08303	2.24298	5.87615	2.15608	2.09646	3.49091	3.53344	4.01419	3.85215
Acot8	0.39256	1	0.389463	0.23217	0.744866	0.220328	0.694431	0.836818	0.549139	0.769216	1.08855	0.391217	0.487483	0.261884	0.505046	0.503294	1.77834	1.65543	1.39231	0.870276	0.73982	1.252	0.559187	2.50408	0.807089	1.90565	1.44928	1.91848	0.371248	0.607097
Acot9	0.870135	6.65587e-28	6.60998	3.33146	3.68214	4.12601	4.54168	6.4661	3.68031	7.01565	6.73084	4.10083	5.48575	4.82876	5.93161	5.14125	11.8749	16.8773	11.211	13.0588	14.6497	12.1479	11.8492	16.5556	13.8221	12.9902	15.0689	17.2202	13.7892	11.9485
Acox1	0.690598	2.43405e-08	11.9666	7.92013	11.3664	14.3188	20.0723	25.2893	10.9283	16.6496	15.1028	13.176	17.3702	14.6728	21.7524	13.5451	29.5186	39.0945	33.4046	39.8653	42.2041	33.7686	35.5001	26.4434	26.9991	32.1926	41.7443	42.2052	33.1909	46.3318
Acox2	5.7411	1.07038e-50	0	0	0	0	0	0	0	0	0.021955	0	0	0	0.289655	0	8.27158	4.81933	4.31765	2.95478	7.8105	5.52799	4.07835	1.17565	1.52797	1.42361	4.36649	5.04703	5.25216	10.2736
Acox3	0.361809	0.045277	2.99579	1.56477	2.75305	2.59666	3.89782	4.07599	2.03123	3.95796	3.70556	2.84945	2.7389	2.3484	2.9613	3.8953	4.92955	7.03397	5.20941	5.82919	6.9245	6.19072	5.15326	5.99733	4.20071	5.0712	6.08083	7.50188	7.29948	5.81107
Acp1	0.245105	1	3.10495	2.07298	2.87125	2.47422	3.26389	3.41952	2.12605	3.27112	3.73865	2.26879	3.2627	2.54942	3.11984	2.78275	4.8664	5.75264	4.5182	5.26364	5.22177	5.1017	4.49092	4.85033	3.62966	4.24072	4.67219	6.61425	4.81511	5.4859
Acp2	-0.290695	9.27182e-05	2.0678	1.09894	2.87556	2.01986	2.82503	2.96749	1.33334	3.12009	2.49071	1.91041	1.94107	2.05491	3.11137	2.14942	2.77095	3.19392	2.38962	2.66842	5.97218	2.96199	3.6146	5.286	2.38615	2.90296	3.08329	3.452	2.88394	3.66373
Acp5	-0.0213575	1	0.4814	0	0	0.863725	0.15845	0.23772	0.098156	0.396368	0	0.065866	0	0.693717	0.698758	0.074749	0	0	0	0	0	0.724052	0.095936	1.97104	0	0	0.145283	2.80545	0	0
Acp6	0.629552	3.11679e-12	2.5107	2.09041	2.3832	2.57723	3.77154	3.20045	2.40423	3.14748	2.80733	2.51356	2.69683	2.46734	2.97608	2.47219	6.09959	7.34159	6.95028	7.17095	6.3433	5.11702	6.07569	7.14748	7.02755	5.61974	6.50824	6.79741	5.19223	6.20696
Acsf2	0.909498	0.000104481	0.73741	0.219639	0.367754	0.257429	0.631699	0.839383	0.243428	1.20066	0.532069	1.34756	0.542682	0.707039	0.37382	0.553902	0.921659	2.2251	1.26223	1.33986	2.73446	2.47542	0.671091	1.2621	0.574046	1.31058	1.79531	2.31745	1.53102	1.35291
Acsf3	0.724478	7.18541e-09	2.11278	0.630298	1.51491	1.4041	2.18811	3.34888	1.48362	2.76979	2.47298	1.51533	2.25354	1.36264	2.70523	1.80658	4.31759	5.55023	4.14694	6.56182	6.16475	4.99113	3.74324	4.51133	4.56823	3.81144	6.84629	6.48894	5.00305	5.49412
Acsl1	0.584065	3.68689e-07	43.5711	31.1177	37.0763	32.8548	49.9195	86.6309	30.1025	48.7158	50.0475	36.2111	59.8065	34.9545	49.7436	48.6371	75.1951	122.035	78.0118	106.556	104.087	74.7008	78.4637	112.025	97.8526	84.723	126.07	144.759	100.371	104.839
Acsl3	0.18561	1	4.03434	3.10605	3.51265	3.20457	3.89638	2.06539	2.80273	7.79142	4.76513	3.25767	2.26752	2.77128	3.76624	4.03521	3.95797	5.31382	3.69589	6.14571	9.49623	3.78056	5.31543	3.59747	3.79541	5.66051	4.90697	10.5243	7.92146	6.72083
Acsl4	-0.997651	2.48629e-44	8.82962	3.93656	6.73137	5.78168	8.38693	8.51652	5.78628	11.4572	10.5134	6.05193	6.58838	5.8467	10.6785	6.87043	6.5339	5.89364	4.86332	5.64364	5.7462	4.05593	5.10974	7.37784	5.63309	4.89641	5.32655	7.96998	5.17799	4.68404
Acsl5	-0.687404	8.51468e-05	1.79559	0.521288	1.04205	1.41128	1.97846	2.06128	0.560447	1.78366	1.87044	0.987288	1.41354	1.64331	1.18301	2.09239	1.48307	0.972668	0.92363	1.299	0.737153	1.36298	1.58224	3.58615	2.56142	1.2985	0.418834	2.05428	0.614599	0.520397
Acsl6	0.129485	1	4.82884	1.73363	4.87645	2.58169	5.75769	5.39466	2.57044	4.59655	3.66734	5.00845	2.04482	2.59638	4.42908	5.40106	4.4047	8.23039	5.70229	7.82682	7.59626	4.80089	2.84819	4.12671	4.81138	3.31445	5.03522	9.33417	6.29406	5.66122
Acss1	1.51645	1.43494e-32	2.12022	1.98888	2.30791	2.07818	3.68795	3.60107	2.49592	2.58715	2.7392	2.21864	2.78643	3.07264	3.44854	1.75881	7.04165	13.961	7.78529	8.4085	11.4031	11.9832	11.6748	7.13145	10.3213	10.3659	15.1181	14.0198	10.377	13.2444
Acss2	1.40765	9.06192e-27	2.39299	1.85713	3.44622	3.4327	5.16826	6.98196	1.84892	4.01162	4.1177	3.52926	4.53702	3.38742	5.57834	2.76906	9.84902	21.1903	17.9898	17.9171	20.3672	15.323	9.9895	11.1373	8.43787	12.1693	14.3476	20.2433	16.6459	20.4158
Acss3	-0.285791	1	0.906063	0.174469	0.23048	0.755797	0.928926	1.10211	0.755617	1.64464	1.02723	0.789372	0.571845	0.815502	1.75511	1.15323	0.793032	0.970999	1.34454	1.75072	1.29115	0.918814	0.665395	1.43495	1.0192	1.97471	1.41528	1.28349	0.775242	0.499434
Acta1	-1.19887	1.21046e-24	6936.19	3982.54	5619.23	4758.95	7125.53	8325.42	4691.84	10928.5	10343.5	5107.39	6510.46	5379.31	8624.09	6335.57	3239.08	5970.43	3588.21	5181.44	4689.8	3370.2	2343.86	9670.55	4340.56	3528.21	4827.32	6128.97	3695.8	3524.36
Acta2	-0.695027	0.00646391	14.2823	9.3227	12.5913	13.7219	16.5738	20.9009	10.9297	37.2748	36.0651	14.9411	14.8187	13.7009	21.6659	17.6488	17.7937	14.946	15.1332	9.40684	18.0955	24.5903	15.3173	25.8205	16.7816	10.8323	14.4139	22.5942	14.3222	14.1432
Actb	-0.650824	0.00333673	67.1622	25.6551	49.8317	41.0531	62.1393	102.887	37.5189	135.941	210.847	40.8824	46.3907	40.617	117.563	47.9543	65.1205	52.3636	40.0999	69.3312	60.7763	49.3679	35.7779	97.9974	52.4776	48.3533	45.1637	74.272	45.1592	41.0813
Actc1	-3.5094	5.91101e-11	174.485	10.8407	73.4604	80.4971	28.2154	8.52068	93.5382	1261.09	1277.8	179.848	117.406	47.5267	134.903	21.187	4.34252	34.5434	20.4171	21.5475	32.7343	15.9185	6.11248	38.5796	11.2994	11.1577	15.8488	20.9147	13.226	15.4902
Actg1	-0.57423	1	22.2804	8.41721	11.4272	11.8063	19.0177	29.8149	12.5067	36.7109	29.451	12.9117	12.3938	12.2264	23.3236	15.0937	18.8312	17.8053	14.5236	17.0034	22.4855	15.8576	13.2798	26.2079	15.0214	14.8892	14.5747	26.3665	20.3514	13.5377
Actl6a	0.103077	1	3.72641	2.32179	3.16752	3.63361	5.14552	5.19733	2.97168	5.57534	4.45782	3.22565	4.99188	3.46744	5.48278	3.69588	6.61408	6.55296	5.45791	6.09078	7.3715	4.54491	5.50533	6.34977	4.96909	6.31284	6.68985	8.48472	7.947	7.06558
Actn1	-0.489547	0.715105	4.27679	2.12692	2.65978	3.70678	4.22389	5.18339	3.11717	8.01105	8.26821	3.52691	4.83289	3.99925	4.78496	3.74845	5.48778	4.32831	3.12584	3.65218	3.30531	5.14075	4.37656	8.00951	5.43576	4.5248	4.16636	6.72413	2.7328	3.19632
Actn2	-0.242341	1	358.498	168.123	267.699	266.835	200.822	608.788	231.647	296.225	324.296	300.212	457.525	327.835	386.419	329.417	291.213	512.679	335.433	423.521	411.484	336.445	273.799	692.976	452.542	373.619	485.988	564.458	377.125	316.597
Actn3	-3.62206	1.6435e-17	651.805	528.856	591.92	586.953	969.475	482.771	608.088	903.543	1090.71	565.94	501.674	593.89	959.076	683.829	146.027	31.404	28.4801	51.4579	14.6548	10.7804	121.387	277.235	98.426	38.6722	28.305	17.4876	29.3534	11.1968
Actn4	-0.237708	1	10.547	6.45773	9.15783	8.49014	12.8688	16.8925	6.74203	21.5349	21.5404	8.51876	14.1446	10.8121	15.0571	11.7241	11.2535	11.3165	11.6098	12.2998	12.2336	11.8791	8.80283	20.5148	14.4543	14.6389	12.3133	18.1855	10.7866	9.34819
Actr10	0.057743	1	3.29586	2.67708	2.82622	3.51303	4.95628	5.13937	2.14307	5.12362	4.06552	3.06456	2.8379	2.69034	5.54478	3.3214	5.65005	4.94712	4.37677	5.59991	8.5441	5.57579	5.60281	5.94855	5.69557	5.68121	5.58076	6.74348	6.62583	6.92465
Actr1a	0.323743	0.00106184	5.52175	2.471	5.15707	4.46847	5.52714	6.89631	3.6874	7.561	7.5556	4.56808	6.25409	5.03182	5.71962	5.80464	10.4807	13.0943	10.4373	14.3113	10.5859	9.35532	8.78245	10.6214	8.60505	10.1466	11.1775	13.9198	9.41467	10.1577
Actr1b	0.218925	1	17.8358	11.0913	13.959	13.8473	18.8604	22.9529	15.5561	18.9027	17.1294	14.6224	19.7349	17.7782	19.0355	16.6479	25.2885	37.6053	21.9802	45.6687	25.7061	26.1025	22.6994	45.8947	27.1941	24.0037	34.5633	37.375	25.8693	24.2471
Actr2	-0.0734883	1	11.2881	6.89008	9.37048	9.54856	12.5239	15.609	7.79595	13.8805	13.8923	9.6657	10.7148	9.67024	12.8727	10.7984	16.0111	19.0042	15.9663	20.361	18.062	15.4621	14.2292	18.6831	15.0998	15.8216	17.5691	20.3532	16.7032	17.4272
Actr3	-0.246541	0.349156	17.4932	6.37979	8.44516	11.9393	21.4116	21.9842	14.6007	21.0129	20.6578	11.6032	14.3542	10.4242	14.9683	12.4983	23.3123	15.573	13.4667	16.1988	19.8252	14.8316	20.2453	25.3424	26.2467	27.4204	22.273	21.3741	20.8044	17.7677
Actr3b	1.83637	0.00494692	0.160631	1.06657	0.928543	0.06607	2.37156	2.05585	0	0.501269	0.474947	0.080697	0.068769	0.109856	0.696186	1.28497	2.19867	6.89285	6.51427	4.15126	7.95012	5.69996	3.72085	1.30448	1.67441	4.49551	8.18752	6.49812	3.27976	7.74636
Actr5	0.153968	1	0.104364	0.124393	0.242637	0.044973	0.652173	0.288263	0.16275	0.183172	0.24881	0.108126	0.287568	0.222583	0.30492	0.366035	0.30529	0.601862	0.373804	0.451385	0.437434	0.484363	0.299141	0.581933	0.526515	0.195781	0.699111	0.592925	0.434757	0.53143
Actr6	0.735069	2.70087e-11	1.50127	0.940691	1.43255	1.32617	1.54069	2.34874	0.794108	1.82206	2.03954	1.98173	1.51533	1.41901	1.44634	1.59577	3.87325	5.39953	4.58171	5.38331	3.18409	4.37872	4.43817	3.81665	3.61311	3.96922	6.17459	4.23982	3.34903	5.79142
Actr8	0.33995	0.812519	7.31876	7.49643	7.39271	7.39838	7.98921	6.52825	8.802	6.97169	7.37634	5.81908	6.84344	6.49217	7.32368	7.86105	16.8795	17.2257	16.446	14.8572	13.4451	15.2672	14.9029	8.68682	13.9806	16.4836	19.4014	15.044	19.5182	15.6677
Acvr1	-1.09232	7.84228e-32	3.17213	2.169	1.98044	3.49979	4.54929	4.41881	2.80987	3.9963	3.11971	3.7689	2.74297	3.45248	3.41883	2.90144	2.39065	1.99086	1.33899	2.22184	2.068	2.77244	2.0612	3.0716	2.32749	1.65148	2.13981	3.37146	1.42157	1.60889
Acvr1b	-2.06487	1.00026e-43	4.01395	1.80659	4.12724	4.16937	9.10088	8.55156	2.17499	5.87207	5.38416	2.80682	4.19835	3.45263	7.48777	3.6122	1.8305	1.67545	1.25866	2.63164	1.26541	1.24369	1.61485	2.42941	1.45544	1.70229	1.19669	1.54476	1.37621	1.1805
Acvr1c	0.464583	1	0.05038	0.009099	0	0.024095	0.016625	0.040508	0.019849	0.166628	0.051567	0.017208	0.022043	0.068926	0.035236	0.045046	0.123705	0.026347	0.027808	0.027162	0.058075	0.127234	0.072624	0.390092	0	0.035325	0.010998	0.318171	0.049453	0.031838
Acvr2a	-0.407108	9.09466e-05	3.18988	2.09578	2.90822	2.51738	5.20397	4.84056	1.88439	4.93625	4.39572	3.6732	3.51361	2.31412	5.02119	3.37447	4.27369	3.11687	3.98763	4.07933	4.37524	3.77652	3.53068	4.23223	3.12375	4.07212	3.89776	4.81187	3.59625	4.02715
Acvr2b	-0.926694	2.65642e-05	2.45241	0.318279	2.91278	1.40261	3.42414	2.90686	1.04824	2.07071	1.73779	1.70533	2.24001	2.21709	3.00288	2.57009	1.46565	1.31308	0.472594	0.825071	1.21617	0.898601	1.75559	1.19209	0.961511	0.590802	1.34143	2.67027	2.28377	0.653231
Acvrl1	-0.397257	0.280378	1.7568	1.54855	2.04638	2.02358	3.83305	2.5953	1.5951	4.70632	3.3708	2.14079	1.61671	2.78693	2.69061	1.98116	2.03187	2.41221	2.35343	3.26059	1.78887	3.00407	2.0925	3.378	1.87626	1.38257	2.78201	2.86816	1.39376	2.69058
Acy1	0.995629	2.69985e-14	0.662619	0.155821	0.532041	0.602782	0.512513	0.953662	0.421538	1.01541	0.948178	0.361454	0.899331	0.76171	1.12293	0.501356	2.79152	2.22311	2.61236	2.8258	2.83621	2.26608	2.78575	1.61772	2.25056	1.85227	2.94333	3.34513	2.7914	1.87955
Acyp1	0.342305	1	2.99174	1.8556	2.75679	2.01945	2.30993	0.986428	1.04926	2.41329	2.30756	2.18067	2.96043	1.86352	2.79813	1.96488	6.05938	4.99304	4.17942	5.16747	3.4862	4.38274	5.03676	4.26638	2.55897	3.66133	4.10205	7.01136	3.8861	4.64658
Acyp2	-0.813318	2.01273e-16	26.9522	21.3256	30.0562	23.5511	36.7182	36.6776	18.5937	27.4106	28.1873	26.5305	31.4405	26.8479	36.9202	29.3637	21.3997	23.5746	25.8042	33.3071	22.2433	26.8642	22.5977	26.7895	22.9912	29.3893	21.3147	26.3472	21.556	25.1478
Adal	-0.618397	3.29719e-14	2.50112	1.91722	3.22831	3.06167	6.81084	3.82114	2.54182	5.53735	5.41072	3.96082	4.74163	3.59821	4.9421	3.21062	5.24038	5.31373	2.47569	2.73633	2.85243	2.68859	2.39117	3.56126	4.89888	2.7912	3.02178	6.00427	2.83651	6.51838
Adam10	-0.354021	0.00194125	5.1782	2.11312	3.13617	3.17758	5.52203	6.04093	4.33087	6.56039	9.0439	4.50608	5.40861	3.66194	5.67967	3.90327	6.06851	6.3034	4.35775	5.97166	5.96007	4.74072	4.26843	5.6617	6.82684	5.196	6.46298	8.88465	4.30361	6.0801
Adam12	-1.57612	1	0.428328	0.108881	0.069703	0.413883	0.074017	0.259661	0.164057	1.11579	0.841149	0.114848	0.201234	0.268387	0.574899	0.19021	0.159103	0.041224	0	0.060631	0.031022	0.159133	0.06681	0.618852	0.206391	0.042765	0.059315	0.520163	0.02345	0.019548
Adam15	-0.380006	1	6.76605	4.90045	2.84204	3.63224	5.64729	5.25303	3.97255	9.45365	11.1693	4.14349	6.9402	4.00469	5.40073	9.95419	4.87276	6.45229	7.07047	7.49849	6.06062	5.93656	4.44669	12.3474	5.23984	5.41039	6.0295	8.64046	3.85653	5.25387
Adam17	-0.401595	5.37042e-05	5.83849	2.91828	3.75028	4.50435	4.85747	4.94909	3.83654	7.1784	6.43663	4.5678	4.65503	4.28744	6.59818	4.41887	5.7202	5.90401	4.10313	6.78465	5.59087	6.12819	4.44133	7.22913	7.96066	4.57042	5.76984	6.66531	6.64258	5.04429
Adam19	-0.730986	1	1.40021	0.313066	0.376549	0.546848	0.688546	0.399459	0.566208	1.80369	1.60414	0.744538	0.66419	0.417318	0.495925	0.901687	0.609873	0.612912	0.50376	0.608176	0.800331	0.744627	0.408054	1.46025	0.751643	0.580206	0.553647	0.952955	0.729822	0.418707
Adam1a	0.0673215	1	0.290673	0.164749	0.145098	0.152295	0.287912	0.310101	0.209352	0.21545	0.296453	0.269108	0.148878	0.23711	0.241104	0.280677	0.518326	0.319819	0.507505	0.47838	0.229255	0.308288	0.278643	0.603871	0.184086	0.393297	0.303496	0.672383	0.307939	0.206562
Adam22	-1.00604	1.23572e-17	0.485817	0.293313	0.54186	0.748092	0.795271	1.16064	0.445101	0.691013	0.671705	0.905368	0.398561	0.646323	0.839601	0.450609	0.432792	0.652702	0.391447	0.579126	0.48468	0.888097	0.327044	0.706256	0.312634	0.424848	0.387015	0.697676	0.41185	0.324921
Adam23	-0.798175	0.000899851	0.480788	0.164968	0.234197	0.436752	0.889761	0.696441	0.455551	1.1834	0.990959	0.514812	0.48486	0.294609	0.76051	0.703816	0.348775	0.267661	0.195079	0.39927	0.310147	0.339099	0.126855	1.07967	0.550792	0.58461	0.280117	0.58453	0.410707	0.241208
Adam33	0.518754	1	0.718887	0.655261	0.631595	0.804912	1.32126	0.368222	0.460673	1.31322	0.847365	1.22052	0.708235	1.59546	0.949276	1.20129	2.28212	1.34197	1.10037	1.57971	1.16995	1.81964	1.54609	5.21756	2.07267	2.41857	1.19883	2.00726	2.54277	2.25063
Adam9	-0.539162	4.0421e-34	9.36605	7.27147	9.15357	8.222	14.5827	14.9411	7.91086	14.8582	14.1989	8.58368	10.2582	9.01511	13.0766	11.4588	11.2924	12.24	10.6167	13.4451	11.9422	10.6545	10.1401	12.6447	10.4119	10.1907	12.1252	12.6116	8.99546	10.2184
Adamts1	-0.614353	0.535251	5.58985	3.8423	5.95669	4.4449	6.66132	6.32502	2.86608	5.01884	6.79993	4.73572	5.6291	3.73862	4.21474	7.43166	4.81007	5.00924	3.10695	3.47689	9.34678	7.38801	2.9484	7.50955	4.21838	3.82531	3.77535	8.01507	6.25785	4.65294
Adamts10	-0.0830231	1	1.24462	0.757048	0.934981	1.06839	1.82912	1.85736	0.266246	4.12254	3.09664	1.17413	1.41908	1.99186	2.54353	0.792676	2.26567	3.00131	0.593649	2.29302	1.26305	3.18365	1.36955	4.87508	2.36637	2.01869	2.12987	3.10713	1.90248	1.54378
Adamts12	-0.759567	1	3.42904	0.802775	0.961463	0.86305	1.35739	1.60428	1.91665	4.95192	4.93378	1.3053	1.8133	2.00248	2.69606	1.60181	2.61624	1.13788	0.636504	1.83785	0.785357	0.989716	1.07874	5.55147	3.41766	2.12753	1.61395	2.59101	1.09481	0.677053
Adamts14	-0.310044	1	0.128785	0	0.01545	0.076165	0.108336	0.092016	0.108997	0.246855	0.34924	0.037514	0.040429	0.08292	0.204751	0.08632	0.059544	0.112495	0.026841	0.207196	0.105864	0.090509	0.10371	0.344417	0.241531	0.101859	0.100185	0.121454	0	0
Adamts15	-0.623348	1	0.42999	0.056483	0.11083	0.166851	0.193027	0.294925	0.573175	1.30665	1.00982	0.284436	0.333382	0.294475	0.631496	0.242149	0.291571	0.303742	0.337611	0.399517	0.251242	0.39729	0.334986	0.906441	0.622582	0.380183	0.42722	0.381424	0.25065	0.212884
Adamts16	-1.32579	1	0.085158	0	0	0	0.014864	0	0	0.169993	0.033171	0	0	0	0	0.020793	0	0	0	0	0	0	0	0.086757	0	0	0	0	0	0
Adamts17	-0.750112	1	0.376548	0.007731	0.048758	0.050083	0.046406	0.020792	0.066101	0.638089	0.45894	0.034707	0.04862	0.062679	0.159478	0.032803	0.117986	0.028095	0.059863	0.08377	0	0.107652	0.02089	0.529881	0.196092	0.121099	0.038641	0.162137	0.067675	0.081961
Adamts2	-0.942612	0.176751	2.08588	0.755419	0.875796	0.987308	2.51133	2.33026	1.52203	5.81197	3.54033	1.28507	1.51131	1.52969	1.84601	1.61101	1.80177	1.15317	0.855438	1.40602	0.613994	0.747491	1.26832	4.17318	1.864	1.60603	0.998826	1.96312	0.840306	0.706915
Adamts20	1.16281	6.85794e-06	2.9976	0.244768	0.681244	0.772089	0.439014	0.496147	0.706057	2.67036	3.62579	2.51263	1.2393	0.891058	1.77502	1.58742	6.90197	5.75854	3.35999	6.95016	3.47233	4.92484	4.63531	13.8429	8.78673	8.69013	5.15594	5.65673	5.76772	5.73097
Adamts3	-0.624685	1	0.433309	0.221698	0.05023	0.197121	0.215483	0.559306	0.458402	1.01877	0.590032	0.227743	0.253461	0.436881	0.447882	0.366914	0.579776	0.374652	0.42741	0.434997	0	0.3269	0.332107	0.529623	0	0.425323	0.077886	0.722435	0.040507	0.354522
Adamts4	-0.823389	1	0.246383	0.030452	0.036399	0.016907	0.025878	0.023121	0.06578	0.162461	0.237528	0	0.015856	0.040943	0.071892	0.062924	0	0	0.109474	0	0.047575	0.074481	0	0.193416	0.114536	0.045619	0.059955	0.050383	0.041292	0
Adamts5	-0.9305	3.02649e-07	2.73575	1.1222	1.26874	1.51953	2.04449	2.69822	1.65523	3.60469	3.07094	1.65696	1.9617	1.30779	1.612	3.00863	2.01279	1.52496	1.3271	1.93058	1.25732	1.16472	1.24738	3.22235	1.82944	1.46062	1.14561	2.05144	1.3868	0.921859
Adamts6	-0.609108	1	0.102678	0.057696	0	0.037151	0.277763	0.2654	0.05459	0.317356	0.191879	0.156924	0.134602	0.178823	0.185751	0.105782	0.123803	0.122405	0.073415	0.188187	0.099039	0.122016	0.071087	0.194451	0.102006	0.069683	0.054109	0.264509	0	0.028476
Adamts7	-0.797321	1	0.287984	0.018444	0.074507	0.038058	0.090402	0.214859	0.124005	0.307079	0.337682	0.110085	0.139759	0.088373	0.217105	0.018283	0	0.107741	0.08224	0.300871	0.107785	0.078	0.025274	0.256664	0.024305	0.152126	0.050017	0.065254	0.168464	0.02222
Adamts8	-0.506047	1	1.33695	2.52324	0.974337	3.33706	0.925711	2.11518	1.03473	1.47718	2.26729	1.74601	12.2747	1.93358	2.23934	3.36549	1.6137	2.59169	1.78946	5.29661	2.06868	2.78656	1.3546	5.40437	2.59285	3.80363	3.48225	2.32606	2.36523	2.89979
Adamts9	-0.277676	1	2.84059	0.886965	1.47452	1.0544	1.88014	3.11498	1.80662	4.29517	4.62848	2.11653	1.62353	2.24991	5.95589	1.68226	3.12491	1.62039	1.85713	3.0861	1.00867	2.19198	2.65709	7.93179	4.74109	3.63693	2.92453	2.50789	2.08858	1.54015
Adamtsl1	0.136473	1	0.695397	0.180609	0.457546	0.939715	2.53618	1.13716	1.17547	4.16493	4.10462	2.29055	0.748095	0.725083	1.94699	1.18949	3.01262	2.27569	2.55069	3.50916	2.02042	2.02571	2.76733	4.21083	2.58521	3.1324	1.95561	2.38521	2.89242	1.21591
Adamtsl2	-0.098503	1	0.625391	0.694859	0.278992	0.082598	0.06407	0.578357	0.501502	1.7767	1.09654	0.213021	0.474908	0.721576	0.718291	0.200905	1.13911	0.73963	0.805711	0.866747	0.081186	0.804689	0.430413	1.68553	1.39102	0.790034	0.86808	0.290346	0.103422	0.246145
Adamtsl3	-0.432706	1	2.21404	0.341304	0.450781	0.745368	1.3237	1.92266	1.03591	2.5606	1.51941	0.949683	0.963905	1.05512	1.13675	1.18837	1.9305	1.07815	0.960721	1.42218	0.791639	1.25906	0.655731	1.90786	1.65943	1.09834	1.05928	1.63263	0.818266	1.082
Adamtsl4	-0.435701	1	1.59714	0.280975	1.47825	2.43403	3.08417	3.79268	0.640279	2.48674	1.54012	2.3588	3.40399	2.33251	2.68033	2.23608	1.50535	3.0092	2.92301	1.78518	1.77606	2.36791	1.68689	3.58037	2.11221	2.72813	1.94779	2.56734	1.454	1.66359
Adamtsl5	-0.149553	1	2.48813	1.60905	2.89113	2.82848	2.43892	3.35801	2.34165	3.02017	3.51397	2.84115	3.89004	2.68758	2.95154	3.8711	3.57567	4.88781	3.84653	4.72551	4.63514	4.57737	2.67446	8.4211	4.26983	3.91113	5.19448	5.29842	3.97831	3.36017
Adap2	-0.333815	1	1.91013	1.39718	1.53593	0.745305	1.40677	1.86149	1.21734	2.09717	2.2749	1.68311	1.71129	2.42578	1.89422	2.18308	1.52398	2.16651	1.62228	1.73533	1.81265	1.56151	1.86544	2.41939	1.88552	1.77302	2.4153	1.97785	0.814678	1.98824
Adar	-0.476618	0.435424	0.79781	0.157248	0.734593	0.949467	1.1888	0.80331	1.0196	0.75834	1.23455	1.13478	0.607734	0.441418	1.04268	0.772597	1.25619	1.09132	0.615208	0.645886	0.607239	0.79384	1.2248	1.04956	0.741593	1.02893	0.359563	1.16075	1.52577	0.31568
Adarb1	-0.233047	1	2.18905	2.98267	1.90748	2.46224	2.32858	3.05574	2.45055	4.15363	3.00322	1.99943	1.81099	2.12149	3.66545	3.04657	3.85868	2.94878	3.46123	4.80527	2.53731	2.97383	2.36671	4.89208	2.33812	4.56755	3.47951	3.95056	2.83385	3.3066
Adat1	0.0505581	1	0.200681	0.334098	0.394613	0.393552	0.704668	0.63475	0.104839	0.695787	0.724251	0.385489	0.35613	0.343824	0.731455	0.344105	0.507956	0.62328	0.531105	1.13043	0.695687	0.560394	0.608298	0.577463	0.36662	0.507827	0.545306	0.581525	0.764543	0.829488
Adat2	0.37999	1	0.955244	0.405677	0.704581	0.755047	0.646282	0.969848	0.451372	0.766015	0.557822	0.608711	0.802544	0.900123	0.79598	0.820331	1.05204	1.6201	2.31078	1.01815	1.57413	1.44229	0.456824	1.33984	1.92011	1.8905	1.12585	2.15348	0.7867	1.3542
Adck1	0.13966	1	3.01399	1.88502	2.77786	1.93503	2.83206	4.89827	2.08718	2.9476	3.24973	2.27728	3.0287	2.1471	3.60411	3.04368	4.73842	6.23603	4.20343	5.02936	4.47879	3.22917	3.65085	5.53998	4.68658	3.16985	5.7637	6.02343	4.03552	4.91545
Adck2	0.198894	1	0.489967	0.110481	0.356277	0.365289	1.1402	0.703394	0.490683	1.35204	0.876754	0.58171	0.461914	0.318066	1.36464	0.427452	0.485635	2.72474	0.780104	1.16915	0.93801	0.721737	0.899825	2.21846	1.34779	1.51805	2.24606	1.88695	0.913245	1.22223
Adck5	0.273356	1	0.6386	0.621608	0.277351	0.480322	0.770404	1.04126	0.444151	1.15825	0.617686	0.805774	0.48884	1.0656	1.40307	1.46116	0.908968	1.559	0.480913	2.36096	1.66991	0.864172	1.11634	1.49573	1.11629	1.50852	2.14327	3.35332	1.5263	1.60268
Adcy1	0.729614	1	0.139035	0.033945	0.087043	0.086106	0.130573	0.088687	0.046182	0.368593	0.224827	0.104157	0.061492	0.055982	0.137407	0.080424	0.426153	0.134886	0.286874	0.321453	0.196584	0.193184	0.189945	0.494697	0.371386	0.384379	0.350095	0.268714	0.153408	0.248376
Adcy2	1.76012	1.5694e-66	3.05828	3.41711	4.1838	3.20007	6.82094	4.7076	2.0075	4.86053	4.73246	3.57751	3.87813	3.38536	3.34956	4.89768	20.6531	25.4849	20.3773	21.3363	21.9366	16.0407	19.4417	17.9185	19.826	21.0864	25.0094	26.8852	17.0757	22.4644
Adcy3	-0.551728	1	0.414146	0.3321	0.072519	0.09274	0.222033	0.188833	0.142045	0.305101	0.476899	0.129933	0.170249	0.180821	0.219991	0.114125	0.148718	0.132682	0.064926	0.084624	0.079219	0.16695	0.121286	0.94764	0.162917	0.19143	0.016688	0.460063	0	0.0739
Adcy4	-0.338451	1	0.903502	0.913346	0.542971	0.695369	1.03411	2.41561	0.497648	2.12935	2.65174	1.07157	1.18101	1.19144	0.7386	1.50637	1.83288	1.02572	1.34497	0.956889	0.842189	0.72945	0.893994	3.4808	1.75937	0.936219	1.82789	1.37682	0.768807	0.987116
Adcy5	-0.159258	1	0.399582	0.234443	0.242817	0.39739	0.232121	0.669595	0.266087	0.674336	0.868158	0.354622	0.584277	0.319244	0.597674	0.350719	0.204002	0.576256	0.413649	0.435243	0.525698	0.647051	0.29426	0.94503	0.685138	0.332783	0.491755	0.638597	0.625478	0.792825
Adcy6	-0.88972	7.76556e-20	4.49836	1.42866	2.11684	3.88836	2.65342	6.11198	2.41439	4.79547	5.45892	3.50588	6.61313	2.4423	3.92769	3.17994	2.81567	3.27483	2.70706	2.30887	2.70221	2.96919	1.74332	6.02322	2.6401	2.32643	2.27869	3.72128	3.21777	1.97247
Adcy7	-1.01729	0.00912609	0.873951	0.526908	0.31488	0.610098	0.742556	0.859128	0.577269	2.16674	1.32312	0.849985	0.732506	0.799369	0.831853	0.702579	0.717897	0.477079	0.211574	0.71188	0.389703	0.415021	0.404365	1.4303	0.638936	0.752044	0.276825	0.764263	0.518169	0.267836
Adcy9	-0.674813	3.24839e-18	7.4029	4.67974	7.82664	6.85496	12.8405	9.3095	5.02772	8.77925	9.23367	2.67818	6.62005	6.12584	9.32616	8.23999	8.57682	7.7125	7.33196	7.47256	6.85893	5.85709	6.27046	9.29229	7.2875	5.18484	8.34183	3.44169	5.10032	2.72868
Adcyap1r1	0.212936	1	0.165968	0	0.078204	0.103112	0.253198	0.160864	0.108073	0.220045	0.198491	0.113153	0.124472	0.117407	0.113908	0.086679	0.086838	0.095051	0.217302	0.119162	0.251862	0.144535	0.089985	0.344295	0.129654	0.180546	0.216804	0.275029	0.292285	0.231295
Add1	0.292477	7.13962e-05	19.508	16.4772	12.369	13.6929	17.8857	22.4735	22.9405	19.4214	11.4589	17.2623	19.4968	17.9727	15.1821	22.1256	33.5888	46.0705	29.7801	50.0747	43.3975	40.5786	34.1331	31.2955	44.1583	36.9371	42.426	47.1383	33.8533	41.7944
Add3	0.0182255	1	8.17866	3.69521	4.86108	6.41211	8.16587	8.19332	5.91524	11.1216	8.7464	6.96031	6.99966	7.24921	6.26505	6.60412	11.1918	12.4844	5.84455	13.213	10.444	10.9526	8.79849	13.4225	11.3813	10.0709	9.88508	14.463	11.0111	9.84745
Adgra2	-0.759788	1	0.62836	0.168809	0.19975	0.362412	0.586081	0.560161	0.337357	1.38061	0.777367	0.358507	0.513368	0.392625	0.809013	0.413824	0.525461	0.42407	0.216247	0.175272	0.222269	0.548712	0.343497	1.12288	0.74141	0.393583	0.448607	0.721888	0.167123	0.307333
Adgra3	-0.47335	0.00192232	2.03384	0.826793	1.65741	1.85305	2.86411	3.26149	1.20136	4.04374	2.69345	1.43387	1.61367	1.84818	2.59523	2.62761	2.11943	3.05707	2.23435	2.14773	2.0107	1.72633	2.48315	2.51046	3.05654	2.04002	2.09963	3.3529	2.09068	2.81284
Adgrd1	-0.68343	1	0.525944	0.466689	0.302202	0.313053	0.854344	0.733408	0.473674	1.51696	1.10199	0.302785	0.35595	0.456806	0.400391	0.895874	0.662862	0.428843	0.600609	0.562922	0.420725	0.39016	0.355772	1.46648	0.616999	0.433411	0.520487	0.625438	0.223589	0.371918
Adgre1	-0.969362	0.107284	0.506498	0.029575	0	0.404773	0.358286	0.742495	0.217681	1.0243	0.474316	0.351148	0.225592	0.227211	0.096608	0.465733	0.06968	0.112505	0.2852	0.045117	0.114613	0	0	0.260555	0.262445	0.141741	0	0.252767	0.05636	0.093441
Adgre5	-0.386455	1	3.69427	1.69519	3.41379	2.40507	4.37962	4.70093	2.29631	5.74036	5.55867	3.67966	4.18552	2.63054	4.46102	2.88503	4.06631	4.4248	3.36568	4.08673	3.59843	4.20044	3.91745	6.01912	5.45027	3.82044	3.49036	4.67672	2.61968	2.93879
Adgrf5	-0.195608	1	28.2713	18.3629	20.1824	21.2395	29.7079	32.7386	21.4433	32.4905	27.9422	28.0238	23.5963	29.7278	34.8438	27.7626	22.3549	47.2967	35.1826	33.6426	38.7876	28.7881	33.1309	31.5916	31.8449	30.2131	47.0507	44.4105	36.0421	35.8954
Adgrg1	-0.124866	1	4.01497	1.37532	3.76666	2.49176	5.77088	6.4814	1.33337	7.08216	8.125	2.44075	2.48566	3.05496	7.27773	5.89755	4.64079	9.56624	4.88674	4.97767	3.6528	3.03487	4.47742	7.76011	2.80479	4.12025	6.44753	6.06363	3.06799	2.85517
Adgrg2	-0.228501	1	0.093001	0.032048	0.033932	0.011953	0.152524	0.123661	0	0.3532	0.143153	0.081543	0.043621	0.173211	0.120046	0.090838	0.139964	0.140832	0.054604	0.113583	0.033715	0.085836	0.043314	0.422454	0	0.216331	0.033258	0.179025	0.197285	0.087344
Adgrg6	-0.264912	1	0.42343	0.078824	0.226064	0.313442	0.518756	0.652535	0.287434	0.840023	0.613343	0.546905	0.402556	0.367045	0.698587	0.311834	0.430687	0.503296	0.498197	0.630401	0.493161	0.527026	0.580118	0.912977	0.595108	0.468694	0.538321	0.692103	0.291529	0.383988
Adgrl1	-2.45432	2.56311e-100	2.52389	2.62833	4.26355	4.31857	4.05873	3.88817	1.64281	4.57507	4.23594	2.78959	3.14905	2.96331	5.02115	3.32696	0.835228	1.12777	0.453898	0.712285	0.482052	0.684036	0.538121	2.06198	0.639239	0.568943	0.682128	1.11146	0.4562	0.474337
Adgrl2	-0.0631003	1	4.45616	1.26358	2.00046	1.97876	2.94861	4.07254	2.37968	5.33739	5.31427	3.0309	3.00793	2.73982	3.20154	2.82013	3.83907	2.75136	2.82418	5.23446	5.05543	4.21178	3.41553	7.17773	4.58843	4.00183	4.55829	4.53285	3.44937	3.10162
Adgrl3	-0.57351	1	0.086132	0.021603	0.087186	0.194813	0.142628	0.43951	0.188005	0.462826	0.527621	0.344315	0.08889	0.108234	0.209871	0.102609	0.151282	0.282831	0.073422	0.180637	0.149915	0.246453	0.118743	0.276106	0.293961	0.336364	0.229015	0.238568	0.026494	0.150931
Adgrl4	-0.690169	1.91887e-12	8.81329	6.18945	6.62502	5.44452	7.21804	10.2015	9.17659	8.45222	10.8475	7.22942	7.33503	6.4442	9.92111	7.95805	6.6875	8.81291	10.4596	7.47462	8.04734	6.027	8.40791	9.39669	8.48574	7.82792	8.72234	14.48	10.2436	8.95991
Adgrv1	4.91072	3.50554e-25	0.003083	0	0.006958	0	0	0.001626	0.002368	0.001568	0	0	0	0	0.001646	0.000799	0.065378	0.068345	0.065077	0.237715	0.058484	0.020898	0.076589	0.190704	0.077169	0.035535	0.061159	0.080522	0.110516	0.096277
Adh1	-0.77699	1.28925e-05	10.8429	3.52454	5.5871	5.38668	7.2093	16.9401	7.2351	8.2495	9.79273	5.68765	8.39061	7.38369	10.9412	6.5287	5.1232	11.0886	7.89243	7.63532	4.96143	5.17402	3.79828	8.41126	6.35544	7.60984	11.0722	8.54059	4.30582	5.92785
Adh5	0.278481	0.0222643	7.5256	4.29419	6.76871	5.57532	9.82424	10.147	3.94385	10.5775	10.3793	6.76188	6.35766	5.33506	8.73519	6.69401	11.7759	19.3567	13.1239	15.2803	19.9075	10.8048	10.2184	14.6167	11.5332	11.6129	15.7454	17.3838	11.8339	11.5103
Adhfe1	1.03587	7.17026e-09	0.987545	0.548636	1.81603	1.32695	2.13726	1.45751	0.496337	3.03263	2.087	2.16031	1.13093	1.18811	2.09675	1.06855	5.39456	5.15943	3.76172	6.679	5.87465	6.45357	5.11111	4.45734	4.51633	5.08551	5.40348	6.79411	3.37699	6.36903
Adi1	-0.0621585	1	5.22372	5.91877	6.26152	5.37459	9.69639	7.51694	4.57852	5.43893	6.75233	5.14491	5.9067	4.52842	7.38658	6.47666	8.11102	9.93329	8.67437	8.5829	10.4097	9.86902	6.23018	5.93979	7.45419	7.05068	7.35394	8.4145	10.2621	13.9515
Adig	5.78562	1.63259e-132	0	0	0	0	0.360261	0	0	0.334608	0	0	0	0	0	0	15.7947	21.4863	16.9955	19.0805	24.8733	22.9625	18.2262	11.6769	11.7073	16.0866	23.7568	22.0989	18.4142	21.3403
Adipoq	0.406812	1	0.323648	0	0	0.340779	0.3085	0.928888	0.212672	2.26345	1.16131	0.432611	0.233534	1.03339	0.122197	0.441733	2.21676	0.426843	0.280695	0.819372	0.451627	2.04512	1.16338	3.57621	0.241575	0.411134	0.115021	3.9712	0.262038	0.890148
Adipor1	-0.597064	1.39234e-27	35.2562	22.0581	33.419	28.9641	54.946	58.2578	23.8407	53.2832	47.3789	29.2865	36.0302	31.7077	52.6223	39.0001	35.3534	48.4966	39.6921	41.742	50.6769	33.7341	26.4878	40.3465	26.6017	35.753	36.7027	47.1761	31.5611	37.5254
Adipor2	-0.281216	0.532953	21.5349	8.55292	11.0454	9.59008	23.9357	26.6813	10.2162	21.3045	21.5845	12.1287	13.3243	20.6496	16.078	23.0102	25.143	28.7732	13.3585	27.2508	14.1472	12.0937	24.2069	30.4354	26.2247	20.799	29.5757	27.414	24.3829	23.876
Adk	-0.292629	1	18.8826	9.09641	17.2866	15.555	24.6818	19.3185	11.7547	20.5938	17.6685	20.0906	22.4549	16.5791	21.6271	14.9306	20.3509	23.957	23.1708	25.8744	21.4438	17.1162	17.4507	28.2625	23.0925	15.7495	25.6701	23.5048	16.3894	18.2574
Adm	0.0606486	1	1.05631	0.499016	0.472221	0.647949	0.97475	1.22862	0.961758	1.01483	1.30202	0.876062	0.854749	0.489032	0.989932	0.862996	1.53317	1.50842	1.31009	1.88903	1.02223	0.781397	1.1473	1.97909	1.17776	1.01687	1.52465	2.3659	1.17765	1.18618
Adm2	4.95937	7.85335e-20	0	0	0	0	0	0	0	0	0	0	0	0	0	0	0.462989	1.24596	0.417917	0.653305	0.973141	0.718468	0.419684	0.907412	0.456091	0.302875	0.401548	0.810114	0.423723	0.685775
Adnp	0.191583	1	5.64791	4.81121	7.92505	7.06112	10.6075	9.73961	3.64811	5.88054	6.58105	5.91492	4.9368	4.77318	7.02524	5.88559	7.40277	9.22316	10.5166	12.2543	14.4751	7.78246	9.53351	14.5065	11.8975	11.9824	8.88512	10.4961	12.0548	6.95575
Adnp2	0.15918	1	0.628832	0.344613	0.390154	0.372853	0.843754	0.626525	0.348802	0.919125	0.692711	0.488154	0.436254	0.446165	0.716294	0.632304	0.969331	0.690121	0.846313	0.922936	0.952927	0.957438	0.716985	1.04182	0.658042	0.903315	1.26792	0.844825	0.933878	1.24888
Ado	-0.341128	6.60437e-09	6.12143	3.16701	4.697	4.17075	6.13539	6.58018	3.88875	6.93879	6.70731	4.5316	4.86183	4.67197	6.80814	5.10499	6.80336	6.40666	6.01994	6.44153	6.06062	5.08403	6.19487	7.5045	6.31767	6.35683	6.1649	7.40757	5.44537	5.94843
Adora1	-0.384106	1	0.041882	0	0.022829	0.160074	0.154525	0.166412	0.149474	0.251362	0.209275	0.115219	0.026462	0.058569	0.260024	0.042389	0.030136	0.106304	0.127187	0.105716	0.042301	0.085251	0.101653	0.061131	0.173939	0	0.041878	0.174315	0.101693	0.03533
Adpgk	0.21657	1	0.985012	0.917511	0.956025	0.804264	1.22372	1.40611	0.607342	1.88812	1.11496	0.777519	1.02656	0.805369	1.87123	1.72945	0.999847	1.72128	1.71811	1.17016	0.961441	2.56829	1.19758	1.79843	3.13081	2.94052	0.860663	1.7578	1.30219	2.26727
Adprh	0.425449	5.30729e-05	1.88798	0.899632	1.61447	1.44576	2.17125	2.76444	1.27538	2.39347	2.63106	1.81127	1.98708	1.89733	1.97515	2.21367	3.83594	5.07291	3.12488	3.91434	4.16524	2.99355	3.64166	4.22794	3.82044	3.27096	4.63504	5.54172	3.33099	3.01579
Adprhl1	-0.177968	1	11.3725	8.60255	10.0147	9.43557	11.6325	10.9273	9.91691	8.86335	10.245	11.4549	15.3201	14.1559	9.94363	14.3198	11.8154	25.426	18.0456	24.5459	19.9539	17.8331	9.1372	17.2594	13.9556	15.6211	22.0243	28.5019	15.3908	17.8692
Adprhl2	0.339225	1	0.282101	0.125264	0.459408	0.246693	0.559636	0.958564	0.260805	0.730377	0.466648	0.302871	0.34038	0.29807	1.11119	0.591373	1.91124	0.830929	0.682318	1.65817	1.03201	0.814673	0.591519	1.23614	0.942034	0.771495	0.852072	1.4985	0.448056	0.881585
Adprm	0.224758	1	1.6573	0.730706	0.691011	0.777854	1.4768	2.49634	1.40478	2.14882	2.30859	0.973493	0.651661	1.74266	1.82193	2.11004	2.40296	3.39768	3.97516	4.95651	3.09403	4.13951	2.26915	2.65012	1.54342	3.23285	3.14792	3.39789	5.01673	1.43048
Adra1a	-1.24396	0.00187018	0.123654	0	0.204816	0.096934	0.368272	0.253346	0.153789	0.134397	0.272431	0.13912	0.080722	0.190623	0.384191	0.177733	0	0.011078	0.138777	0	0.120235	0.151379	0.141954	0.177402	0.200101	0.053883	0.090656	0.152482	0.063192	0.072587
Adrb2	-0.25795	1	2.82319	1.23098	3.82629	2.78429	4.73699	5.10177	1.78236	3.10706	3.84729	2.98185	2.99986	2.48255	3.96794	3.58517	4.27729	4.50155	2.35528	5.60154	3.07738	2.65094	3.78708	5.3842	4.07545	3.8759	3.16957	6.2391	5.07301	2.58738
Adrm1	-0.194292	1	7.28795	5.99578	9.22799	8.635	15.4663	38.44	5.88638	25.6228	17.7778	7.04548	10.7489	7.23448	22.2857	10.7174	14.272	18.262	23.2094	17.5799	14.5653	18.7137	14.2998	15.9208	20.3457	15.1292	14.1881	26.2095	21.2367	16.3845
Adsl	-0.0564319	1	28.5968	14.2583	32.4558	17.2519	39.8975	27.4538	15.6481	28.5699	24.4115	20.3179	20.1668	21.876	39.7682	26.4623	37.3578	34.5832	43.6056	30.8818	48.0612	27.7349	19.5976	54.4203	35.3053	28.4447	40.4146	56.5016	32.5183	35.4467
Adss	-0.5049	3.88719e-06	2.92754	2.72963	2.5844	4.4768	4.07117	4.08536	2.18001	3.87834	3.73129	3.72408	3.4361	2.95737	3.72318	4.28391	3.26242	4.48783	3.24458	3.7108	4.46489	3.72045	3.33998	5.48998	3.30488	3.47405	3.01875	3.92037	3.32172	3.37289
Adssl1	-0.638357	5.43967e-11	151.976	113.573	198.746	168.885	297.831	287.163	160.285	249.047	225.567	167.886	220.715	139.732	298.016	240.778	135.492	303.418	193.711	236.328	260.593	185.126	148.446	225.029	177.877	167.72	226.201	286.617	200.543	155.914
Adtrp	5.5337	1.50308e-27	0	0	0	0	0	0	0	0	0	0	0	0	0	0	3.21804	0.867904	0.672718	0.576963	2.60037	2.10609	3.40815	0.219733	0.129425	0.320741	0.839908	2.56697	3.16729	1.43954
Aebp1	-1.63583	4.63603e-30	8.80152	7.61219	8.73143	14.1226	16.7822	12.4225	9.23449	13.5509	8.60927	9.87697	14.0103	12.0185	11.9448	12.6519	4.29291	5.60867	4.2736	6.69031	3.85106	5.3706	2.66299	10.6957	4.9776	5.78824	4.09425	8.58459	4.83202	4.37994
Aebp2	0.286307	0.176177	5.76451	5.66857	7.5052	7.17586	8.7881	8.63204	5.97572	9.01501	6.9406	7.17611	7.86319	6.57944	9.88875	7.04568	12.2961	18.8729	21.6049	17.4675	13.9623	11.8102	10.4936	12.3265	14.8703	10.7612	11.4131	17.1174	13.6509	18.0233
Aen	1.0769	1.13714e-09	8.0047	9.85922	12.1625	9.6321	6.53622	7.47417	13.4782	6.31758	7.90141	6.30063	12.6709	2.9544	7.62807	6.32781	22.8638	21.0157	33.6959	18.825	7.49505	34.7936	31.0701	8.41687	35.1446	7.19264	35.4965	38.3739	23.4649	22.1096
Aes	-0.836878	7.37558e-77	106.496	76.5885	117.033	87.9468	96.1457	103.446	90.2048	107.468	92.123	84.8662	116.561	102.675	94.5086	112.119	82.1167	121.728	89.2712	109.563	94.2427	88.1956	75.1351	112.748	97.4857	90.0498	115.553	89.489	79.1972	86.5922
Afap1	0.170165	1	1.93081	0.856182	1.11533	1.8847	1.46483	1.35357	1.29475	2.53692	1.96337	1.29439	1.37339	1.38254	1.47351	1.44527	2.25616	2.56849	2.03192	2.44009	2.85003	3.52047	2.04726	3.06831	2.39254	2.29205	2.07004	2.82463	2.20298	2.6107
Afap1l1	1.44763	8.14813e-39	7.17565	2.99799	5.55535	4.86844	5.71748	3.97267	6.2729	6.02025	9.30885	5.1975	5.12816	5.05409	5.64083	4.16777	23.8776	28.5856	17.191	24.0014	26.6832	18.4063	20.8787	23.0782	24.9065	23.6633	29.8599	26.6269	24.0246	21.9966
Afap1l2	-0.228202	1	0.922432	0.299919	0.171528	0.429762	0.272256	0.391329	0.294386	1.31954	0.758582	0.75981	0.532676	0.456457	0.438313	0.729316	0.426959	0.600327	0.679854	0.58286	0.420262	1.07137	0.526533	0.80648	1.1449	0.542397	0.625078	1.43518	0.479812	0.47836
Afdn	-0.486241	0.273273	14.9094	7.91314	9.13375	16.2545	17.3004	12.6429	19.7304	18.4232	10.9494	10.9578	15.492	10.5571	14.4058	16.5074	15.6303	16.5097	15.6085	18.3536	13.6033	15.7764	15.6786	23.4653	17.1475	13.3307	13.1232	25.9639	20.0284	19.6638
Aff1	0.0868482	1	6.63601	5.72629	7.70007	6.52865	11.9658	10.7304	7.14432	9.82049	10.9655	7.20733	7.30026	7.02358	10.8364	8.464	11.098	15.3574	13.4765	12.5845	12.0558	10.1263	9.83507	12.6751	12.2398	12.3642	15.1433	11.272	8.77523	11.9318
Aff2	-0.783015	1	0.666308	0.109671	0.043689	0.124436	0.080027	0.135671	0.314829	0.252523	0.846361	0.049036	0.152717	0.185847	0.119243	0.024024	0.220035	0.156399	0	0.273328	0.133736	0.130788	0.309304	0.267279	0.072874	0.029309	0.103054	0.086111	0.039234	0.081331
Aff3	-0.801656	0.571295	0.377444	0.131486	0.174961	0.559177	0.582175	0.475477	0.417989	1.36308	0.555289	0.371842	0.930627	0.633598	0.93404	0.35256	0.555577	0.328135	0.26804	0.755443	0.203167	0.530316	0.291037	1.19547	0.447018	0.73276	0.221091	0.634748	0.253598	0.250604
Aff4	-0.0775665	1	14.0445	9.97312	12.7686	12.044	10.0802	12.2538	13.7251	13.7568	15.0224	10.2886	16.127	14.1899	12.8674	11.0552	27.0297	17.1015	16.9933	23.3064	17.5239	13.9341	16.5728	18.6561	17.5905	16.4322	18.1758	21.4832	18.8486	17.5608
Afg1l	-0.992575	8.14723e-27	3.45782	1.1239	2.9916	2.24516	3.24389	4.19057	2.15343	3.81251	4.34363	3.09276	2.92042	3.07125	4.074	3.05973	2.95363	3.04736	1.70666	1.91812	2.6198	1.80636	2.77825	2.70585	2.38561	1.93123	2.62026	2.73091	1.66083	1.56641
Afg3l1	0.337177	0.00393253	8.10881	6.54857	6.6876	5.55116	7.87029	8.1489	7.10195	6.68276	5.94743	8.14729	6.62959	6.77251	4.91474	8.18558	8.20712	18.433	17.4014	13.1061	13.2541	9.88524	8.4069	8.49172	14.7094	9.67363	10.7148	11.3382	12.8237	13.5339
Afg3l2	1.05257	4.16267e-32	19.1161	11.9702	18.3136	14.5378	20.575	24.6097	13.5173	18.6638	18.1261	15.8921	17.5215	15.8788	17.6733	20.7159	67.4708	69.9164	56.2735	56.6037	64.3519	45.0034	57.4923	45.625	48.4178	48.029	52.8243	74.5154	52.9808	45.1588
Aftph	0.175116	1	3.64281	2.96095	3.92766	4.19497	5.81193	4.9349	3.28868	6.36074	5.28074	4.03273	4.19628	3.06502	5.29876	4.54109	6.57456	7.32484	6.88671	7.54851	6.40769	7.19044	7.31758	5.75682	5.66275	5.59798	7.18614	7.62069	7.06046	7.18283
Aga	-0.118672	1	1.2805	0.686817	1.02714	1.39834	2.21388	1.511	0.883617	1.19774	1.66441	1.21026	1.51229	1.44695	1.42314	1.26721	1.51496	2.82311	1.626	1.35083	2.38996	0.859064	1.28164	2.7786	2.41282	2.53183	2.13424	1.97637	0.556637	1.00106
Agap1	1.97717	5.899e-212	2.19477	1.27573	2.87152	2.51806	2.53457	2.49398	1.9094	2.63892	3.05668	1.86522	2.78688	1.90817	3.43138	2.30977	19.8758	20.8417	12.9729	24.6488	17.1096	16.3331	17.9041	21.3618	23.6503	19.5154	26.7228	31.0601	26.4708	23.9053
Agap2	-0.27684	1	0.421439	0.25403	0.571494	0.379831	0.622002	0.707116	0.344059	0.727847	0.755226	0.270872	0.53843	0.405024	0.650451	0.396242	0.447892	0.958206	0.453247	0.712665	0.55299	0.463119	0.510848	0.871815	0.603852	0.671436	0.590374	0.848628	0.356813	0.742256
Agap3	-0.019669	1	3.99598	3.49314	3.91797	4.13544	6.66451	7.43105	3.32882	5.50785	9.60193	3.8382	5.08071	4.35727	8.38913	4.01365	7.97477	7.08411	8.87212	8.52421	7.36869	8.03235	7.07983	6.70746	5.93589	8.86962	8.05376	10.3509	10.2585	9.84987
Agbl1	0.0985322	1	4.88812	2.85924	5.54861	6.90325	8.59265	4.76382	6.02136	3.65255	2.24157	6.5697	6.03325	5.71233	7.96535	3.24714	10.703	5.54933	8.44845	14.2604	5.62715	7.97714	9.61344	9.37707	11.6771	7.35257	12.5327	4.6634	11.0481	7.23604
Agbl3	0.0472982	1	0.207052	0.091464	0.240485	0.213214	0.219216	0.651174	0.17215	0.211846	0.266359	0.738801	0.17653	0.641892	0.153741	0.23765	0.068668	0.240355	0.116028	0.122101	0.405519	0.247257	0.151122	0.341902	0.092752	0.993907	0.225054	0.491504	0.288741	0.438105
Agbl5	-0.0469735	1	0.263253	0.231508	0.253242	0.206738	0.617745	0.334764	0.591454	0.289196	0.300255	0.437434	0.250397	0.137318	0.319095	0.307862	0.482438	1.06072	0.186379	0.606498	0.889831	0.413207	0.367646	0.52118	0.333525	0.35543	0.73805	0.721912	0.388822	0.598945
Agfg1	-0.409176	5.56948e-06	3.6631	2.37724	2.79022	2.72542	3.83057	4.42678	1.82881	4.72023	3.72629	2.92619	3.43376	2.20121	3.58151	3.89116	4.21108	5.01061	3.48301	5.78506	4.43592	3.11645	4.82552	7.39332	3.97508	4.80075	4.35732	8.3587	2.37324	5.64041
Agfg2	0.108878	1	0.644808	0.242193	0.45735	0.549676	0.810758	0.727406	0.830948	1.24768	1.05743	0.40414	0.451076	0.859757	1.28352	0.598994	0.88815	1.01582	1.32296	1.09753	1.47057	1.23227	1.04872	1.54298	0.878205	1.58527	1.57237	1.22415	0.51378	1.18444
Aggf1	0.31308	1	7.22119	4.72185	5.54843	5.49414	6.62313	5.18224	5.57859	6.60176	6.82061	5.34329	6.64241	6.17269	6.14382	5.76694	11.7471	12.5695	9.0805	13.5688	10.8887	9.9894	11.5059	10.4646	10.7175	11.7726	10.6487	13.6625	13.8403	10.5265
Agk	0.374699	1	1.16053	0.411279	0.960823	0.886053	1.84454	1.26663	0.5676	1.95658	2.01926	1.31877	1.7804	0.841532	1.43158	1.08062	2.5375	3.19744	1.94812	2.43673	2.92447	2.25698	2.38894	2.59724	1.63099	1.55937	2.26636	2.27254	3.34671	2.41562
Agl	-0.672369	8.28052e-22	93.3745	63.9335	92.6728	67.3434	122.951	102.609	58.8278	109.731	112.807	75.0575	83.0142	72.2711	87.9346	102.862	91.8401	89.0646	85.8825	78.526	88.9057	62.0833	77.5998	94.6579	76.302	68.9142	96.2956	97.7014	67.7525	75.9017
Agmo	-0.851678	3.21148e-06	0.828917	0.20919	0.513787	0.418034	1.12208	1.30694	0.66528	1.38041	1.07397	0.673674	0.694275	0.390146	1.15158	0.423181	0.290763	0.581579	0.483234	0.75048	0.410461	0.71382	0.391908	0.824844	0.326989	0.552179	0.523248	0.561782	0.298167	0.467832
Ago1	-0.0560869	1	1.2458	0.935067	1.51707	1.70626	4.36626	1.93811	1.20466	2.23295	2.10866	1.52974	1.4349	1.23295	1.96821	1.60481	2.3485	2.66626	2.71281	2.95836	2.23423	3.15231	1.95082	2.87521	2.497	4.13539	1.79132	3.31848	2.32516	1.88432
Ago2	-0.366323	0.00185348	5.41624	3.26444	4.58053	3.816	7.13871	7.71882	3.26974	8.73672	8.67018	4.91948	5.42056	4.22192	7.87773	5.53704	6.54358	7.176	5.59951	6.58047	7.19115	5.20364	5.64506	8.46231	6.91297	5.73925	6.90222	9.14389	6.57835	5.83157
Ago3	0.153119	1	2.56239	0.708981	2.13974	1.67014	4.3387	2.71927	0.833278	3.1057	3.51862	3.00918	2.25816	2.07842	3.20209	3.53978	4.92407	4.16538	3.91574	4.11328	4.7879	3.26624	3.06359	2.98766	3.53832	3.92579	3.80365	3.58336	1.90257	3.4181
Ago4	-0.496816	0.247894	1.034	0.809075	1.21407	1.14091	1.71903	1.41054	1.0746	1.15311	0.908183	1.32533	1.31418	1.00369	1.56094	1.04909	1.00449	1.54923	1.30439	1.78628	1.0601	1.18273	1.54563	1.0045	0.94916	1.3556	1.41316	1.89212	1.0746	1.51675
Agpat1	-0.0488269	1	7.9982	3.90098	5.96166	2.60281	11.9093	6.61282	2.11056	11.5214	10.8483	3.65219	6.15434	5.92472	8.76633	13.3073	4.69397	13.8372	8.72615	7.16318	13.1562	9.42643	8.94021	13.7534	6.20249	10.4175	7.46732	17.6791	12.0438	9.67623
Agpat2	2.15265	8.40337e-41	0.826093	0.306932	0.372474	0.83746	1.13462	1.25266	0.424219	1.20197	0.642743	0.609053	0.631997	0.756975	0.891971	0.462884	4.14128	4.43443	4.22502	4.25063	6.09111	4.99555	2.81539	2.77342	3.31293	3.61161	5.97384	5.88597	3.90701	4.3434
Agpat3	0.952124	3.22863e-49	13.2952	8.08049	12.9203	11.5718	14.1254	16.6187	11.674	17.16	15.9671	11.1134	14.8996	12.0252	13.3343	13.0343	30.2801	42.4299	33.3768	31.9588	43.5246	38.7831	30.2717	42.8345	28.4735	28.6993	43.7308	50.6876	36.3786	33.5757
Agpat4	-0.612053	1	0.808559	0.190527	0.370446	0.206341	0.317215	0.772249	0.60835	1.95201	0.824664	0.412636	0.159126	0.765609	0.588552	0.649759	0.762403	0.680538	0.172197	0.938645	0.244383	0	0.434946	2.43163	0.44067	0	0.502819	0.864456	0.466621	0.619545
Agpat5	-0.106762	1	1.25078	0.646798	0.991729	0.817106	1.30143	1.16946	0.7935	2.07219	2.08687	1.06962	1.3205	1.03059	1.45959	1.12493	1.6488	1.82943	1.35836	1.95589	1.69341	1.45596	1.51532	2.40899	1.5971	1.53407	1.70285	2.10211	1.47883	1.65166
Agps	0.324792	4.4465e-09	3.67285	2.43644	3.9184	3.49691	5.03915	4.67102	2.35188	4.78782	6.46595	3.59859	4.85852	4.48486	5.9085	4.67898	11.5486	8.77697	7.26528	7.77089	9.48818	6.03444	5.10576	8.6762	7.14561	8.65972	7.74509	13.7985	11.3128	8.7053
Agrn	-0.590744	0.000266459	1.96222	0.210788	1.07237	0.542143	0.702036	1.01182	1.27237	2.00818	1.55991	0.77204	1.67441	0.994502	1.10603	1.25132	1.2655	0.87384	1.05344	0.916082	0.837791	0.780817	0.695969	1.36368	0.826248	0.857727	1.17714	0.906929	0.497263	0.73969
Agt	0.0641774	1	1.41704	0.445213	0.851432	0.490319	1.16925	3.30376	0.74513	1.43019	1.03585	0.567128	1.00831	0.728072	1.38704	0.803678	1.67403	1.24271	1.51977	1.20439	1.64097	0.94979	1.7638	2.36201	1.96544	1.08493	3.36499	1.75685	1.40033	1.42167
Agtpbp1	-0.783235	4.23341e-46	6.75174	4.4703	8.16504	8.4301	12.1809	11.3963	7.68127	9.84369	10.3637	7.79924	8.94393	5.93306	11.8514	9.0596	11.3419	9.23469	8.61153	8.39521	8.15897	9.04206	6.33795	7.75587	7.80489	6.71819	8.30369	9.11641	7.28663	7.91169
Agtr1a	-0.680232	0.174987	1.00865	0	0.436902	0.618098	0.639585	0.838029	0.77779	1.70967	1.0173	0.897034	0.687158	0.772215	0.984823	0.537884	0.450206	0.808151	0.461357	0.774341	0.52392	0.503327	0.573543	1.15099	1.03311	0.63786	0.734799	1.17867	0.662191	0.401561
Agtrap	0.333102	0.618382	2.17052	0.853775	1.13012	1.3301	1.5687	1.73099	1.13158	2.42088	1.55631	1.97667	1.79137	1.77425	1.86318	1.64115	3.8463	4.12709	3.52974	4.15378	3.17639	3.04518	2.38529	3.70769	2.12294	2.80089	3.81929	4.99176	3.84113	3.33336
Ahctf1	-0.0848205	1	4.78727	3.66107	5.66379	4.47887	9.67303	9.41209	3.60207	7.17003	8.02282	5.97056	5.28027	4.80753	8.34369	5.40796	8.55955	7.72179	8.7736	9.81815	9.25091	8.86143	8.88036	10.5756	8.34763	9.51412	8.71684	7.24385	6.3017	9.86607
Ahcy	0.903046	1	1.06097	0.572906	1.20081	1.04281	1.58598	1.50387	0.957272	1.92592	1.90939	1.47476	1.27231	1.00308	1.98218	1.21793	3.39867	4.72448	2.79896	2.71114	3.45685	2.28799	2.41462	2.34533	2.38367	2.47012	2.9753	5.19287	2.81191	3.48402
Ahcyl1	0.232482	1	8.07418	3.76664	5.5176	8.6756	11.5349	10.0747	5.10294	11.7432	10.1203	6.56839	6.80396	7.33674	9.86034	7.88016	12.9553	17.2616	14.7859	14.9678	14.2713	15.2641	13.5644	16.981	10.4501	12.4917	14.018	17.4745	11.2865	14.0441
Ahcyl2	0.251903	1	2.39441	1.19178	2.88517	2.43368	4.54074	3.28699	1.28949	3.19707	3.47622	2.39094	2.62825	2.74392	2.81077	2.89101	4.52354	7.06703	3.0053	5.16765	4.73696	5.75232	4.86508	4.38262	4.2047	5.08988	5.43381	7.79508	4.25659	5.73639
Ahdc1	-0.241749	1	5.73782	0.7619	5.71631	5.02985	4.93506	6.84125	6.9917	5.9409	5.68938	5.70055	6.8322	5.07731	7.30168	3.95335	5.05509	12.081	8.06564	8.62245	5.69972	6.66052	8.78914	10.3299	9.45336	10.9792	9.14078	11.4181	4.50133	8.02947
Ahi1	0.853167	3.04861e-08	0.278791	0.328541	0.17903	0.374258	0.374616	0.314075	0.461139	0.567335	0.496073	0.383262	0.269036	0.348713	0.314956	0.256261	1.13215	1.07083	0.814995	0.992272	0.959694	1.19272	0.870171	0.839344	1.24042	0.804791	1.06249	1.29472	0.799756	1.08786
Ahnak	-0.276921	0.00402229	29.1059	22.943	30.3604	30.3287	50.1619	65.3677	25.0399	47.7828	41.5893	30.4197	28.6044	39.4235	43.1845	55.287	42.5574	50.4268	38.2892	48.6552	48.6558	43.8108	31.1586	46.577	42.5791	52.9431	59.3901	52.1835	38.0849	40.812
Ahnak2	0.756999	1	1.8551	0.820129	0.857041	1.39495	1.79545	2.22193	1.96178	2.11446	1.1146	1.70045	1.93786	2.46685	1.07352	2.34814	3.66203	4.88377	2.21487	6.5023	4.57877	5.8246	1.8258	4.24211	3.25833	5.15235	2.15465	6.67444	5.41569	3.82449
Ahr	-0.221638	1	0.43464	0.296658	0.371072	0.542899	0.538723	0.630529	0.299453	0.595708	0.435009	0.639014	0.283384	0.469968	0.701776	0.645678	0.360878	0.634353	0.687029	0.480797	0.702231	0.725185	0.416673	0.711142	0.317262	0.721125	0.65409	1.17665	0.49544	0.566596
Ahsa1	0.259723	0.0231326	16.3071	8.29688	12.6796	11.929	17.9696	15.2728	9.80537	16.5299	20.5977	12.8972	14.3532	12.8415	16.7055	14.3093	27.8602	35.4735	23.6834	24.3003	25.0287	26.5547	24.8482	23.8501	24.8991	22.4441	27.0734	36.5518	23.5671	22.2685
Ahsa2	0.0806188	1	4.0439	2.90477	4.02574	3.48468	4.8656	4.35692	3.73553	4.18497	5.86536	4.6262	5.73228	3.92653	6.15858	4.34152	6.45108	7.01124	7.43906	8.73695	6.86843	6.08099	7.56479	6.55108	8.01955	7.48496	7.90554	8.1251	10.5071	9.25391
Ahsg	-0.121059	1	0.599856	0.065924	0	0	0	0	0	0.516639	1.61325	0	0	0.305826	0.300535	0	0.81063	0.271387	0	0.096152	0.174753	0.045972	0	2.1343	0	0	0	0	0.234073	0
AI464131	-1.3066	9.50584e-32	16.6605	7.9376	16.0579	14.9393	17.4102	18.1549	13.7087	24.3111	20.2183	18.6063	19.2302	15.3367	22.9595	16.0783	11.0353	10.3499	9.4118	11.197	7.90012	6.77157	7.9059	20.4705	9.22171	6.94689	11.3577	10.032	8.2184	7.36503
AI480526	0.0965938	1	0.49133	0.207333	0.446254	0.514636	0.593938	0.975923	0.148414	0.480195	0.992179	0.487682	0.290475	0.616953	0.496214	0.711811	1.23489	1.29056	1.19235	0.974227	0.488855	0.678302	0.290115	1.44627	1.03304	0.694422	0.797044	1.43719	1.042	1.21099
AI506816	-0.0414304	1	2.70412	0.806118	2.79165	2.2116	2.53649	3.80017	0.857785	6.48251	7.39396	2.26624	3.37302	1.70369	4.04247	3.34239	5.79066	7.14461	3.89161	5.84212	6.05626	5.29699	4.51165	9.65832	6.09103	4.62192	4.06665	6.58807	2.38429	7.89965
AI597479	0.14316	1	3.08267	2.19695	2.76135	2.5117	4.05203	4.38961	2.59897	3.73024	3.23766	2.96036	2.87587	3.24421	4.12348	3.13538	5.28682	5.87924	5.61281	5.81409	6.55783	5.91043	4.73056	5.46085	5.08311	4.45881	5.59079	5.00468	4.04192	6.06492
AI606181	-0.419931	1	0.222886	0.122464	0.268959	0.253677	0.506248	0.757924	0.225507	0.447776	0.514981	0.22555	0.371257	0.183171	0.517523	0.304308	0.391409	0.394252	0.272	0.443265	0.472022	0.402001	0.316387	0.620596	0.417209	0.323065	0.188486	0.452657	0.232717	0.397278
AI837181	-0.274092	1	1.14372	0.867214	0.82616	0.941286	1.59956	1.65853	0.852299	2.0596	1.81337	1.20145	1.00919	0.982405	2.12945	1.35814	1.3869	1.19771	2.39122	1.26162	2.0229	1.78485	1.06094	2.12611	1.38021	1.73578	1.6278	1.82694	1.44706	1.27218
AI987944	-0.410548	3.48546e-06	3.89101	2.68271	3.58549	3.60415	5.61965	4.66827	2.9049	5.19273	4.1289	2.06961	4.42401	3.81887	6.05347	4.41382	3.71717	4.89421	4.89648	5.75957	2.64818	3.87707	4.60088	4.08615	4.03804	4.43404	5.57549	5.18087	3.9755	4.64089
Aida	0.14772	1	2.72191	2.36605	3.02272	2.94041	4.17685	5.53476	1.91134	5.20388	6.30916	3.00164	3.09256	2.09628	4.92632	3.20236	6.47608	6.53946	5.94195	5.75689	5.3427	6.19767	6.0045	5.71984	5.48213	6.76063	6.26255	7.83252	4.09026	4.53669
Aif1l	-0.382444	1	0.579059	0.094822	0.098398	0.397175	0.796262	0.498821	0.218466	1.5886	0.943088	0.535254	0.295652	0.243318	0.292979	0.171225	0.612903	0.71903	0.227542	0.372336	0.396193	0.244338	0.087537	0.125953	1.60554	0.25225	0.168145	0.829896	0.562457	0.324456
Aifm1	0.383256	0.0106758	20.0279	13.0429	15.8026	12.2722	20.0433	19.7136	13.2612	26.6975	25.8035	14.4198	19.3164	19.8861	22.2038	20.2556	32.8472	38.0426	30.6574	36.7018	25.7467	29.7027	32.1239	35.1123	36.7414	27.4936	32.2043	37.8598	31.3256	38.845
Aifm2	0.619308	2.50792e-07	2.90641	2.07744	2.53051	3.10611	3.01288	2.54122	3.08462	2.13867	3.73296	3.08612	2.20704	1.83377	2.04865	2.6701	9.35776	7.15678	4.62997	11.0421	5.34907	5.39851	4.46651	6.11246	10.8127	4.87501	6.40281	5.31518	7.20568	6.07715
Aig1	1.50044	1.88685e-52	4.10595	1.07904	1.68578	1.87164	1.45927	2.25364	1.07095	2.87334	3.89836	1.93623	2.12992	1.363	2.5191	1.82095	8.44531	9.3936	8.06329	10.7398	9.95921	8.65806	6.45006	12.4855	8.53316	7.83392	12.3887	12.8194	10.3462	8.25399
Aimp1	0.224895	1	24.1172	15.3554	18.9448	21.2321	23.3082	17.6725	24.2346	17.8731	20.7422	20.4431	22.9188	21.4834	22.2458	22.4733	35.2112	42.2401	35.1064	40.2527	40.344	35.1885	26.191	44.6768	47.9591	38.8222	35.0999	48.5079	37.5107	37.3559
Aimp2	-2.09502	1.28911e-74	23.2594	8.67331	16.1778	10.8529	19.2641	44.4749	10.8047	28.5503	28.8799	15.4036	15.4013	13.3112	23.2701	22.7317	7.13731	6.29415	4.94283	5.29057	6.68206	4.83794	4.16127	9.93898	7.67279	4.90887	6.78445	8.66293	4.38668	6.30736
Airn	-1.08185	1.14961e-26	5.31273	3.10247	3.61585	4.57959	6.73513	5.74481	2.22296	5.14389	6.30375	5.08435	4.74971	4.16087	6.55369	5.58779	2.70415	2.9495	3.2846	3.04284	3.86486	3.50499	3.09836	5.94062	2.58546	2.38078	1.85952	4.82662	3.27562	3.36651
Ajuba	-0.209777	1	0.151193	0.110378	0.18909	0.207376	0.295839	0.270703	0.069946	0.34254	0.41867	0.173308	0.19321	0.176258	0.22606	0.286434	0.278794	0.319807	0.141668	0.2728	0.240434	0.169052	0.242619	0.571206	0.137142	0.382983	0.199213	0.591378	0.211257	0.355798
Ak1	-0.710885	9.62251e-15	421.122	305.662	323.763	290.811	325.571	245.477	213.619	326.276	426.805	280.066	312.182	313.524	264.49	189.678	365.487	231.095	408.594	389.029	283.147	305.813	279.033	371.741	230.639	169.692	395.337	254.72	286.151	306.688
AK157302	0.687023	1	14.108	9.32593	12.0603	9.77197	15.3501	16.1156	8.84506	15.0072	15.9403	11.7857	12.7377	10.6317	12.1898	13.5488	14.9006	22.1222	15.3971	18.2993	18.9477	13.559	13.994	20.9561	15.262	12.7061	19.1879	21.4477	14.6856	15.8232
Ak2	0.462137	4.72399e-09	3.88723	1.73858	2.79886	2.0244	3.60795	6.94831	2.69518	6.87774	5.70175	3.09871	3.59234	2.9853	5.57937	3.69304	7.1837	9.31024	6.60905	8.40468	8.64991	5.97235	5.99784	8.83209	6.95249	6.89456	8.80647	10.6074	6.04288	9.00031
Ak3	-0.734343	1.82421e-10	10.7023	5.67789	9.307	8.62406	12.0107	14.4531	6.24505	15.3394	14.4397	8.51844	9.08978	7.99262	15.0384	8.03912	9.35245	9.65183	8.94083	11.2865	7.41541	7.02745	8.90691	16.7591	11.5829	8.09572	12.4533	10.8083	8.14768	9.1789
Ak4	0.636575	1	0.491479	0.473389	1.19615	1.4903	1.53208	0.392096	0.618023	0.967804	0.42919	1.11779	1.07446	0.555613	1.72292	0.258596	2.1535	1.58022	1.08492	1.49546	1.9307	1.73053	0.718076	1.46176	1.12188	1.04957	2.06181	2.73296	1.33584	1.30604
Ak6	-0.439837	0.0168999	7.82148	6.09456	8.7738	7.12786	9.0551	7.61534	5.06684	10.639	7.77811	5.26437	7.069	6.4479	10.7382	11.6493	15.725	22.9816	18.7185	19.6078	18.9003	10.9577	13.1401	30.8338	11.5884	15.6752	10.2794	17.6346	11.9038	18.9018
Akap1	1.00344	4.79318e-36	10.9396	9.38767	10.4042	7.64999	11.9144	15.5092	9.03423	12.3888	11.6109	8.57388	12.5442	9.2132	12.1179	11.0177	30.6668	38.8718	26.401	31.9095	36.0272	28.4808	25.2902	32.8959	31.2191	29.4299	39.339	44.472	34.048	35.9058
Akap10	0.00176515	1	2.66315	1.90974	1.9013	2.56564	3.45339	4.05576	2.08842	3.71258	3.03339	2.89084	2.65732	2.00219	3.91472	2.69142	2.70688	4.6004	4.03696	4.35452	4.92586	4.15271	3.98589	4.33673	3.14125	4.51021	3.508	4.11712	4.30383	5.056
Akap11	0.420021	0.398918	2.47746	1.57605	2.31248	2.35154	4.42559	3.96218	1.71721	3.4828	3.11467	3.14524	1.92164	2.09113	3.94608	2.79222	6.0225	4.89453	4.82827	4.68511	6.42152	5.05773	3.83234	5.02811	5.62962	5.5312	3.63093	6.95488	7.99904	5.77184
Akap12	0.320632	1	5.90278	2.88244	4.20237	4.77419	3.82232	2.68934	6.63108	4.8063	4.27208	6.20452	5.32177	5.56145	2.60351	4.29579	9.07702	6.20029	4.94036	8.8362	7.4484	11.2102	7.96673	13.5614	12.4686	10.8327	8.42936	8.77127	12.8261	5.58581
Akap13	-0.553916	4.69485e-11	10.7904	11.6316	20.792	13.9105	22.1859	16.547	14.6073	13.7721	13.1127	14.3205	14.2818	20.7465	14.2351	16.3415	11.006	31.5463	22.1812	19.3128	13.7257	9.60454	21.2158	21.3052	19.8769	14.4133	18.6408	24.915	15.3471	13.6811
Akap17b	-0.991089	1.22342e-10	1.27962	0.738434	1.44486	1.03959	0.795086	0.778373	0.916007	1.21343	1.16382	1.25987	1.24585	0.985668	1.2805	1.00278	0.812823	0.816741	0.549737	1.11185	0.623612	1.19209	0.921656	1.09704	1.11478	0.611029	0.818798	0.692684	1.16153	0.634061
Akap5	-1.20053	0.026566	1.63326	0.230845	0.745638	0.506963	0.166558	0.288228	0.704074	0.380703	0.669638	0.902307	0.921452	0.602243	0.289372	0.284074	0.62441	0.276283	0.144508	0.287968	0.297327	0.413825	0.45297	0.597394	0.382246	0.676577	0.179845	0.655135	0.880112	0.639304
Akap6	0.60187	6.96458e-05	5.14389	3.81986	4.18183	5.34725	9.79797	7.39956	4.07146	8.54991	7.39475	3.90378	3.70182	4.64437	6.77346	4.92718	13.5404	13.1695	8.68339	19.4128	12.0959	8.72241	10.5433	7.45004	10.4576	14.8351	9.90048	19.5873	11.3755	9.54252
Akap7	0.390309	0.000126956	12.7724	9.3878	10.4959	10.3063	9.59922	10.0324	11.8091	11.2161	11.2313	11.2632	14.2392	11.8366	11.6547	11.5479	23.4597	30.5489	23.2444	26.3196	27.8867	24.0666	17.8474	25.4057	23.6038	22.0999	26.94	27.6982	27.8788	27.2658
Akap8	0.673595	9.23501e-12	5.93192	4.38262	5.13668	5.71662	7.30906	6.10274	6.10247	6.07707	5.89804	5.8476	5.41253	5.45671	5.75779	4.7564	14.4127	14.0884	10.6602	16.6438	15.9109	13.1985	11.4308	14.3262	12.96	14.2591	15.2	15.3955	16.0755	16.2635
Akap8l	0.0220061	1	7.18157	4.92476	6.08218	6.87965	9.83676	5.47193	7.29977	5.86941	6.06769	6.11653	7.08521	7.20869	6.67125	8.44292	8.79121	11.195	9.82924	11.1877	10.0178	10.2001	10.0453	9.49276	11.7314	8.26863	13.6564	10.1561	11.9943	12.9415
Akap9	0.450454	1	22.3804	18.7339	22.4367	27.4215	31.74	19.8522	22.4435	20.7401	20.2049	24.8852	24.4667	23.9132	21.4181	24.8154	45.395	51.5747	37.494	54.0746	53.0365	41.7895	44.6658	39.5644	45.0944	48.5022	49.1486	51.9362	51.8513	46.0028
Akip1	1.42156	8.29697e-12	1.69896	1.75554	1.50078	1.43305	2.50491	2.21944	2.22435	1.51066	2.19491	1.17304	1.6217	1.39387	1.3983	1.47474	5.11493	9.32141	5.73826	6.82764	13.396	6.04922	5.36315	3.06432	4.75716	6.15759	6.70586	10.1754	6.20464	10.4008
Akirin1	-0.542299	1.15414e-06	7.11059	3.06205	4.33339	3.40934	7.14392	4.57772	3.34542	5.17327	11.8375	3.51698	3.50616	4.52021	5.09644	5.95051	6.56622	7.14618	3.53276	4.94126	6.85362	4.03876	3.24465	6.40725	3.11438	2.67891	3.08536	7.94932	4.21565	3.89327
Akirin2	0.256689	0.0011483	11.1872	7.508	10.571	11.1608	16.1228	16.9825	7.43115	18.077	14.901	10.2379	12.6565	9.93893	16.1539	11.3495	19.4613	24.5872	22.0923	23.1983	24.9159	22.5747	19.182	25.0509	20.3152	20.9537	22.4491	29.5576	18.897	21.5157
Akna	0.572282	0.00093563	0.345227	0.10129	0.147339	0.302194	0.487938	0.225744	0.120373	0.399537	0.323405	0.361528	0.158659	0.250015	0.242519	0.353369	0.681794	0.759183	0.722887	0.642117	0.899452	0.671041	0.301414	0.824684	0.410817	0.57308	0.643429	0.939415	0.770434	0.644384
Akr1a1	0.494949	3.04158e-10	17.7639	11.802	15.6144	14.6991	27.2603	26.5575	13.807	32.1845	27.3733	16.7627	19.6611	16.1823	26.6662	21.3098	45.7227	47.2638	37.8625	45.4578	53.4194	44.243	34.6442	41.7671	38.3652	41.0221	45.45	59.5263	46.376	43.1272
Akr1b10	-0.50357	3.45301e-06	12.4001	5.97696	10.3444	10.9582	16.3729	15.2745	7.37273	13.1712	20.1685	9.83534	11.5149	8.02753	15.5406	13.8214	13.0154	16.4451	10.7814	15.6738	13.8154	11.4851	11.2672	15.0877	7.85525	9.97216	14.1606	15.5678	10.2493	12.4157
Akr1b3	-0.742042	0.000111437	6.38662	3.81872	6.31527	5.56536	8.63432	10.7379	4.40301	11.3066	11.5654	4.97058	6.11079	5.37743	8.72089	6.9364	7.14183	6.37947	6.1886	7.69605	6.28426	5.25446	6.47253	8.15442	7.12575	7.31945	7.85591	7.7827	5.77559	5.18309
Akr1b7	6.20399	1.58808e-51	0	0	0	0	0	0	0	0	0	0	0	0	0	0	2.75719	3.19461	2.37086	5.60557	3.49977	3.18246	3.5444	1.01344	1.31671	3.53928	3.5257	2.82913	2.87598	3.37553
Akr1b8	1.27134	1.7217e-05	0.176272	0.090558	0.115999	0.124313	0.168053	0.276455	0.10459	0.444679	0.682251	0.116752	0.322345	0.138719	0.501504	0.1303	0.651766	2.53361	1.62643	0.94039	2.45568	2.19131	0.493025	0.76216	1.29629	0.389448	1.87793	2.64863	0	1.66639
Akr1c14	-1.09743	1.67126e-21	1.20857	0.316446	0.612767	0.564759	0.741215	0.960872	0.400974	1.32115	1.45199	0.704497	0.7984	0.726805	0.905225	0.611976	0.516393	0.775305	0.197564	0.555385	0.446707	0.361863	0.581858	0.527975	0.342765	0.485135	0.6001	0.883259	0.355062	0.553923
Akr1e1	-0.133799	1	1.5623	0.689349	1.46157	1.5548	1.81124	2.87311	1.22688	1.99135	1.55482	1.47959	1.88436	1.15979	2.13308	1.71074	3.38862	3.2731	2.03969	2.75692	2.18356	2.44541	1.91241	2.6435	2.90355	1.59685	2.9263	2.27539	2.23092	1.67037
Akr7a5	0.101405	1	2.48152	1.37911	2.13737	2.25442	3.11002	2.46611	1.72283	2.59479	3.25077	2.59838	2.91513	2.14486	3.29198	2.44422	1.92505	4.73401	4.0848	5.12508	5.58811	3.64174	3.64907	4.28236	3.04805	3.89832	4.23465	4.89285	3.29584	3.37513
Akt1	1.10598	4.15519e-43	11.4758	5.0107	10.436	6.35697	8.58574	12.0325	6.92368	16.8609	14.7363	7.52919	8.01061	7.25551	10.9032	9.87155	26.3762	30.1733	25.8577	31.1892	38.6005	24.7815	22.2516	30.5092	33.5631	30.1169	40.8429	40.1808	25.4729	30.0063
Akt1s1	0.372606	1	10.4123	11.2019	13.7401	9.94431	19.0962	14.0556	13.4816	14.3553	8.8595	8.40813	16.1769	15.4897	10.171	15.6031	23.9476	36.9532	18.8758	27.2417	33.666	32.6423	34.2581	21.5644	24.1143	16.094	31.6915	32.9843	25.9966	16.6499
Akt2	-0.438044	2.97505e-06	6.75933	5.80707	10.0675	7.94272	12.7405	13.6813	7.86659	10.4112	14.9656	8.53127	6.13081	5.78281	9.15449	10.5568	12.9202	10.8584	11.8918	9.5515	16.7676	10.7698	10.6912	8.4169	10.5167	12.6162	9.68981	13.0174	9.67455	9.31116
Akt3	-0.574894	2.26135e-20	4.12013	2.8025	2.81605	3.86475	4.86459	5.3181	2.68526	5.20914	4.03008	4.98953	4.06509	4.572	4.5168	4.77183	3.40042	5.69559	3.53004	3.74953	5.10138	4.30142	3.38598	4.73321	3.90606	4.18663	3.77547	6.07291	3.94372	5.7483
Aktip	-0.241526	1	10.8433	11.4481	12.1838	12.3642	20.6693	17.8568	9.837	16.0388	13.6467	13.3167	11.3789	9.3783	16.6279	15.7679	15.8226	19.105	15.9443	19.4181	24.5592	21.9106	10.7967	15.1974	11.8175	17.2205	15.6691	23.2025	17.1479	18.9784
Alad	0.248892	1	5.25206	2.35534	3.82743	2.46256	5.09	7.40808	2.82847	7.31985	5.37766	2.9882	4.69918	3.06617	5.28085	3.35339	8.19112	9.27203	7.21847	7.62199	10.2617	5.46162	5.56324	9.46492	7.29071	7.95572	8.93419	9.67191	7.4825	9.40154
Alas1	-0.415965	1	98.2515	43.5733	44.5605	38.4422	34.2772	54.4246	67.5214	50.2022	55.0735	43.1661	63.6746	71.4581	43.4219	59.1338	48.391	84.8066	61.3474	75.657	51.1619	42.1571	52.9221	69.4746	69.1645	55.5341	77.7503	75.772	55.7676	71.5833
Alas2	-0.65374	1	1.74585	0.594665	1.83821	1.05442	1.36518	2.15444	1.89227	6.60911	5.78976	1.85657	0.401712	0.806504	1.43013	0.835718	4.82222	1.26258	0.832529	1.07813	0.986736	0.83377	1.75541	4.90998	3.82811	1.31506	3.52619	0.959658	1.66955	0.67308
Alb	0.152298	1	3.73362	0.156488	0	0	0	0	0.738753	2.38542	6.13074	0	0	2.46301	2.62471	0.084299	3.7352	5.34091	0.242997	1.04657	0.935363	0.789692	0.463158	11.6702	1.34596	0.224744	0.045619	0	2.87848	0.117112
Alcam	-0.609785	1	0.110788	0.039	0.026467	0.21843	0.11334	0.481168	0.023311	0.739549	0.529321	0.304984	0.051278	0.323298	0.145507	0.123785	0.07312	0.145614	0.564892	0.592135	0.738298	0.418012	0.091043	0.217913	0.054454	0.054074	0.102804	0.11135	0	0.019247
Aldh16a1	0.330778	1	0.610879	0.481345	0.66652	0	0.485007	0.562367	0.498475	0.976205	1.11635	0.49277	0.355812	0.310561	0.4026	0.339066	1.22191	1.46326	1.18286	0.845323	1.34036	1.30689	0.742617	1.09862	1.08822	0.200543	1.4787	2.07921	1.42867	0.633852
Aldh18a1	3.81584	6.31514e-155	1.21826	0.182249	0.253602	0.376603	0.597797	0.621194	0.498186	1.75433	2.15484	0.45086	0.349778	1.03081	0.833544	0.974108	15.1073	16.6365	12.7961	16.1031	17.8042	16.524	12.6486	17.3787	14.723	12.7912	15.8855	16.92	13.277	14.1508
Aldh1a1	-0.370835	1	36.6011	32.1288	33.7769	35.5784	92.9547	60.0699	29.4249	41.0005	39.3912	28.8853	42.4684	42.0793	55.4387	40.0194	52.0178	54.3062	49.8731	43.9729	58.2361	58.9265	40.9487	53.317	52.0457	55.9554	57.3926	50.5624	54.5926	70.3817
Aldh1a2	-1.10509	0.540042	1.11856	0.814298	0.598183	0.234487	0.901202	1.37762	0.337568	1.7518	3.14111	0.54939	0.349268	0.098944	0.235963	1.24347	0.73043	0.463307	0.604241	0.377855	0.926197	0.860667	0	0.875128	0.05856	0.628034	0.288811	0.660749	0.186783	0
Aldh1a3	-0.252486	1	0.107387	0.028815	0.058686	0.089623	0.238804	0.219326	0.053011	0.582456	0.23057	0.204931	0.05501	0.420959	0.196779	0.230475	0.152931	0.173958	0.079333	0.236271	0	0.199344	0.116984	1.06671	0.248691	0.114183	0.045057	0.069753	0.156818	0.069914
Aldh1a7	-3.64183	7.20852e-13	3.0664	0.312295	0.669791	0.888658	0.424383	0.172031	0.990025	2.78121	2.82743	1.26765	1.37215	1.16908	1.64117	0.627639	0.08701	0	0	0.488725	0	0.130864	0	0.383868	0	0.30136	0	0	0	0
Aldh1b1	5.51368	1.94485e-106	0.047029	0	0	0.057586	0	0.029854	0.040723	0.092391	0.073704	0	0.045849	0	0.110848	0	2.83674	4.22781	4.26994	3.91473	4.02584	3.97459	2.20014	2.0933	2.51808	3.56511	4.45134	3.45224	3.70721	4.09303
Aldh1l1	-0.949037	0.00123181	0.575241	0.04604	0.226283	0.389838	0.651159	0.407719	0.556805	0.427147	0.514167	0.260078	0.397198	0.196272	0.932734	0.271296	0.106568	0.357448	0.026389	0.144374	0.063722	0.145583	0.066042	0.33093	0.104497	0.173615	0.104526	0.210481	0.021705	0.389684
Aldh1l2	3.8488	4.03264e-113	2.13916	1.14088	0.67667	1.31749	2.27726	1.96712	1.47251	4.36237	2.63746	0.910471	1.0333	1.94598	2.31894	1.1064	34.9381	33.3168	30.858	42.8607	50.0432	46.3385	26.8743	30.1145	34.5986	37.5243	48.6365	35.4597	37.4567	44.2674
Aldh2	1.20204	2.98792e-22	13.1268	4.90777	15.5174	14.0349	16.1631	19.0635	7.97223	18.3355	12.3592	16.0756	16.5936	9.71015	17.0747	12.2038	47.065	54.3853	54.5153	51.8608	54.132	49.1003	53.8142	33.7833	33.8973	52.31	50.8172	59.9868	50.8794	58.0319
Aldh3a2	0.209826	1	1.77053	0.745119	1.3843	2.71303	2.40789	2.67211	1.18677	2.52425	2.76477	2.78019	2.84062	1.33228	2.99311	2.24281	3.09715	7.01584	3.79509	5.24053	3.64553	3.43075	3.35295	3.84921	3.15292	5.18373	3.69484	6.3231	2.9476	3.52117
Aldh4a1	-0.541105	5.56759e-09	4.93992	3.82541	5.74602	5.52287	7.95301	6.49007	5.29981	9.22311	7.82094	6.40349	5.83418	4.84885	8.01196	4.90449	4.7045	7.51184	6.70954	8.51494	6.12304	5.94778	7.00947	6.11514	7.92928	6.26276	7.29105	7.35303	7.18569	6.26583
Aldh5a1	-0.300853	1	1.13564	0.753995	0.98376	1.25618	1.28811	1.43245	1.04089	1.24236	0.89528	0.971803	1.22646	1.05935	1.312	1.00992	1.30547	1.50104	1.36676	1.68972	1.27347	1.15192	1.24527	1.26332	1.25184	1.40417	1.70437	1.49708	1.71194	1.40261
Aldh6a1	0.344599	1	9.02453	6.34786	12.4969	10.8396	22.3546	20.9158	8.39588	17.8303	11.8501	12.6178	12.7232	12.548	18.4343	12.4458	23.4874	27.4128	27.032	26.4999	30.8118	22.7375	28.6072	19.1876	18.8602	26.2397	28.6396	33.8726	25.0789	34.0592
Aldh7a1	0.340669	0.0854174	2.64134	1.54271	3.28771	2.38828	2.79552	3.98585	2.97354	3.48106	2.20906	3.81683	3.82571	2.74417	5.47179	2.46523	6.9669	8.59131	5.18015	7.9763	6.9232	3.33498	4.92014	6.62394	5.10991	6.9528	8.02835	5.93626	5.781	5.71334
Aldh9a1	0.375617	1	0.382102	0.253466	0.257295	0.459842	0.70132	0.45936	0.099028	0.97992	1.03955	0.212157	0.456913	0.384581	0.867145	0.704136	0.938229	1.1283	0.818706	0.95978	0.822495	1.02365	0.653202	0.756862	0.889074	0.670872	0.719794	1.42757	0.66857	1.16161
Aldoa	-1.30988	2.47034e-58	21.3968	18.0344	12.4499	9.35213	21.1723	10.5865	12.6658	14.0608	12.3462	11.4965	14.293	17.7885	23.5712	8.78346	6.93112	1.06867	2.04133	2.86826	2.24946	1.37246	3.46963	5.47492	6.64847	2.36456	3.12403	2.22102	2.25153	0.66223
Aldoa-ps4	-1.9168	1.47778e-27	4.81012	2.85868	3.89591	3.75216	6.7452	5.20054	3.89234	4.57587	4.25324	4.56877	3.99806	3.36134	4.72449	5.38828	1.30049	2.67583	2.25703	1.67817	2.27984	1.70825	1.61608	1.79318	1.18551	1.23166	1.19952	2.28033	0.893362	2.21865
Aldoart1	-1.24354	3.62604e-05	30.6043	18.0565	23.8839	22.9298	28.3523	0.746776	0.3549	20.7077	23.5797	23.2065	0.469859	24.4877	21.2897	28.044	17.7039	14.2071	15.3378	14.6059	13.9942	10.6125	15.624	23.8163	0.363006	12.639	15.0477	18.0619	11.3743	12.7612
Aldob	0.724909	1	0.521414	0.049211	0.054613	0	0	0.020447	0	0.193582	0.359326	0	0	0.243879	0.211177	0	0.737917	0.709203	0.198107	0.286487	0	0.195584	0.101627	1.16331	0	0.089513	0	0.07024	0.262825	0
Alg1	-0.161458	1	0.811555	0.285778	0.449208	0.337493	1.29746	1.77391	0.357379	1.52191	0.959225	0.575697	0.423911	0.605222	1.51178	0.918405	0.687427	1.41298	0.679499	0.837122	1.19243	1.2035	0.713476	1.6045	0.896071	1.25572	0.958478	1.82325	0.846077	1.26438
Alg10b	-0.188301	1	2.98761	1.92832	2.61583	2.83045	4.32167	3.68768	2.38459	5.54252	4.26938	3.11047	3.4395	2.81694	4.99031	2.87626	4.21175	3.84051	3.30453	5.08812	3.5197	3.69475	3.98945	5.05905	3.24171	4.44594	2.77917	5.58227	4.21915	3.49701
Alg11	-0.0733674	1	0.589321	0.337178	0.650659	0.943946	1.25044	1.19088	0.515507	1.80008	1.4076	0.61112	0.7229	0.652485	1.00568	0.780628	1.26543	1.03854	1.33375	1.27079	1.40156	1.06676	1.0384	1.1162	1.23331	1.14411	0.955704	1.13566	1.01384	1.1334
Alg12	0.494143	1	0.441593	0.160755	0.225005	0.343738	0.491504	0.687802	0.145516	0.622063	0.473969	0.354323	0.573018	0.266707	0.240786	0.445575	1.1077	1.25792	0.61711	1.08401	0.577278	0.539485	0.924119	1.18574	0.953976	0.90856	0.955654	1.12244	0.677142	0.591932
Alg13	-0.221911	1	0.80123	0.510118	0.897405	0.44447	0.754549	1.85196	0.321359	2.38705	1.69339	1.14877	0.98202	0.499794	1.64729	1.32689	0.971853	1.00476	1.69611	0.829715	1.11537	1.02232	1.90591	1.8014	0.692582	1.20558	1.54633	1.82211	0.445109	1.40722
Alg14	0.0768863	1	2.80059	1.66707	1.9758	1.66827	3.0307	3.32222	2.23194	5.43748	4.39957	2.6206	3.04644	2.74711	4.82801	2.7281	4.89111	5.5498	3.87688	5.61758	4.69698	4.6709	3.96673	5.1678	3.80202	4.40955	4.86979	4.49331	3.73549	3.56732
Alg2	-0.0467255	1	2.52629	1.35886	2.284	3.68232	4.48451	4.16397	1.92502	4.47604	3.98925	2.65941	3.66389	2.34964	4.7228	2.88084	4.60215	4.03673	3.38774	4.6988	5.40694	4.2436	2.99558	7.12846	4.19081	5.19713	3.74572	5.26175	4.6816	3.81317
Alg3	0.0558123	1	2.74261	0.361806	3.10557	1.35085	3.6786	2.25351	0.771529	2.97296	3.3803	1.40301	2.32568	1.37121	2.24322	2.80984	3.53572	4.75304	2.94474	5.1839	2.78184	2.06682	2.16978	10.0483	1.68184	2.89778	2.60088	6.22299	2.41876	2.35491
Alg5	0.335499	1	1.77888	0.926309	1.88303	0.865792	1.49311	1.92872	1.32679	1.9934	1.5593	1.24855	1.48694	1.8949	1.88924	1.8099	3.83526	4.09808	3.28012	3.06277	4.16844	3.65226	3.11757	3.37349	1.99408	2.76023	3.46068	4.19265	3.1269	3.07852
Alg6	-0.0476295	1	1.52456	0.359803	0.804454	0.606271	1.14171	1.01989	0.244747	0.906161	0.973468	1.24693	1.27957	0.322755	0.977808	0.53777	0.82315	2.845	0.562772	2.30287	0.826423	0.933223	1.15367	1.23674	1.75281	2.85236	1.80531	2.36194	2.12436	0.956104
Alg9	0.298186	1	0.731948	0.348186	0.85588	0.554453	1.2929	1.73891	0.54893	1.62674	1.19587	0.689576	1.22413	0.847183	1.30396	1.04734	1.57891	1.98978	1.33007	1.37906	1.95061	1.29404	1.59852	2.03579	1.7949	2.08489	1.62644	2.93457	1.50096	1.83381
Alkbh1	0.826737	1.06954e-15	0.926574	0.838418	0.561013	0.92159	1.24089	1.17163	0.669251	2.26767	2.11536	0.616319	0.901321	0.788361	1.45721	1.11319	2.76098	3.41297	2.78671	4.39769	3.07277	2.99798	2.3451	3.21478	4.50597	3.04016	3.75599	3.02493	2.67416	2.69592
Alkbh3	0.874088	4.97191e-25	7.05033	3.46357	6.09492	6.26501	6.91768	10.6624	4.71388	10.0516	7.27029	4.96208	6.16096	5.16466	6.51924	6.40366	14.8528	17.4841	14.3069	13.2787	22.9286	14.7941	14.451	14.8392	13.119	12.2139	18.1485	21.5819	16.4483	11.2805
Alkbh4	-0.739659	1	0.313593	0.149214	0.226388	0.254193	0.280684	0.838117	0.188292	0.817251	1.10758	0.137654	0.774217	0.144932	0.565457	0.526557	0.300893	0.255944	0.154488	0.308376	0.51152	0.756249	0.117175	0.492269	0.073738	0.219154	0.116116	0.39138	0.203727	0.318447
Alkbh5	-0.459283	2.60204e-13	14.2018	11.8535	15.8132	15.1849	26.2662	23.9398	12.0012	20.3535	19.3267	15.8614	17.9867	15.5349	21.2747	18.2856	18.3031	22.5323	17.9168	23.0479	19.747	16.4382	18.5424	19.6116	18.5244	16.703	20.2613	22.1901	17.1705	18.7111
Alkbh6	0.299508	1	2.63446	2.11314	2.34236	2.37845	2.78757	4.29023	2.125	3.05536	1.89682	2.09366	2.56901	2.5386	2.46224	3.39804	4.78869	3.82955	5.20624	5.47094	5.59342	5.53386	2.17312	3.70125	2.99195	3.70053	5.63109	6.44345	3.0594	4.10839
Alkbh7	0.257183	1	4.29643	2.89112	4.47464	2.91554	3.6875	3.50974	2.9459	3.15998	4.50353	2.91242	3.64851	3.02687	3.35638	3.42178	4.87235	8.37403	6.84729	6.57098	7.93358	7.20573	4.88058	5.87494	6.68609	6.26781	6.30164	6.75337	5.58962	5.14933
Alkbh8	-0.418637	6.0051e-20	3.96505	2.02568	4.21189	2.82389	3.38216	4.13862	2.51385	5.46732	4.28576	3.5661	4.48465	5.26817	5.57504	4.65823	4.10992	5.78721	4.04598	6.70901	3.44353	2.90743	4.353	6.52037	5.33082	4.79935	5.83994	3.35213	6.18996	3.32307
Alms1	0.146032	1	0.19689	0.117796	0.173015	0.326686	0.368625	0.427466	0.144215	0.42284	0.481483	0.381373	0.217423	0.240577	0.390032	0.198146	0.354457	0.524276	0.463164	0.345487	0.521232	0.548391	0.417379	0.637731	0.334679	0.481673	0.515346	0.570657	0.392533	0.606043
Alox12	-1.16643	0.8107	0.140517	0	0.077371	0.020253	0.095413	0.085609	0	0.315331	0.04082	0.081798	0.106023	0.054273	0.038414	0.045881	0	0.038404	0	0.042221	0.15909	0.028484	0	0.128522	0	0.177765	0.06798	0.04854	0	0.039827
Alox5	-0.870691	1	0.028951	0.021385	0.103012	0.343511	0.339145	0.333985	0.026355	0.276565	0.031424	0.310444	0.0181	0.203056	0.05935	0.308528	0.229699	0.063273	0.06121	0.025139	0	0.082935	0.058364	0.537553	0.074922	0.090761	0.058179	0.255836	0.443372	0.085094
Alox5ap	-0.875804	0.066903	1.32195	0.315012	0.312577	1.20314	1.38171	1.8583	0.478545	1.96385	1.17705	1.1557	0.685828	0.872025	0.669185	0.884131	1.03493	0.723972	0.478571	1.05208	0.933453	0.670262	0.124771	0.873343	0.760252	0.262365	0.790388	0.863839	0.582501	0
Alpk1	-0.938474	5.29348e-06	0.331053	0.224123	0.297367	0.458531	1.01168	0.404669	0.232214	0.561837	0.303057	0.304906	0.344545	0.348248	0.525241	0.514709	0.295584	0.255271	0.142863	0.35221	0.167163	0.203381	0.145359	0.277769	0.374231	0.409802	0.356009	0.47581	0.173782	0.257495
Alpk2	0.296909	1	7.60443	11.0997	10.9402	8.18327	15.3456	12.3282	7.80145	9.60891	9.0605	10.4522	10.5132	9.70897	11.9614	15.3732	16.4004	22.4484	25.5575	21.0828	17.0536	16.7662	20.2899	20.7248	21.9789	19.95	28.9908	16.0009	15.0731	20.6
Alpk3	-0.316699	1	41.2189	52.2132	48.9242	47.5726	48.2236	45.6097	50.2252	37.1847	36.7062	48.8819	66.6663	50.684	40.1536	58.0805	58.3864	70.6865	56.2304	63.2307	56.075	57.2716	58.6584	61.3976	66.3944	60.3641	67.6734	69.0748	63.493	60.2642
Alpl	-1.59827	5.31935e-20	3.35336	2.18227	4.81727	4.8439	5.25561	4.55762	3.51737	6.03364	4.62714	3.58939	6.73914	5.80509	5.55771	4.19661	1.78327	2.35658	1.14324	1.56318	1.84649	2.87991	2.31042	5.00815	1.62308	1.1963	2.24277	4.29454	0.962636	0.693303
Als2	0.319549	0.0168282	1.98331	1.23697	1.81067	2.32459	3.61999	3.08253	1.6204	2.99969	2.33444	1.80167	2.25136	2.43919	3.17926	3.1017	5.391	5.51169	3.6123	4.96913	4.37749	4.2762	4.14137	4.01008	3.79094	3.71207	4.52261	6.096	5.50331	4.71586
Als2cl	-0.209433	1	0.289133	0.241869	0.679357	0.483031	0.343628	0.840278	0.10065	0.60454	0.765247	0.324306	0.384881	0.205822	0.540929	0.53752	0.304728	0.513587	0.887085	0.509436	1.17739	0.419608	0.307663	0.847711	0.825828	0.462351	0.784187	1.03783	0.789631	0.355353
Alx4	-0.233235	1	0.049886	0.0207	0	0.047412	0.122276	0.061107	0.020317	0.296242	0.075934	0.038439	0.028347	0.093601	0.057222	0.052981	0.118192	0.131037	0.054433	0.093602	0.101495	0.074547	0.01981	0.075946	0.064981	0.119595	0.025273	0.161029	0.0635	0.068466
Alyref	-0.0109375	1	3.22029	1.41356	2.76762	2.1914	3.10771	3.02554	3.15147	3.56116	4.31388	3.26706	3.31914	2.93332	2.59498	3.30822	5.85046	4.71693	4.02465	4.70885	4.82605	4.22436	3.92682	5.64414	5.15253	4.69358	4.89608	5.2773	5.46529	5.33162
Amacr	0.59667	6.83584e-08	2.07876	1.27537	1.99303	2.65433	5.24348	3.77297	1.75777	3.42955	2.73166	2.37445	3.10707	2.75442	3.51138	2.60479	4.27369	7.6819	5.21078	6.81813	6.72977	5.19127	6.42753	5.09401	5.85066	5.42028	7.64084	7.12563	4.8588	7.04608
Ambra1	0.00486214	1	1.00862	0.825722	1.40944	1.3313	1.88195	2.58422	1.22314	2.35508	2.26574	1.45652	1.60084	1.50286	2.15463	1.56281	2.81742	1.98105	2.44311	2.34078	3.14886	2.41905	2.21831	3.06565	2.27218	2.06928	2.72042	3.22351	2.17845	2.58004
Amd1	-3.12574	7.96982e-22	17.4775	36.7826	41.7408	8.03778	64.1394	26.3611	5.95177	17.4655	28.3223	7.87007	8.318	7.81002	14.429	37.5152	4.98042	4.37421	4.19489	4.1159	4.51638	4.2378	4.23655	5.07067	4.20481	3.59691	3.72589	4.11798	3.13563	3.83007
Amdhd2	0.00832486	1	0.39882	0.135716	0.681896	0.339131	0.672842	0.675458	0.141468	0.678927	0.450329	0.292515	0.490149	0.34724	0.932032	0.626373	0.744613	1.22889	0.663364	0.597853	0.941628	0.598303	0.295795	0.926172	0.303868	0.585739	2.17757	1.06187	0.609215	0.895877
Amer1	-0.523384	6.07206e-05	0.963787	0.396455	0.56705	0.650077	0.86688	0.8356	0.77471	1.17983	1.05685	0.879984	0.75541	0.817619	0.959348	0.797065	0.826104	0.740574	0.674056	0.721983	0.867662	0.841925	0.591997	1.12048	1.05583	0.887142	0.927893	1.08292	0.869577	0.745104
Amfr	-0.103393	1	10.7717	7.63434	9.49099	11.3233	15.1945	19.9523	7.01885	16.2073	14.1691	10.1362	11.355	9.83078	15.3372	11.1405	15.275	20.9884	14.6212	18.464	20.1211	15.0922	15.3326	18.1185	14.4094	15.6924	17.0126	24.6975	15.7774	15.6988
Amigo1	0.718815	2.94004e-09	1.6459	0.92051	1.68993	1.51459	2.3905	1.1469	0.920086	3.34126	2.83141	1.37088	1.47882	1.29237	2.36513	1.61887	5.06153	3.90066	4.00757	3.28691	2.24625	2.88364	4.58094	2.79491	2.93695	4.01645	4.66886	5.62627	4.02484	3.01745
Amigo2	-0.289456	1	1.29857	0.590136	0.953033	0.7409	1.21779	1.17409	0.696689	1.51965	1.41894	0.999769	0.980775	1.04355	1.15176	1.06206	1.02759	1.22722	1.10197	1.13775	1.83693	1.90022	0.959935	1.85104	1.50951	0.861807	1.40218	1.85292	0.426937	1.28605
Amigo3	-1.58256	2.92589e-11	0.519315	0.231908	0.291996	0.360133	0.506525	0.531134	0.343205	0.56455	0.395189	0.357448	0.341787	0.324858	0.428671	0.183266	0.373136	0.157132	0.301167	0.333995	0.231506	0.266999	0.215345	0.398281	0.239677	0.391877	0.250568	0.378064	0.451856	0.277397
Ammecr1	-0.0996899	1	1.45217	0.688022	0.690851	0.931196	1.15743	1.30223	1.02924	2.4168	2.08731	1.08286	1.01533	1.14975	1.42338	1.06445	1.88117	1.58682	1.59275	1.45761	1.47144	1.27695	1.78234	2.34084	2.60298	1.57637	1.54328	1.79938	1.41516	2.02027
Ammecr1l	-0.0914373	1	1.35208	1.09539	1.69652	1.39217	2.17462	2.34619	1.22344	2.66357	3.20317	1.02297	1.46065	1.54434	2.20231	1.91954	2.28509	3.0066	2.57724	2.13713	2.77661	2.25633	2.49413	3.04809	2.39151	2.07601	2.76652	3.77207	1.23379	2.77692
Amn1	-0.0249693	1	1.14922	0.498592	0.24095	1.13824	1.27105	1.82104	0.359769	1.00599	0.596903	0.987588	0.693372	1.08621	1.43144	0.486759	1.20836	1.56483	1.76096	1.16839	1.63541	1.30807	0.449684	2.40368	0.578182	1.56962	1.18004	2.29365	0.704773	1.6705
Amot	0.917885	3.41054e-18	24.5151	10.1908	17.1539	15.4193	16.3433	26.1697	16.6903	34.0843	31.5227	21.594	22.4795	20.4211	28.966	19.854	55.4839	55.549	41.6185	70.6631	67.9023	45.7649	44.7306	80.637	65.8847	65.5769	74.6729	97.9713	69.6821	54.9181
Amotl1	0.675807	4.37295e-21	38.6943	27.614	34.6249	30.2201	45.0194	42.1523	34.0113	54.9101	46.7924	32.0705	36.4607	35.7205	49.3366	40.38	105.223	93.3675	85.967	90.0387	96.1467	76.6069	93.9355	75.3461	89.4668	88.6683	97.6228	109.418	101.648	97.2324
Amotl2	0.0265688	1	3.54618	2.47626	2.98797	2.52311	6.18754	3.81727	3.7267	5.40355	4.39845	2.89706	3.09438	4.33183	4.9716	4.13881	5.9859	6.46974	6.53725	3.84549	6.6934	6.9181	4.57087	5.93091	4.98642	3.6811	5.10903	5.69282	5.66664	7.83159
Ampd1	-2.46681	1.7275e-86	54.3578	31.6964	54.2429	45.0176	92.6703	55.2276	33.5501	108.74	90.7206	51.1149	65.8477	52.3045	84.2682	49.8585	19.32	20.8802	15.1527	22.2773	17.5898	12.5473	17.0204	32.7742	25.1197	20.9438	18.0223	20.3795	19.7728	13.1457
Ampd2	-0.180432	1	0.579644	0.09901	0.283928	0.56105	0.716965	0.82496	0.134398	0.901983	0.90048	0.196328	0.609664	0.326484	0.430131	0.206027	1.07009	0.170459	0.657887	0.294172	0.456135	0.326967	0.175267	1.83472	0.809696	0.326405	0.176073	0.791608	0.750421	0.32575
Ampd3	-0.381686	0.683354	1.70868	0.739812	1.82155	2.33438	1.77462	2.77707	1.77303	2.07897	2.113	2.54971	1.82549	1.90269	2.85313	2.15129	3.14975	3.32452	2.53688	3.90971	1.60726	2.23178	2.36688	3.13559	2.10213	2.04392	3.35661	3.74421	1.71468	2.18986
Amph	-1.39672	3.97484e-05	0.152615	0.103159	0.179391	0.106075	0.10167	0.191997	0.10998	0.247988	0.263772	0.157141	0.218067	0.160827	0.546885	0.1846	0.083919	0.066077	0.081403	0.102315	0.078793	0.103087	0.3035	0.080135	0.019688	0.195909	0.062652	0.140657	0.133444	0.139273
Amy1	-0.827526	1	2.34242	3.02291	3.58389	2.82611	3.47001	3.80065	0.902879	2.30176	2.24521	2.26867	1.50388	2.19505	4.5818	4.51651	0.151375	4.7684	2.64086	4.46366	2.68282	2.85175	2.07571	1.84153	0.802168	1.06018	1.67064	2.83934	1.36785	2.87953
Amz2	0.0705912	1	15.7397	12.5027	16.5548	12.9236	19.8759	19.4905	11.984	18.1047	17.194	13.9348	17.0424	13.8087	22.2987	14.232	24.1626	27.3626	23.0819	26.5794	29.9983	25.354	20.9489	23.1684	20.0537	24.8358	26.5746	28.3589	24.298	24.3713
Anapc1	0.247348	2.5792e-06	7.47658	4.02261	6.86444	6.87818	9.1903	11.7512	5.94202	10.1377	10.6706	6.89216	7.24396	5.56621	12.6865	8.42843	13.1591	14.2287	12.5815	12.4904	13.5253	12.2769	11.1337	15.209	12.7315	14.3126	15.802	18.5466	11.0031	15.5336
Anapc10	0.132795	1	0.495597	0.336756	1.55333	0.384577	0.828443	0.424593	0.693181	0.57514	0.509416	0.633309	0.655078	0.679415	0.431844	0.748167	1.09903	1.11227	1.01409	1.34066	1.07451	0.945701	1.10638	1.22602	0.8824	1.26717	0.981062	1.20914	0.872202	0.746889
Anapc11	0.150269	1	3.78056	1.57414	2.98982	1.82352	4.86492	4.93506	1.43693	5.20537	4.98452	2.9355	4.50554	3.72527	5.48362	2.79856	9.24217	8.16429	5.52683	7.31868	6.45357	5.83498	5.39575	7.33315	4.33373	5.8124	6.91978	6.52455	4.96195	6.32553
Anapc13	0.13977	1	26.8146	18.0354	24.9129	25.1466	26.6387	14.4377	25.7456	21.5232	20.8495	22.214	26.0202	23.8667	20.533	21.107	39.6364	56.1962	37.7845	54.738	46.9902	44.6901	34.4947	33.875	38.6172	29.6331	34.5107	43.7756	38.5876	35.7135
Anapc15	0.953136	8.24694e-22	4.7209	3.48861	4.05979	3.46423	4.06679	2.27567	2.76222	3.95179	4.27552	2.7833	6.0057	3.58801	3.06697	3.28107	10.4323	17.1921	12.1009	16.8848	14.5529	10.8632	8.32849	10.4328	8.52999	9.85008	15.8594	14.2564	9.60155	16.8319
Anapc16	0.0244788	1	5.55612	3.13115	4.52213	3.82689	6.08565	9.58088	4.21621	8.48444	5.60738	4.99358	5.41944	4.50882	11.3009	4.46302	8.44815	11.583	16.6433	13.6427	11.1216	8.43849	6.58728	14.3997	8.03481	4.86397	7.53076	10.9145	11.5022	11.7462
Anapc2	-0.200308	0.320645	6.53435	3.87731	5.09006	5.81047	8.93062	7.77506	5.50329	8.6374	7.71649	5.89316	6.20418	5.69199	7.45456	6.92227	9.20879	8.93926	5.97071	9.21377	9.66357	8.07605	7.71247	11.1697	7.96377	6.93678	9.88146	11.1257	8.30486	9.25329
Anapc4	0.0863567	1	16.3658	8.17271	16.7731	13.6616	18.8748	23.1931	10.4012	23.1467	21.6743	13.3229	16.2616	13.0881	24.6824	16.4168	17.9143	28.4532	28.0619	23.5393	36.2787	25.5374	24.162	31.2513	21.2361	27.8744	27.7708	30.7481	23.6534	31.3742
Anapc5	-0.511533	0.0201526	29.3922	38.2836	39.2399	38.4229	58.7082	62.5794	32.2164	42.6444	36.1515	43.5239	44.0519	37.9848	39.1195	47.0458	45.2283	49.4464	42.2089	52.7743	51.7294	40.9667	40.5778	40.291	45.0868	44.2006	51.6237	46.2629	53.3813	53.8173
Anapc7	0.740656	8.97646e-11	4.71417	2.28648	2.25092	2.49355	3.14202	3.06808	3.06273	2.05677	2.96903	2.88905	4.33009	2.40488	2.64929	4.89275	5.80065	9.94612	5.52154	12.1037	6.50073	7.97795	5.37119	5.55614	8.97063	8.32056	5.98108	6.44105	8.03508	9.75705
Angel1	1.04866	2.65391e-13	0.550991	0.143874	0.40163	0.252313	0.314029	0.876837	0.287375	0.576186	0.548626	0.21713	0.43053	0.264084	0.659121	0.407939	1.13524	1.25352	1.47376	1.26687	1.61891	1.05667	0.998038	1.36547	1.09526	0.960447	1.4061	2.03933	1.28619	1.67504
Angel2	-0.116749	1	3.2981	2.66756	3.6552	4.05984	5.68513	6.02351	2.75728	5.36839	4.98661	4.34856	4.10983	3.49635	5.38396	4.58186	5.65427	5.22621	6.19717	6.71522	7.09738	6.36375	6.42788	6.08479	5.97175	5.47548	6.06794	6.03689	4.78105	6.90096
Angpt1	-1.38389	4.05571e-14	4.25153	1.76426	3.15808	3.93729	3.82206	4.14195	3.40473	4.72495	4.37601	3.25365	4.97146	4.34487	5.84179	3.52898	1.30317	5.06185	0.832362	3.02245	2.57252	1.78194	0.950302	3.53187	1.69222	1.82691	2.53995	2.09526	2.03175	1.89129
Angpt2	-0.923557	2.1394e-05	1.1246	0.626167	0.752329	0.907498	1.00388	0.712238	0.712124	1.12172	1.20754	0.830744	0.827074	0.808171	0.888485	0.871547	0.570989	0.678934	0.468653	0.891076	0.647058	1.00091	0.519007	1.3886	0.905839	0.751439	0.851162	1.00169	0.625695	0.459291
Angptl1	-0.444783	1	3.98245	2.13151	2.23243	2.52386	3.55583	3.5954	4.79629	8.52225	4.93493	3.45418	2.79996	3.21262	2.28976	2.69458	3.63596	3.14313	2.97025	5.38221	2.92256	3.13193	3.73579	7.31762	7.15086	4.83763	3.36173	5.06685	4.51843	3.13819
Angptl2	-1.61979	1.06419e-18	15.9921	4.47626	8.30169	8.73145	9.44132	10.4918	8.95859	16.2421	12.2937	8.93655	7.70037	7.35361	15.2393	8.19934	8.0498	8.14396	4.06243	8.05035	4.03589	6.43847	2.76793	12.119	7.49531	5.27295	3.09978	8.95609	7.29768	4.21595
Angptl4	1.45438	0.0547435	0.793974	0.088722	0	0.06281	0.330827	0.160447	0.173773	0.832557	0.657533	0.048064	0.160943	0.284197	0.594859	0.278906	0.251786	0.446786	2.23665	1.11268	0.308403	1.34042	0.637348	1.10619	1.68664	2.35513	4.6076	1.35623	1.42893	0.889249
Angptl6	2.58637	9.24095e-47	0.18078	0.097986	0.053103	0.227104	0.332652	0.124874	0.150193	0.212227	0	0.371953	0.656904	0.274509	0.309938	0.244013	3.33752	3.40017	2.80103	3.63016	4.30648	3.34082	3.44471	2.20528	1.7052	3.20656	2.98994	2.86775	2.07398	3.7612
Angptl7	1.14539	0.971722	8.33851	14.0954	1.20217	2.43854	25.2045	24.9784	13.9628	30.745	11.5939	9.15611	11.5529	17.6323	6.4325	16.0607	57.4722	57.5588	65.8281	73.8629	24.173	60.6384	41.0029	47.879	23.8117	60.5649	23.0282	45.5439	27.6044	51.5417
Ank	-0.434767	0.00390399	16.6426	13.0521	22.2031	18.5314	36.8047	37.08	11.1283	23.8148	21.4992	17.2308	23.9763	17.7042	27.1522	23.5918	21.5206	27.4778	23.9154	24.6878	25.2813	18.939	20.4678	30.4586	25.0991	22.1085	28.1715	27.9429	20.2518	23.5397
Ank1	-1.02358	1.09194e-11	82.7719	62.7421	78.1433	67.0728	54.649	26.5619	103.358	52.4683	56.3001	78.1804	90.7503	84.9031	44.2875	59.4471	90.2252	71.879	63.0331	71.0622	59.9481	79.183	83.4691	111.594	96.1504	63.2137	67.7166	71.3973	80.6297	55.9113
Ank2	0.0216909	1	41.7005	18.7329	35.7271	34.0589	48.1418	88.9216	26.5038	45.078	46.9746	33.4295	43.7735	38.8697	48.0235	40.0238	63.0612	81.7708	60.3296	71.4903	74.5585	34.1591	32.7272	73.1497	66.2601	51.5928	77.2619	85.5354	60.7452	53.6767
Ank3	0.154204	1	18.5353	13.5362	18.6858	19.3365	26.1238	24.4455	18.6178	28.864	27.8898	20.1308	23.3327	18.762	25.7006	16.8331	32.724	40.2209	30.3551	36.8794	33.4729	27.4395	27.639	35.1251	33.473	23.2097	38.8651	41.4071	34.8877	33.3826
Ankfy1	0.225018	1	1.81708	0.699978	1.24409	1.83069	2.3076	2.02444	1.25268	2.53934	2.08218	1.16005	2.092	1.15334	2.07456	1.04223	3.26389	3.20139	2.31151	5.33494	3.08736	4.42675	2.85437	3.08234	3.02461	3.33114	3.24234	3.66656	3.66823	2.08464
Ankhd1	0.422014	6.24473e-07	15.9269	12.5825	15.8636	16.8836	21.3903	28.4477	8.82002	20.5866	13.9479	21.6773	16.8129	17.1035	21.5613	16.449	33.1876	27.4546	26.5281	33.8267	29.052	20.486	35.0134	32.497	32.0413	28.2307	28.9626	25.7979	26.5223	30.4388
Ankib1	-0.119653	1	3.26843	2.69716	2.40048	3.12771	3.64839	4.8413	2.12225	4.49033	4.43724	3.04933	3.87117	2.8613	4.14367	4.72093	5.27791	5.16888	3.35784	6.21	5.06692	4.64475	4.60738	4.90849	5.82406	4.48183	4.95059	5.87267	4.3441	5.87934
Ankle2	0.0599535	1	5.43367	4.463	4.37132	4.79423	6.41855	8.37324	6.08028	8.28503	7.58658	6.96249	4.9084	4.41051	8.0623	5.50245	11.1646	9.34865	7.97835	9.8313	11.782	8.15974	7.88002	13.2232	8.77677	9.7359	11.9656	9.58412	9.08345	13.0019
Ankmy2	-0.163019	1	2.26943	1.14287	1.44337	1.75836	2.05171	2.44287	1.5398	3.08138	2.86535	1.62817	2.06471	1.58331	2.3685	1.18368	3.007	2.49705	2.39956	2.73814	3.45148	2.41406	1.88284	3.23617	2.40707	2.09558	2.69411	3.4881	2.37116	2.00094
Ankra2	0.312241	0.954991	2.32603	1.19384	2.64633	1.92016	3.29707	2.84649	1.40599	2.9576	3.34289	1.88779	2.26862	2.13807	3.46287	3.20556	4.04003	6.2451	4.49032	5.63061	6.27006	3.08	4.39353	3.93712	2.95933	4.02436	4.64947	6.94461	4.56944	5.17526
Ankrd1	0.9514	1	2.20819	12.3396	2.02477	5.06983	3.79303	6.4828	2.58675	3.54717	2.58815	4.86924	5.09718	2.24893	2.42998	23.7111	12.8913	21.6109	7.08878	21.1975	30.4818	30.7796	14.8817	9.63432	9.27448	22.0979	8.24198	25.7494	22.9504	36.4737
Ankrd10	1.08619	5.19536e-19	2.6391	1.00903	2.57503	1.75656	3.5047	2.72927	1.45894	5.09865	5.15827	2.33686	2.25724	2.32608	3.36026	2.25445	12.3669	10.3352	7.22733	11.8829	11.7839	7.69369	7.64088	7.68062	8.33871	9.46519	7.86543	14.7514	10.9754	9.13001
Ankrd11	0.759851	0.000226774	17.3391	15.4767	17.9302	18.7628	24.9982	16.0297	18.3735	14.882	16.85	16.9267	19.2148	6.76973	18.3705	21.0812	48.4355	53.9237	40.7183	53.0833	54.075	46.5174	48.7063	40.2454	20.9304	46.8382	50.0393	50.9798	48.5242	52.5152
Ankrd12	-0.00822231	1	3.48883	3.73759	3.63603	4.27615	6.09619	4.94385	4.38499	4.07008	3.34761	4.62477	5.00252	5.05081	3.94128	4.47315	6.70457	6.62429	6.33448	6.82919	6.38052	5.07531	8.54823	5.17055	5.60827	7.35844	6.08628	7.56707	7.56292	5.91429
Ankrd13a	-0.040257	1	4.62214	2.07782	2.4855	2.71946	4.48138	6.61335	3.12027	6.74508	6.8415	4.44583	3.48068	3.91139	3.91242	3.31906	5.63328	7.21758	5.00012	5.39117	6.91777	5.20859	3.59712	7.54516	8.46855	5.42726	7.37947	8.58528	4.19482	5.20492
Ankrd13b	1.52972	5.05856e-43	0.77361	0.33828	0.985545	1.00018	1.21601	1.4456	0.381672	0.943895	1.32361	0.956978	0.970852	0.752481	1.45971	1.01925	3.654	4.69488	3.9144	3.95387	4.77818	3.93207	3.56064	2.56843	3.1928	3.91053	4.86924	5.72557	3.79616	4.76283
Ankrd13c	-0.222985	0.315468	4.46051	3.27124	4.50479	3.89602	7.32922	6.17825	4.52935	7.98966	6.0821	6.14484	4.41029	4.17486	6.18873	5.2531	8.19055	7.67077	6.02547	7.24194	7.07933	5.76764	10.0291	7.87384	8.13735	7.81914	6.89697	9.41962	7.98836	8.13731
Ankrd16	-0.323684	1	1.94246	1.44941	1.67412	2.05713	2.69276	2.41802	0.95368	2.90581	3.21273	1.71938	2.15767	1.8959	3.36962	1.72025	0.897692	2.1423	1.9799	2.41214	1.5302	1.24648	1.58962	3.28599	1.66243	2.00505	2.28938	2.04347	2.61313	1.24456
Ankrd17	0.179009	1	14.1734	11.3679	18.3331	13.8997	21.4622	20.8625	20.2311	17.0827	19.6239	14.02	14.2886	12.8996	17.0926	15.4492	23.9348	27.169	25.8693	27.3548	26.4474	39.1815	22.8947	28.1181	35.8623	26.9337	31.2973	27.1229	31.5175	27.2106
Ankrd2	-0.525073	1	28.1209	30.8879	30.9801	45.1923	6.77049	55.3629	16.5232	7.34255	11.8882	35.4177	116.359	77.5044	10.5835	61.1181	11.2682	69.0909	13.3583	56.3687	66.95	59.1629	8.74611	81.1816	18.8625	26.2862	44.0349	98.3775	32.3308	24.1324
Ankrd23	-1.97364	2.72245e-76	440.647	432.225	380.519	371.619	535.823	415.595	479.963	351.116	452.759	403.672	460.763	449.173	308.37	618.842	117.425	192.549	149.134	188.326	183.365	136.256	135.837	131.443	137.617	190.042	99.337	151.877	201.129	127.083
Ankrd24	-0.187772	1	1.14607	1.42506	1.39352	1.38729	1.94781	1.51915	1.57544	1.11745	0.902359	1.21315	1.66029	1.40585	1.04518	1.12708	1.19242	1.53764	2.00973	2.52106	1.43778	1.31412	0.580809	2.05177	2.0323	1.55831	1.70282	1.44696	1.44338	1.06746
Ankrd26	0.153206	1	3.95281	4.24153	3.2603	6.02072	5.79264	3.29583	5.56233	7.47112	2.13793	6.0509	3.32498	3.47178	4.3038	2.79379	6.13332	6.77529	4.98477	4.01368	5.24082	5.27465	3.09665	4.30084	4.03463	3.48316	6.13789	8.49948	4.15025	8.82747
Ankrd27	1.28243	2.45691e-55	2.353	1.99614	1.79618	1.8803	5.29539	4.52538	3.03095	4.24543	3.60516	3.69302	3.82829	2.53938	3.77542	4.75407	13.0136	12.404	9.50754	13.769	18.1489	12.2591	10.2182	11.8795	12.5628	12.3716	15.9224	16.9092	12.5174	12.8848
Ankrd28	-0.529137	1.48016e-09	8.73506	6.42556	8.15733	8.27968	14.9098	15.9131	6.56545	12.4556	12.5108	7.61922	8.14841	7.65935	12.4516	8.92345	9.48867	12.1499	7.29164	11.4047	13.0896	13.7176	8.99351	11.5052	8.47523	9.55969	8.9994	16.0891	9.38957	8.12433
Ankrd29	-0.68229	0.950083	0.289907	0.102266	0.245868	0.245456	0.207102	0.547159	0.295157	0.720357	0.477194	0.234789	0.294324	0.31615	0.613019	0.299845	0.266092	0.169876	0.331024	0.296058	0.303639	0.368957	0.324785	0.53516	0.231833	0.230381	0.252019	0.578054	0.190599	0.189865
Ankrd33b	0.592318	3.29498e-05	3.8572	4.9875	3.47542	3.20011	5.11865	6.27237	3.20752	4.49322	4.67314	3.47632	4.34432	4.09624	4.9436	5.24482	8.23037	9.09293	10.8733	7.25456	10.8113	10.0566	10.0065	11.052	9.85569	7.63048	10.6294	10.8365	7.09066	7.85825
Ankrd35	-0.725521	1	0.214619	0.06155	0.114156	0.105878	0.026458	0.09324	0.210642	0.362028	0.123082	0.162066	0.131091	0.110787	0.047148	0.11969	0.177636	0.056151	0.065898	0.22068	0.106302	0.143542	0.063794	0.184602	0.12997	0.143502	0.145422	0.151073	0	0
Ankrd37	-1.72743	6.38825e-06	0.977842	0.475651	1.00025	1.00322	1.46854	0.357367	0.517645	0.726958	1.08351	1.52204	1.61225	1.06009	1.11371	1.00852	1.06767	0.450844	0.381576	0.889782	0	1.14825	0.361319	0.603109	0.597541	0.527458	0.331088	0.404048	0	0.438377
Ankrd39	0.303475	1	0.677982	0.303572	0.551702	0.537517	0.706498	0.564516	0.109026	0.673007	0.811107	0.32928	0.335047	0.410545	0.646055	0.48007	0.413212	1.3962	0.595439	1.25077	0.705166	1.09676	0.774765	1.20352	0.714002	1.02508	0.854158	1.33888	0.859571	1.52233
Ankrd40	-0.600561	1.18727e-18	39.2958	33.5758	44.3653	31.9534	50.8668	34.352	31.6532	30.2416	30.0686	30.8764	35.7888	32.2446	37.2965	41.0318	38.5277	46.1382	38.2302	39.5179	40.4596	42.49	40.2423	47.61	38.3306	35.6205	50.4453	45.0341	36.3084	42.2708
Ankrd44	-0.666695	3.96464e-06	1.49692	0.812132	1.08364	1.29512	1.56683	1.64562	0.356493	3.00643	2.49709	1.39628	1.01337	1.25983	1.79283	1.1734	1.51888	1.65076	1.13902	1.02952	1.57741	1.07573	0.597692	2.08629	1.61007	1.10875	1.38174	1.20815	1.12024	1.74703
Ankrd46	-0.266905	1	2.25138	0.709135	1.42802	1.81446	3.07179	4.48623	1.36946	4.22907	4.1699	2.00005	3.17989	2.0062	5.04478	2.5145	2.30462	4.29336	2.86131	4.59242	2.44246	2.93263	3.16079	5.217	3.04705	2.9884	3.6971	4.41611	2.8186	3.61217
Ankrd49	0.652089	1.69466e-16	3.85827	1.67224	2.57149	2.77159	3.18188	5.13844	2.26314	4.24763	4.90545	2.03144	3.22904	2.32109	4.07207	2.05538	6.86231	9.20428	6.55353	8.6175	8.29256	6.59172	6.64357	9.52515	8.59783	8.35875	6.92444	7.97034	4.65341	8.70321
Ankrd50	-0.454243	1.81398e-05	2.60167	0.594931	0.869428	2.06049	1.49157	1.48202	1.0699	3.54089	2.99406	2.30141	1.00659	1.12496	1.65613	0.884483	1.42905	2.0209	1.18659	2.24089	1.27726	1.478	1.03498	1.82674	1.40555	1.43009	2.3968	1.66159	1.34412	1.31712
Ankrd52	-0.191009	1	6.81419	5.13184	6.26059	4.9524	7.98696	10.1397	4.42929	11.692	10.6586	6.50841	8.40356	5.86274	9.26894	7.93147	12.7145	9.97395	7.97722	10.1568	9.27488	6.6558	8.63497	15.8801	11.9321	7.46282	9.76392	13.1421	9.06743	9.16163
Ankrd54	-0.00934746	1	0.343276	0.126358	0.246418	0.258416	0.601765	0.469432	0.299492	0.520549	0.334884	0.444798	0.621334	0.196345	0.563068	0.449586	0.695298	0.714477	0.514527	0.712216	0.831489	0.619444	0.545816	0.870309	0.412857	0.381341	0.430241	0.623872	0.105773	0.790761
Ankrd6	-0.46958	1	0.330466	0.13459	0.187749	0.340923	0.262523	0.274339	0.213014	0.153463	0.250465	0.111936	0.117429	0.146499	0.267966	0.228513	0.45718	0.265293	0.150308	0.206615	0.08068	0.173112	0.170878	0.202214	0.331538	0.178244	0.198913	0.46053	0.190008	0.250067
Ankrd9	-1.28733	3.99455e-12	7.80527	8.48753	7.8439	6.95324	15.2702	11.4781	11.7602	16.0658	16.3239	8.13308	8.50918	9.70716	24.2975	8.45167	8.48564	10.4569	16.3502	12.9253	6.9348	7.68841	6.45124	13.0845	8.65521	4.18646	7.37099	5.97569	4.64091	6.9763
Anks1	-0.155734	1	1.64213	1.13797	1.86642	1.34648	2.13787	1.6209	0.807009	3.34015	2.92926	1.83669	1.80713	2.00718	1.9596	1.37511	1.42285	2.88217	1.7535	2.83519	3.12479	2.92051	1.45047	3.49833	2.36488	1.82955	1.91905	3.03026	2.85962	2.03009
Anks3	-0.18891	1	2.29538	0.973441	1.67225	2.0356	2.36705	3.08868	1.49517	2.52352	2.5875	2.67219	2.59003	2.21424	2.57082	2.65337	2.69009	3.53455	2.39348	4.04109	3.44056	3.48229	3.0049	2.11603	3.41878	3.28489	3.29146	3.81306	1.95118	2.43969
Anks6	1.74218	1.60707e-32	0.131454	0.033322	0.03092	0.211666	0.231222	0.108968	0.084381	0.228821	0.143217	0.14102	0.125253	0.162878	0.061295	0.207146	0.805109	0.790833	0.810482	0.855042	0.959468	1.06733	0.720603	1.06179	0.951378	0.480736	1.08791	1.08594	0.428708	1.28213
Ankzf1	0.684639	4.41546e-15	2.16522	0.899748	2.42872	2.05002	2.32972	2.70923	1.30617	1.61219	2.44312	1.9566	2.44008	1.82031	2.28915	1.75952	5.32339	4.74686	4.81241	5.93115	5.94301	6.09676	4.44998	3.89867	4.48751	5.73411	6.07444	5.37992	4.66939	5.57517
Anln	-0.896971	1	0.31942	0.128514	0.183387	0.099273	0.229649	0.399711	0.114585	1.09948	1.39431	0.119607	0.285352	0.10933	0.189362	0.19746	0.164724	0.198108	0.168445	0.250396	0.320188	0.128778	0	0.790817	0.366306	0.153408	0.153707	0.145753	0.176008	0.245388
Ano1	-1.01088	1.19149e-09	1.71794	0.487521	1.8447	1.75127	1.04498	3.27598	1.43975	1.79529	2.79711	2.07292	1.74921	2.64795	2.22025	1.00428	0.553156	1.64924	0.264156	2.74375	0.895574	1.70924	1.55023	1.89281	0.928182	1.27889	1.31287	2.88427	0.474054	1.09022
Ano10	-0.0096883	1	3.65591	2.1708	3.34172	2.2074	4.94083	6.24976	2.64849	5.80519	5.41431	3.25772	3.59581	3.59354	6.01493	4.39729	5.3274	7.21612	5.32106	6.65888	6.64244	5.83279	5.33442	7.08392	4.9896	5.49594	6.59006	6.87532	5.90892	6.36127
Ano3	-1.60818	0.00377146	0.299432	0.050143	0.139967	0.158445	0.107018	0.08143	0.105721	0.400086	0.557828	0.179475	0.101903	0.264185	0.139365	0.037838	0	0.053673	0.121982	0.152718	0.039567	0.026597	0.020418	0.255387	0.137452	0.058496	0.054273	0.057194	0.027218	0.018075
Ano4	2.38153	7.33539e-35	0.045202	0.048893	0.067331	0.187805	0.320439	0.057199	0.127404	0.058741	0.088898	0.177568	0.300655	0.095408	0.174678	0	1.11384	3.15041	2.43287	1.71309	2.39521	1.53449	0.926654	0.952195	1.8717	1.70247	2.10057	3.21815	3.80922	2.44093
Ano5	-1.3345	6.72949e-50	20.3474	12.0128	18.9896	17.3455	34.1978	21.2215	15.2135	29.4645	22.9096	17.0272	21.87	19.0465	25.8629	21.4486	17.4222	17.3513	10.9916	14.6243	11.4	7.95291	14.1372	17.2681	15.1571	13.2049	12.1625	13.9181	13.0065	11.4814
Ano6	-0.38957	1.9833e-06	7.57939	4.442	6.00591	5.63854	9.08297	11.5978	5.24726	11.0687	10.022	6.5702	6.58724	5.49521	9.25211	8.24141	9.92539	9.03078	7.24151	8.18641	9.04464	8.02266	8.09226	11.6833	8.48832	9.77472	10.1304	12.811	7.91487	8.03619
Ano8	-0.680582	8.80378e-12	2.65231	1.58403	2.31548	2.30539	2.90993	2.61506	2.12039	2.78791	2.48884	2.10235	2.60096	2.13848	2.97777	2.1824	2.09862	2.49939	2.11329	2.85034	2.00901	1.88876	1.86524	3.17021	2.42479	1.9036	3.20438	2.36936	2.16055	2.07588
Anp32a	0.0831725	1	40.6703	32.4868	20.6606	23.516	35.4177	24.4672	40.7518	28.5607	15.1578	28.2882	44.4735	43.5823	28.2856	39.4417	40.8736	77.3679	41.1219	61.5732	69.8284	67.1294	59.1558	72.7501	49.3665	50.2647	66.5434	79.4693	69.2748	59.0675
Anp32b	0.604529	0.204486	24.5759	28.4163	28.4516	36.1114	29.1324	26.8812	32.2571	26.106	23.4033	29.3702	28.2505	30.819	22.7251	30.1254	81.5515	68.4707	59.1113	65.9094	63.8045	61.8379	79.9583	53.4021	78.7608	71.5163	65.1909	66.4235	74.42	80.4536
Anp32e	0.237906	1	29.4574	22.0237	24.7607	27.9632	37.0603	37.2181	27.7649	45.4716	54.2507	42.3439	44.2021	35.1762	23.276	33.673	56.5542	58.0386	52.5068	55.3731	40.7868	49.7905	62.031	82.3863	48.2599	48.0796	77.578	62.8833	42.6423	54.3619
Anpep	-0.624146	1	1.59465	0.644611	0.999726	2.28524	1.90755	1.68682	1.13116	2.73437	1.55088	1.38989	2.74141	2.12136	1.59177	1.36746	1.33632	1.4842	0.716333	1.64534	1.47904	2.03987	1.09327	3.24803	2.54563	1.68123	1.40678	2.84027	0.885502	0.603137
Antxr1	-0.579117	1	4.43752	1.63553	1.54698	3.19201	3.95019	3.74073	4.022	12.2265	6.52777	3.19909	3.24349	4.85951	3.64018	3.04783	5.70642	2.85956	2.54469	5.24797	1.71847	4.91472	3.6383	9.5271	3.72529	4.69244	1.82775	6.18765	3.3218	2.14948
Antxr2	-0.609331	0.0547637	4.18994	1.24925	1.56716	2.09194	2.98611	3.25915	3.03566	5.42428	4.77779	2.22297	2.79676	2.12617	2.91512	2.32736	3.08484	2.47665	2.09489	2.54907	2.08254	2.1469	1.6672	5.25589	3.62668	2.87681	2.04895	4.13554	2.93924	1.74975
Anxa1	-0.843474	0.00027358	8.25587	6.70055	5.76628	5.11401	7.65235	15.6037	5.49271	17.0448	12.4149	5.41569	5.50971	7.36642	8.37708	10.1706	8.51744	5.56944	6.16981	8.13817	7.46802	6.77997	4.26684	13.4226	7.62724	7.75155	6.82986	7.70342	3.99598	4.3715
Anxa11	-0.459246	8.87516e-05	10.0799	6.25772	8.89561	7.52969	13.1144	16.8296	7.90336	9.79531	12.2576	7.75616	9.06728	8.64901	10.4373	10.2423	9.99903	9.9252	11.1926	9.64893	11.7055	10.3777	7.76942	13.1387	9.58425	8.83495	13.4511	12.4696	7.94124	9.21571
Anxa2	-0.738789	0.0424685	7.0561	3.61969	2.19783	7.00567	5.98392	6.75517	4.45418	17.251	13.6136	4.76116	4.69158	5.06628	6.1038	7.36103	9.1165	4.4795	3.07039	7.07219	4.18534	5.34653	3.35093	9.75536	6.31299	4.43887	4.9361	5.85942	3.47066	3.2983
Anxa3	-0.41115	1	6.62689	2.50689	3.12054	3.30201	7.06913	6.7877	3.63093	10.2053	9.92914	3.38014	3.9955	4.18288	5.82516	5.00749	5.13373	5.70283	7.13435	5.88588	5.3219	7.35769	3.51885	8.59378	5.96182	4.41697	4.98195	5.23386	3.80187	6.65772
Anxa4	1.29716	2.88812e-19	3.30915	2.05992	1.83927	1.79731	3.56914	4.91618	1.26457	4.50775	3.38015	2.69314	2.72033	2.78125	1.69065	3.79686	8.731	14.9318	11.5699	11.9279	17.3464	13.2905	5.38095	8.28236	6.74815	9.95192	10.8258	16.0951	11.0408	12.3653
Anxa5	-0.365774	1	8.25943	4.685	5.38741	4.07412	4.87608	6.71429	7.51055	15.1688	14.9302	5.45599	6.75998	5.795	7.83206	8.86094	8.33843	6.24834	7.69087	10.4719	10.6355	7.54092	4.66633	12.3081	10.3438	9.80279	9.2193	12.2897	10.0429	4.3822
Anxa6	-0.160296	1	23.5068	11.416	18.204	18.7721	25.0453	29.7186	16.773	32.2974	30.3729	18.5386	23.5229	18.0553	24.5945	19.2405	31.04	33.8754	25.042	30.4454	33.6449	24.4241	23.0246	32.9978	27.5616	26.6055	36.0594	39.3882	25.4908	27.749
Anxa7	0.864034	8.38354e-05	4.88902	5.09617	4.68953	4.30312	7.96202	11.9695	3.25766	5.01362	6.14313	4.17162	4.72555	4.64708	5.52141	9.52693	12.8283	20.5936	15.8506	17.5181	22.1403	14.6646	12.7993	11.5737	9.93111	16.0811	18.0332	22.8047	17.762	18.9591
Anxa8	-0.101463	1	0.16413	0.131194	0.021318	0.094895	0.302914	0.417382	0.048365	0.401877	0.088594	0.050696	0.129429	0.509067	0.034109	0.531055	0.157026	0.165444	0.260867	0.153967	0	0.437741	0.108979	0.705781	0.034771	0.381995	0.055525	1.14243	0.190793	0.315651
Aoc3	-0.638778	1	1.89436	0.380905	1.00389	1.30785	1.27886	1.68825	0.905928	2.89832	2.27154	1.05406	1.39676	1.28975	1.50759	1.21737	1.05126	1.24304	0.686973	0.820104	1.25112	1.74195	1.22998	2.97683	1.10286	0.770269	0.990835	2.28143	0.881596	1.16142
Aox1	-0.404455	1	1.98244	1.42485	2.44701	3.13347	3.4279	5.01599	1.82888	2.0554	2.25654	2.89307	2.66418	3.14712	5.55655	2.55356	2.86409	3.94538	4.67202	5.15123	3.19033	2.71804	3.44377	2.78272	2.33005	3.22906	3.04209	3.89626	3.0549	2.78203
Ap1ar	-0.22197	1	8.55543	7.22755	8.65063	6.74505	11.0359	7.76919	7.73619	8.16581	9.0595	8.21417	8.68614	9.28269	8.03984	11.1956	11.8521	12.6955	9.39605	12.6524	12.4103	10.0707	11.7931	10.0111	12.2035	11.9983	11.1779	13.2918	11.8324	12.8801
Ap1b1	0.10437	1	5.10731	5.40502	3.97283	4.0144	10.6778	6.01666	5.81857	6.97605	10.7626	5.12587	5.31953	5.42713	6.16615	9.67598	11.2316	11.6661	8.19503	16.0763	12.796	7.43575	6.94505	9.55089	7.98485	8.61736	10.8099	10.2465	13.6232	16.087
Ap1g1	-0.299292	0.297613	5.76225	3.83604	4.83999	4.6333	10.7726	9.02147	2.95829	8.07117	7.80532	4.51382	5.18272	4.01444	8.05699	8.26819	6.41315	10.9621	7.23321	7.79929	7.36273	6.34505	7.28759	8.8082	7.49374	7.56787	6.74006	9.33877	7.71215	10.0452
Ap1g2	1.22974	1.19859e-19	0.657338	0.495619	0.389655	0.990588	0.630185	0.793481	0	0.932576	1.11516	0.735507	0.485726	0.388663	0.835321	0.567937	1.77501	2.24166	1.27609	2.57584	2.59947	2.36132	2.34617	2.0572	1.23644	2.83047	2.12071	3.49417	3.24742	2.98378
Ap1m1	0.448496	4.13702e-07	5.07367	2.29727	3.83608	3.54654	4.73966	6.79396	3.80475	10.076	5.94775	5.98639	4.27757	5.62925	6.46191	4.06895	9.89121	12.9295	8.95363	16.4795	9.83061	10.0444	9.04959	9.66345	9.24888	10.7234	11.7024	12.3573	11.0006	12.0926
Ap1s1	0.611184	0.000216973	1.78699	0.897342	1.31604	1.11093	1.84344	2.61841	1.32136	2.338	2.15079	1.24657	0.98375	0.884531	1.8935	1.41495	2.51292	3.51202	3.17923	2.75038	3.61345	3.10623	2.92505	3.58378	2.71292	3.64413	2.23453	3.19894	3.21682	2.84802
Ap1s2	-0.290771	0.000122785	11.2343	9.05316	10.9058	10.3196	17.501	21.3485	9.53157	18.5132	15.4519	11.8142	14.5428	12.1833	18.6575	13.2915	16.9435	15.5932	16.8305	18.6924	19.2026	15.1205	15.3225	21.4102	14.622	17.7845	19.6503	24.1341	17.7346	13.355
Ap2a1	-0.351151	0.000349252	6.46024	5.33668	5.42619	7.62928	11.3354	11.1412	4.21093	8.74141	7.97116	6.07081	6.3187	7.84002	8.21725	8.2709	8.25531	9.01334	7.59004	8.56591	10.6178	9.1067	6.906	9.27353	9.87993	7.37534	10.2634	11.1253	8.7722	8.88731
Ap2a2	0.0888922	1	5.36433	4.28512	4.48951	4.64393	7.46587	8.45992	4.43628	7.9133	6.99345	5.38038	5.84915	5.55752	7.58312	6.28113	8.81111	10.2139	9.27104	9.20723	10.5451	9.3647	8.13138	9.83914	8.06637	8.98997	10.0113	12.265	9.06436	10.1643
Ap2b1	0.36821	2.7078e-07	5.80083	2.4677	3.13876	3.72872	5.25912	6.09037	4.09836	5.9824	5.74821	4.20549	3.5602	3.73712	4.94342	4.24481	8.8793	8.50136	7.64784	16.0823	9.70775	7.44868	6.605	8.75417	6.21103	7.47998	8.5628	9.87554	15.6107	8.82602
Ap2m1	0.00770831	1	12.7215	9.09572	10.2929	11.0644	16.3653	16.1688	9.28411	14.1576	17.8365	9.88569	10.9059	11.1721	14.0413	12.6541	21.1006	21.2889	20.9202	19.2363	19.1533	21.3615	17.5523	22.6403	21.0777	16.918	22.1528	24.5686	22.4556	18.5312
Ap2s1	-0.279106	1	4.33439	2.22511	3.13221	3.28023	5.12819	11.1359	2.08996	8.59802	8.15549	3.2001	4.73683	2.90025	9.14213	4.6525	5.78628	8.68238	5.12072	6.52995	8.03805	5.54191	3.88784	7.2063	6.57047	4.37657	7.40842	7.36443	4.38259	5.02235
Ap3b1	0.636643	3.43813e-23	5.60321	3.43593	4.61105	5.41868	6.8544	7.43551	4.34325	6.60811	6.12138	5.41542	5.59774	5.71937	5.58319	5.54278	12.2167	15.8594	12.0742	14.7496	15.0518	12.8934	11.5765	10.9354	11.6735	11.8275	15.244	17.7534	14.0896	14.4469
Ap3d1	0.842127	1.98164e-13	6.55906	5.15374	5.62144	6.47394	6.63379	6.73791	7.33572	6.26516	7.02619	6.64431	6.00069	6.61517	5.61015	7.11694	16.0468	17.849	14.7622	17.5348	17.558	16.2631	16.4731	15.5142	16.7079	15.8123	19.5833	19.3482	17.2403	18.3601
Ap3m1	-0.0543496	1	3.01709	1.65652	2.05406	3.99525	5.33624	4.14757	1.79262	7.65733	3.24688	3.82229	2.77527	1.77751	3.44517	4.57818	4.39334	6.3931	4.08263	4.9115	4.40128	4.50264	4.26534	6.80951	2.17042	3.64798	3.48829	8.61144	4.84917	3.79487
Ap3m2	-0.971225	2.85354e-06	0.547138	0.185898	0.391868	0.633775	0.569179	0.348395	0.32641	0.67643	0.454617	0.37573	0.422552	0.332412	0.447877	0.207138	0.222156	0.354218	0.243167	0.366685	0.304017	0.321521	0.261129	0.359915	0.213897	0.096323	0.245242	0.608425	0.092818	0.276338
Ap3s1	-0.316486	1	3.19128	0.892852	2.70973	2.78	2.68783	3.26827	1.69121	3.36256	4.19107	1.84338	3.27921	2.33988	3.9515	2.34696	2.20697	4.81255	3.6068	2.99049	2.20915	3.34429	3.26866	4.51215	2.07155	3.56335	2.8511	5.32057	3.56928	2.26127
Ap3s2	0.394985	7.97118e-06	1.0294	0.653514	0.935206	0.936722	1.68383	1.95257	0.803715	1.4914	1.36098	1.12069	1.06707	0.878509	1.75	1.21014	2.15633	2.64265	1.80627	2.67362	2.64653	2.24566	1.97055	2.51013	1.93642	2.34856	2.68246	2.92109	1.67664	2.30677
Ap4e1	-0.263653	1	2.20381	1.77713	2.75536	2.16281	2.80009	3.15182	1.19554	3.26041	3.22691	2.49493	3.15312	1.78784	2.52166	2.0799	5.32968	2.50922	3.45046	4.15106	3.35979	2.89886	3.09336	3.75635	2.51919	3.285	3.16829	2.62696	3.74008	3.9608
Ap4m1	0.639993	4.22928e-08	0.856743	0.428722	1.33571	1.81244	1.53763	1.33838	0.497616	1.22743	1.09204	1.01171	1.5214	1.32622	1.50031	1.22396	2.18023	3.28892	3.85091	3.81541	3.96448	2.48433	1.99319	3.54956	1.28469	2.02141	3.55462	2.90179	2.66845	3.95544
Ap4s1	-0.262612	1	12.0632	9.3299	10.663	9.39722	18.0479	27.8728	8.35669	20.7304	17.1914	10.6942	13.0507	10.7231	23.0814	12.2925	16.2236	19.4885	17.6008	22.662	20.8344	16.4387	14.1568	16.3661	14.1102	16.7648	18.4827	19.4893	17.3948	17.6048
Ap5m1	-0.0776555	1	1.19239	0.847324	1.1019	1.56706	1.9187	2.59781	0.740969	1.26752	2.06936	1.39243	1.60008	1.14352	1.95164	1.638	3.58521	2.59233	1.72416	2.02943	2.23603	1.9323	2.02228	3.2193	2.05115	2.28846	2.23651	2.57096	1.8949	1.94903
Ap5s1	-0.166828	1	1.1548	1.0337	1.43422	0.752319	1.4815	2.25842	0.900823	1.64881	1.1832	0.967385	1.58706	1.25925	1.48117	1.64574	1.36995	3.12678	1.74507	1.73089	2.89761	1.33513	1.75829	4.00642	2.36918	1.13426	1.17419	2.45004	1.36282	4.68241
Ap5z1	0.108595	1	0.175514	0	0.161301	0.127113	0.191013	0.457171	0.188699	0.468519	0.173699	0.139423	0.076145	0.569643	0.316576	0.120527	0.336598	0.961138	0.403702	0.339585	0.269793	0.136509	0.325226	0.314439	0.441217	0.275731	0.334524	0.862954	0.308913	1.60463
Apaf1	0.33297	1	0.470597	0.024323	0.236324	0.357519	0.663457	0.607984	0.086405	0.548804	0.629867	0.372377	0.377774	0.312648	0.448015	0.261647	0.458048	1.013	0.547541	0.727279	1.00602	0.780043	0.741533	1.27264	0.614897	0.676377	0.543357	0.684925	0.353084	0.654209
Apba1	-0.504664	1	0.199547	0.207697	0.113475	0.313822	0.289822	0.349994	0.173031	0.682926	0.347422	0.35135	0.204729	0.281765	0.283099	0.280131	0.262784	0.228081	0.230737	0.248863	0.248196	0.212159	0.263085	0.417911	0.394126	0.247934	0.20899	0.277265	0.190151	0.236549
Apba3	0.21298	1	5.80042	5.01219	7.00682	5.1283	8.829	11.0106	5.3491	8.81879	8.2298	6.68782	6.82488	5.8347	8.63293	7.78588	9.5979	13.9439	11.2201	12.3781	12.1948	12.5955	10.6985	11.0532	9.76826	10.3241	15.2126	14.4787	13.8128	13.4297
Apbb1	-0.325653	1	1.07655	0.503188	0.689171	1.02266	1.31905	1.87112	1.17564	1.46521	1.25163	1.67373	1.31453	1.26841	1.2709	1.28525	1.4509	1.53004	1.10129	1.95346	1.64514	1.43681	0.765771	2.50841	1.41687	1.54856	1.42913	2.12396	2.28749	1.21096
Apbb1ip	-0.980245	0.000412478	1.53485	0.661549	0.564573	0.296599	0.747732	0.759957	0.216876	0.958548	0.912409	0.743587	0.703589	0.496207	0.490778	0.853284	0.310079	0.459233	0.338911	0.772355	0.268187	0.15813	0	1.50221	0.301276	0.433856	0.258535	0.486826	0.080334	0.252408
Apbb2	-0.64988	4.18454e-12	6.08883	2.2209	5.00232	4.7813	8.86212	5.25999	3.52864	6.47463	7.2096	4.15625	5.45047	4.79254	6.43275	4.6116	6.21958	4.99121	3.18615	5.76151	5.71605	4.93147	5.01683	7.12763	4.40397	5.29879	4.52942	7.04177	5.91085	4.02581
Apc	-0.444202	8.9836e-24	8.39999	7.2639	8.17012	7.60545	10.957	13.8132	6.51384	11.5726	10.4124	7.30695	9.76956	8.6753	14.4748	11.0053	10.0638	12.915	7.17302	13.0572	11.7718	10.6389	8.10576	13.3582	8.74532	10.895	9.8882	10.8862	9.49076	11.9979
Apcdd1	-0.375679	1	0.386521	0.117164	0.282111	0.408165	0.7158	0.757452	0.229534	0.814248	0.63981	0.431999	0.382334	0.296261	0.396337	0.408247	0.683568	0.512272	0.331298	0.656296	0.257883	0.475221	0.292447	0.708599	0.65853	0.471213	0.219622	0.736352	0.320599	0.635888
Apeh	-0.0570226	1	7.22415	3.62725	3.29126	5.71762	4.54231	4.4416	3.27567	9.02584	5.79418	3.43703	7.13741	3.46581	5.70524	6.20563	9.15614	4.80546	5.25401	7.35134	7.00036	8.93534	7.00751	9.07082	9.26206	5.93668	8.00923	7.9614	7.59086	5.92283
Apex1	0.628136	5.71199e-10	2.51176	1.59926	2.78737	1.83418	3.06016	3.09315	1.30825	3.06358	2.51979	2.48553	1.88671	1.93246	2.19713	1.79106	7.02269	7.31648	6.10977	4.81743	6.93589	5.37125	4.71028	5.75331	5.75406	5.2145	4.27899	8.35413	6.0649	4.51772
Apex2	-0.352892	1	0.61767	0.278331	0.745911	0.879705	1.40983	1.08208	0.516341	1.40931	1.31628	0.776659	0.62694	0.740348	1.44715	0.668757	0.879589	0.643909	1.21041	1.3693	0.553171	0.686016	0.74107	1.88406	1.10672	0.629622	0.769628	1.01017	0.503708	0.850594
Aph1a	-0.0998676	1	0.515857	0.295459	1.01876	1.08417	1.6832	2.46351	1.35313	2.17524	3.09835	1.15231	1.33178	1.38655	2.50841	2.06148	2.74132	3.03101	2.1183	3.61343	3.16711	2.7513	1.59741	3.1357	2.59173	1.83098	3.00469	4.80174	2.59835	1.62333
Aph1b	-0.540658	0.136454	0.501403	0.177842	0.314307	0.394092	0.450948	0.801585	0.273182	0.619333	0.504668	0.387054	0.389123	0.480042	0.646061	0.310722	0.422077	0.531129	0.407638	0.477647	0.540871	0.487108	0.265147	0.685566	0.365426	0.488131	0.536862	0.46642	0.210048	0.366793
Api5	0.186294	1	3.26504	2.0817	2.62393	2.54194	4.42551	5.30703	2.31553	5.33571	4.46978	2.95803	3.50692	2.48416	4.3011	3.37786	5.2239	6.79351	6.17992	5.62344	7.52276	6.30635	6.85787	6.11627	4.29535	4.35208	5.19945	6.81732	4.66457	6.61672
Apip	-0.0152348	1	5.96046	3.85505	6.95494	4.44431	6.6133	5.86356	7.34791	6.71774	6.31211	5.59708	8.14736	5.67943	6.44544	5.92676	7.35072	11.2104	9.35194	9.8467	9.25007	8.05345	6.15161	11.5423	7.92781	7.60962	9.60107	11.9436	8.9509	9.14513
Aplf	0.207622	1	0.814033	0.343302	0.509367	0.829132	1.34764	0.977436	0.594822	0.792786	1.0274	0.714451	0.653245	0.588021	0.725303	0.450064	1.14343	1.46009	1.04448	1.19984	1.94576	1.34113	1.15151	1.29266	1.01539	1.37209	1.35258	1.17766	0.989353	1.17385
Apln	-0.933623	1	1.68978	0.233661	0.900263	0.307324	0.406689	1.07162	0.900991	2.31866	4.52298	0.484357	0.749994	0.390472	1.01536	0.296312	0.597636	0.737943	0.453132	0.662649	0.386214	0.5897	0.417806	3.24189	0.937035	0.656091	0.642727	0.933999	0.598707	0.302313
Aplnr	-1.69594	1.14924e-07	2.81862	0.397278	0.951647	0.85025	0.562301	1.10278	0.724887	1.83901	2.53979	1.15862	1.53803	0.703474	1.27864	0.831414	0.41842	0.6243	0.239728	0.6815	0.201061	0.253663	0.546372	0.859667	0.866183	0.634718	0.488368	1.1338	0.486889	0.145741
Aplp2	-0.297747	0.00900801	56.0861	30.5736	39.6582	44.6266	51.4335	67.3318	46.7002	69.9019	72.6854	47.1485	50.3876	48.9172	51.5045	49.9474	56.1723	63.9841	60.5424	84.174	58.7894	58.5189	49.7539	66.113	58.2012	53.2942	56.3776	70.5209	68.9594	48.299
Apmap	0.774225	2.45035e-24	4.41726	2.0929	3.29009	3.08067	6.29877	7.80458	2.81027	6.79217	6.01331	2.86128	4.23753	3.24126	5.60861	4.5395	11.2048	13.5042	10.7233	11.2683	12.3545	10.0683	9.2656	15.3344	11.8127	9.94825	12.3031	16.5815	9.68004	11.2388
Apoa1	0.188666	1	1.00817	0.258997	0	0	0	0	0.217845	0.563965	0.788343	0	0	0.208688	0.198258	0	1.06407	1.48723	0.254915	0	0.201603	0.356463	0	1.67134	0	0	0	0	0.592193	0
Apob	-0.0479171	1	0.196377	0.013844	0	0	0	0.004923	0.013575	0.109865	0.22738	0	0	0.056923	0.084201	0.005116	0.130901	0.191196	0.019987	0.038085	0.0576	0.02959	0.022261	0.399373	0.018832	0	0	0.006856	0.051665	0
Apobec1	-0.275482	1	0.376796	0	0.183573	0.4951	0.915571	0.486244	0.414204	0.792541	0.829846	0.398132	0.430706	0.419507	0.222925	0.366451	0.671696	0.512294	0.33131	0.722494	0.946933	0.333719	0.266292	1.2358	0.3697	0.730886	0.33605	0.582108	0.155584	0.492628
Apobec2	-1.00043	3.5829e-21	69.0123	27.7053	65.7383	48.2796	71.5677	65.5393	40.2003	77.6425	78.3662	49.5856	75.1715	61.7897	71.023	55.046	42.5673	48.4029	37.1258	45.8809	46.5118	32.5052	30.2738	90.8871	37.6755	40.7351	48.7136	70.0785	35.0346	41.1431
Apobec3	-0.569379	1	1.16776	0.098003	0.324116	0.750463	0.765158	0.776979	0.283149	1.10125	0.82328	0.70715	0.895179	0.850889	1.46074	0.951677	0.79789	0.90562	0.330327	0.696688	1.33619	0.895817	0.231406	0.596315	0.939521	0.605044	0.479344	1.29481	0.594564	0.587037
Apobr	0.938106	1	0.193373	0.121151	0	0.341996	0.224392	0.174997	0.219193	0.124034	0.149129	0.377367	0.203097	0.129797	0.033505	0.23605	0.441468	0.748834	0.561047	0.734059	0.752696	0.507921	0.410232	0.436264	0.447479	0.414828	0.433587	0.795938	0.805002	0.573158
Apod	-0.111454	1	11.0652	7.45938	7.1042	10.7694	18.5809	16.7638	8.34335	15.0956	6.47865	8.28161	11.8072	13.4483	7.34621	9.78216	11.1926	16.3872	20.5333	15.3481	20.1511	21.6278	10.6015	12.6843	13.0027	13.6756	10.6102	22.1783	14.5247	18.7569
Apoe	0.498207	1	59.1513	24.3634	22.9405	37.085	17.0369	7.38219	65.3861	19.4489	18.8489	36.6226	37.9613	50.8854	9.76481	32.7398	50.1204	71.4705	85.2413	87.8814	95.8244	83.7748	42.989	51.647	68.9081	61.0262	73.4328	83.4698	67.6154	53.1405
Apol10b	-1.80642	1.13046e-05	0.866855	0.671686	0.600325	0.604983	2.40383	0.215161	0.469968	0.276763	0.481246	0.634845	0.94069	0.362661	0.605498	0.935467	0.095229	0.6018	0.036198	0.392772	0.298886	0.348329	0.178711	0.163794	0.112859	0.084151	0.134692	0.399233	0.568384	0.178305
Apol6	-2.18127	9.87302e-25	3.44069	2.20789	3.31261	3.83612	3.31286	6.80156	3.60513	2.41293	3.11337	2.92222	4.42953	4.47592	2.65688	3.90079	0.9743	3.5075	1.11812	2.17	1.62763	0.817838	0.34597	2.47819	0.940792	1.35482	1.2305	1.5392	0.59267	1.23987
Apold1	-0.111757	1	1.22807	0.277357	0.977812	0.991972	0.980826	0.797521	0.791903	1.05085	0.92519	1.09425	1.09555	0.622634	0.754912	0.665291	0.804851	0.547218	0.420194	0.326977	4.36954	1.43909	0.343551	1.65595	0.677033	0.454951	0.431653	2.6917	3.15399	0.42177
Apoo	0.200151	1	34.5987	21.6817	32.3971	25.4685	40.6782	45.3034	22.8952	44.5243	45.1424	27.265	37.3485	29.692	47.3123	37.7371	38.5683	52.7866	48.4441	45.2885	49.4524	40.7407	37.6576	52.2132	37.1018	38.3921	46.6924	54.1428	40.2494	42.7257
Apool	-0.202416	1	12.6135	7.66884	11.6238	10.4804	12.3716	18.8073	8.72418	15.4045	13.6139	11.4804	12.3745	11.3721	16.6558	12.5384	16.9514	18.7597	15.0897	19.1094	17.5247	13.2911	12.6443	17.0418	14.7258	12.8233	18.1152	19.2393	15.0161	15.8815
Apopt1	0.517941	1.68363e-07	11.6896	7.9948	12.0509	10.2041	11.8382	11.3707	10.9381	11.9335	14.4348	10.9647	12.9281	11.2315	11.2737	12.5089	25.8984	27.1573	20.7177	20.6583	29.5346	19.6272	22.8574	24.9582	24.996	23.6309	26.2271	27.0873	22.0636	21.3298
App	0.0960962	1	38.2677	24.841	21.912	34.0361	26.4078	22.4819	29.3586	31.8137	31.2538	29.4745	31.7992	30.2411	30.1235	37.7153	57.393	48.2658	50.443	57.8923	43.8252	47.1235	49.7607	51.5555	51.8126	60.1374	61.5496	62.474	54.7967	45.5754
Appbp2	0.236027	0.00505053	2.156	1.02685	1.43685	1.51791	2.4271	2.59072	1.28314	3.08968	2.86868	1.77471	1.8508	1.7184	2.63018	1.90663	3.62987	3.68738	3.071	3.69235	3.77296	3.02904	3.08097	4.13578	3.15955	4.02097	3.75252	4.4653	3.287	3.87684
Appl1	0.0507417	1	5.66149	3.80051	5.4202	5.31027	7.36065	7.39375	4.78451	7.71916	7.43148	5.36352	6.07229	5.96406	7.67507	6.15037	9.75958	8.80538	8.76329	9.12759	9.26292	7.69627	8.86123	10.5169	10.1736	8.42955	8.81018	10.8488	9.04988	8.93155
Appl2	1.31851	9.21512e-64	5.40624	3.69889	3.47775	6.42168	6.51661	6.85531	5.01355	6.30732	5.76237	6.29461	5.89696	7.73205	7.08784	5.95347	19.9288	26.4989	18.3433	18.786	26.2969	21.2039	21.0281	18.808	20.409	22.3313	24.2171	24.7128	24.9977	25.2186
Aprt	0.646778	0.000196313	3.08929	2.59319	2.42924	2.39656	2.93829	4.62809	1.37312	3.45525	3.17043	2.19351	3.31666	2.93531	2.99244	3.51201	8.43189	9.42176	6.65376	6.43465	8.16384	4.00683	4.37478	8.64735	4.86685	5.98841	7.95317	9.8267	3.39479	7.07293
Aptx	0.321464	1	2.8066	2.07904	3.70595	2.47064	2.26868	3.33719	1.74403	1.74292	1.91988	2.29883	3.00372	2.87498	3.11931	3.08475	6.92356	8.08424	6.14243	6.48858	6.40822	6.40965	5.04461	5.39305	4.63083	5.26084	6.33601	9.00533	4.70792	3.88957
Aqp1	-0.503617	4.86083e-10	33.0881	20.1933	31.9332	28.6679	48.0946	59.0544	22.8486	48.0707	35.901	30.4686	35.1503	28.9479	54.3176	34.9408	33.0161	43.7871	39.1218	41.9185	37.2139	33.8192	35.4049	49.4844	38.974	31.2449	44.7829	41.3846	33.3287	33.215
Aqp4	-2.83805	1.46835e-09	31.2048	8.0644	15.1889	11.2608	12.3761	10.1448	16.332	33.1083	36.9194	17.8767	11.5717	16.8794	25.8162	11.2715	4.17512	1.98656	0.753142	2.08281	1.00937	0.836984	1.45561	22.5558	3.98569	1.25815	1.68641	1.56379	1.33551	0.223588
Aqp7	-0.724015	0.306212	1.88418	0.614522	0.678234	0.468636	1.10515	1.08108	1.05378	1.53414	2.01491	1.63572	1.30518	0.98964	1.64306	0.984814	1.04008	0.908349	0.729534	0.717712	0.822227	0.921839	0.921504	1.90879	1.02126	1.23373	1.50172	2.48324	1.4806	0.49324
Aqr	0.286218	0.00093648	2.92072	2.1391	2.75236	3.6543	4.84199	4.27988	1.8794	5.73679	5.28214	3.29992	3.86348	3.04666	4.92167	4.49618	7.78266	10.1304	7.78947	7.71667	7.13126	6.52685	7.66003	8.07576	8.32623	6.59143	8.30791	7.9049	7.97603	9.35049
Ar	-0.365001	0.00533138	5.05607	2.96116	4.97964	3.94235	6.45571	6.75604	3.08835	6.59544	7.42048	3.58023	3.42251	3.94145	7.20309	5.15759	5.97082	5.8311	5.05703	7.59485	5.84608	4.8162	5.755	6.69106	5.38928	5.3937	5.66851	6.9129	6.18409	4.90215
Araf	0.207201	0.940327	8.3616	5.94998	7.858	8.18382	11.6939	10.2609	6.52561	11.77	12.3527	8.18845	7.29941	8.67848	13.6809	11.435	13.322	19.6184	16.8928	15.7882	13.9651	15.0436	18.8487	16.0762	16.9827	13.9928	17.5766	16.9612	15.8791	14.7405
Arap1	-0.18165	1	3.11572	1.39306	2.22878	2.2777	4.7545	3.01943	2.66936	4.74431	3.00681	2.53691	3.12671	3.63614	3.83963	3.59601	3.3224	5.72204	2.46098	3.95925	3.69327	3.52042	2.39853	7.66416	2.8526	3.55348	4.39597	5.96276	3.96097	2.57312
Arap2	0.456651	0.86257	1.74689	0.655551	0.653508	0.561323	1.40886	1.05977	0.866115	1.8857	1.70029	1.29681	0.742688	0.712232	1.63396	1.16406	1.59682	2.27275	2.51431	2.55219	3.19111	2.63678	2.11437	1.88623	1.19186	1.73763	1.805	2.19305	1.31437	2.90732
Arap3	-0.701817	7.25599e-18	1.94244	0.686824	1.20923	1.34461	1.74705	1.93087	1.22958	1.93566	1.90711	1.41782	1.32589	1.44414	1.79888	1.18719	1.43763	1.33331	1.10393	1.46196	1.26223	1.5168	1.23511	1.98249	1.56574	1.33989	1.50786	1.51364	1.37506	1.25937
Arc	0.388355	1	0.477629	0.269266	0.601006	0.638013	0.940075	0.678492	0.336522	0.362655	0.331261	0.461456	0.681474	0.53733	0.801018	0.465487	0.4975	2.70822	0.424999	1.59908	2.10284	1.02491	0.689752	0.307802	0.493074	0.405207	0.497749	3.35111	2.64628	0.98076
Arcn1	0.241182	0.334115	15.8805	9.2157	12.1181	11.2095	16.7108	18.2966	11.6251	18.5348	18.3885	11.812	13.6429	12.6644	14.0088	17.6753	29.9282	27.5192	26.7312	33.3651	27.0114	22.4502	25.5163	26.6225	25.034	23.0814	24.5465	26.3832	24.6512	25.2223
Arel1	0.160458	1	2.40245	1.23478	2.18432	2.80003	4.28739	4.42984	1.85652	2.90218	2.55055	2.86808	2.7659	2.72616	4.90324	3.22656	5.59443	6.19877	3.50741	4.29794	4.80706	5.12229	4.26265	4.28205	4.45547	4.65535	5.0399	5.00123	4.83043	4.44284
Arf1	-0.139111	1	14.5642	15.9378	23.4654	11.3999	38.6099	44.5127	10.1099	42.5386	40.8739	23.7142	13.8148	23.9396	18.9507	17.8924	41.3331	45.231	40.3076	43.413	22.2817	37.9832	36.1751	48.1891	37.4159	37.0705	43.9431	58.4751	35.8299	38.7387
Arf2	-0.444309	0.00405337	3.10822	2.37605	2.75411	2.22384	3.82547	4.92572	2.37347	5.26481	4.74165	3.25304	2.15605	2.95674	2.67653	3.35545	4.38905	2.94816	3.45604	4.27587	3.17153	3.51682	3.33312	4.99277	5.01359	3.0165	3.51992	3.9991	3.16883	3.16023
Arf3	-0.383261	1	1.80829	0.611632	0.578636	1.04692	1.468	1.96444	0.586663	2.41083	1.80564	0.849959	0.968085	0.912465	1.30002	1.01771	1.12655	1.40257	1.00514	1.80211	1.39739	1.38997	1.7852	2.40191	1.8906	2.44517	1.17882	2.1148	0.971073	1.31726
Arf4	-0.0531749	1	7.51857	3.88909	4.2591	4.04202	6.79036	7.38243	4.3316	12.9681	11.848	4.35468	4.99833	6.12404	6.07626	6.55048	10.5312	10.3765	6.68424	8.78787	11.5816	7.92167	9.12622	13.7777	7.94085	9.19916	8.32256	12.9307	9.16894	9.26821
Arf5	0.118253	1	7.15411	3.10272	3.82099	3.70921	5.1074	9.6609	4.7424	9.72858	9.1928	4.94354	7.47538	5.15557	8.98562	4.13773	8.12416	10.8259	10.0112	8.98806	11.1187	9.45806	8.1198	9.09873	9.72048	9.80279	10.5474	14.5327	7.3438	10.7807
Arf6	0.168112	1	3.38979	1.67253	2.15362	2.44345	2.65783	3.16635	1.45893	4.0356	4.39703	2.58736	2.4536	2.34285	2.58069	2.79668	5.14168	4.68408	4.62527	5.29467	6.32539	5.43601	4.01114	5.45213	3.99905	4.45985	4.03801	5.60355	4.31882	4.97834
Arfgap1	-0.123388	1	4.55548	2.57475	4.09043	3.64725	4.8093	5.53857	4.08864	6.6567	6.68907	4.22093	3.61125	3.42521	5.63724	5.361	6.01357	6.62189	6.42744	6.7061	6.76083	4.36814	6.29436	7.63681	7.63463	7.58725	6.29762	6.7811	3.91521	4.93256
Arfgap2	-0.0810054	1	8.49422	5.72156	8.04696	7.75688	15.1944	13.7454	5.9147	13.1654	12.818	6.37136	8.4356	8.18023	12.5729	9.64395	14.7793	15.7725	14.6955	13.2557	15.7863	10.2549	10.5816	14.8028	14.2453	12.1681	15.486	15.81	16.3562	12.0934
Arfgap3	0.5648	0.00974193	1.22242	0.696618	0.562795	0.299097	1.06457	0.899408	0.532401	2.16168	1.64295	0.939987	0.355467	1.33891	0.919103	1.05251	1.82684	2.33536	2.12175	2.54931	3.11879	1.88455	1.78912	2.73814	2.06052	2.22651	2.41324	2.95939	2.03901	2.63933
Arfgef1	-0.348413	0.00691023	17.9258	15.326	18.8655	19.2479	29.8048	28.3872	14.8589	22.5401	24.6599	18.8368	21.9742	19.2029	29.8537	25.2025	24.8505	33.306	26.1536	24.334	29.0133	24.4601	25.0532	26.3406	20.2884	24.3104	31.4289	36.8124	26.175	28.3748
Arfgef2	0.533177	5.26074e-11	4.19106	2.53659	3.35098	4.11724	5.39505	7.50994	2.78115	5.06921	4.3526	3.34667	4.14467	2.98882	4.87323	4.27098	8.20135	9.77052	8.97394	9.35352	10.8429	8.43403	8.68971	8.32823	8.02245	8.87799	10.8449	10.9934	8.80542	9.04557
Arfgef3	-0.540256	1	0.081058	0.034403	0.008362	0.012173	0.060985	0.078463	0.04557	0.276481	0.118234	0.023736	0.018994	0.052357	0.078261	0.024616	0.082948	0.043145	0.056048	0.135183	0.02152	0.043149	0.0658	0.09805	0.063026	0.072243	0.028292	0.059439	0.024689	0.012097
Arfip1	0.84805	0.0223094	3.36397	1.43181	2.19147	2.58112	3.25401	4.25676	3.04695	6.74091	4.78054	2.24771	3.05009	2.65266	4.22453	2.9798	5.17134	6.82102	4.57933	7.39472	8.9172	7.69894	5.59547	9.75054	6.52961	5.49603	6.23115	8.4434	7.19354	7.26564
Arfip2	0.190253	1	2.75171	1.90858	1.1281	1.42923	1.6283	1.67476	1.59486	2.66465	2.63412	2.01986	2.15403	1.29966	1.49983	1.32969	1.84266	3.4706	2.30469	3.25628	2.02381	3.00146	2.145	3.69594	4.02768	1.82575	2.08554	4.50188	3.37029	2.1017
Arfrp1	0.171855	1	4.08928	6.16554	2.77876	3.23882	4.19237	6.74113	3.66272	4.93145	8.82681	6.31507	3.20017	6.27691	5.81465	4.97679	11.8074	15.0563	10.4357	9.76519	7.8986	13.3586	8.31346	12.0348	8.51238	7.0951	12.8718	6.45143	6.89449	7.86991
Arglu1	0.0209424	1	18.8226	15.6333	16.5976	15.4373	14.6201	8.84213	16.1739	10.4843	13.0378	16.1268	15.0907	18.9276	11.2608	18.7716	25.0913	28.1106	22.0939	22.5671	24.3246	24.5755	24.3607	20.633	27.6437	22.651	24.0927	22.8539	30.3171	22.1215
Arhgap1	-0.622314	0.00645068	1.5459	0.35474	0.589555	0.824462	1.0614	1.60475	0.678616	1.94105	2.41696	0.782973	0.813805	0.681678	1.16892	1.03634	0.836952	1.5479	0.843058	0.78134	0.698183	0.934964	0.453716	2.02136	2.30181	1.44192	0.6752	1.7624	0.855793	0.891799
Arhgap10	0.0371489	1	14.7816	8.97485	11.2506	10.0839	15.1276	14.6513	10.2677	17.3992	18.3326	10.6867	12.4004	13.1795	15.5293	16.4726	20.6292	21.3053	18.0981	19.9791	21.7407	16.3401	14.6607	29.7119	19.1377	17.0453	27.3759	28.6954	18.2782	19.8218
Arhgap11a	-0.100505	1	0.539721	0.292762	0.253617	0.328641	0.278394	0.384385	0.230595	0.472802	0.886399	0.341469	0.386647	0.207225	0.314948	0.279617	0.545161	0.527402	0.357562	0.599198	0.573478	0.349094	0.48688	0.735726	0.372246	0.396831	0.52101	0.357448	0.561251	0.365113
Arhgap12	0.116368	1	7.60398	4.73783	7.49596	7.74032	9.28839	8.87292	5.87369	7.43074	7.37297	6.38037	8.27947	6.69175	8.0353	8.12431	10.1927	12.6944	9.87058	15.0348	11.4765	12.2971	9.44625	13.458	11.4734	9.94739	10.8811	18.2223	10.2726	13.3557
Arhgap17	0.248697	0.572218	2.85855	1.55137	3.36873	2.72676	5.10919	3.63544	2.43898	3.30538	3.89038	2.31543	2.08304	2.44448	4.87143	3.49381	5.79102	5.09732	5.83775	6.40445	6.89488	4.37994	4.96756	6.15313	4.71071	5.57338	7.4485	7.52582	3.85848	6.16951
Arhgap18	-1.16942	1.81724e-05	3.6882	1.26962	1.53592	1.95949	1.6674	2.15451	3.26148	2.11747	2.83463	3.48571	2.65715	1.53127	1.74929	1.89593	1.24794	1.01612	1.00994	1.07857	1.49579	1.85553	1.04078	3.22009	1.48255	0.69846	1.45468	3.10248	3.06965	0.752338
Arhgap19	-1.76432	1.32407e-38	1.0389	0.409617	0.798243	0.605142	2.07159	1.67391	0.511878	1.28704	1.15759	0.881741	0.918981	0.789111	1.3016	0.886935	0.40371	0.373672	0.365083	0.260514	0.385531	0.362572	0.294643	0.608903	0.696281	0.35674	0.223453	0.391077	0.227795	0.274508
Arhgap20	-0.642253	4.41371e-07	4.56173	3.76237	4.00266	3.14491	7.06049	6.69529	3.19048	5.24536	5.28969	3.57613	4.2572	4.24736	5.8372	7.04826	5.00304	3.92392	4.77877	5.60801	5.28137	6.74574	5.026	5.68801	3.70182	4.2167	6.45638	5.17811	3.52565	5.14757
Arhgap21	-0.500387	2.73995e-23	12.3568	7.96177	13.7404	9.74784	11.5165	14.2548	8.53901	9.49963	14.8333	9.73724	9.09298	8.69134	11.1798	13.635	11.1083	8.98769	9.75525	14.2958	10.7833	21.5518	16.9614	15.4968	13.4896	15.1989	13.2863	13.0991	13.9061	9.75613
Arhgap22	-0.3982	1	0.247929	0.479431	0	0	0.408578	0.419749	0	0.37089	0.156511	0	0.218981	0.21401	0.336663	0.587477	0.185018	0.318234	0	0.88108	0.734444	0.717947	0	0.186129	0.303128	0	0	0.635303	0.180665	0.090713
Arhgap23	-0.384872	1	1.70872	0.36639	1.14092	0.641864	1.80974	1.84577	0.73611	3.12811	2.30209	0.648304	0.570204	0.80433	1.69138	0.872234	0.930683	1.30904	0.707295	1.03855	1.09458	0.943152	1.06536	2.40654	1.56063	1.13	1.99531	1.34036	1.12148	1.32664
Arhgap24	-0.150903	1	4.67636	3.27452	3.00312	2.60471	3.3402	3.38373	3.26486	5.47493	5.63462	3.37135	3.42671	3.39159	3.6084	5.62192	4.20099	4.98544	7.92104	5.00191	4.35992	3.82443	3.98419	7.22876	5.436	5.36658	7.17246	5.05321	3.48621	8.18413
Arhgap25	-0.523803	1	1.08939	0.127644	0.41056	0.518632	0.483835	0.327982	0.87107	0.405686	0.447112	0.509477	0.549624	0.453703	0.606522	0.802029	0.537649	0.91226	0.775272	0.84078	0.134452	0.968124	0.391707	1.10016	1.1558	0.186877	0.646958	0.741564	1.01382	0.599894
Arhgap26	-0.342196	1	1.30536	0.753073	0.674223	1.48771	1.91551	2.07945	0.990739	2.78463	2.01881	1.18339	1.21772	1.52612	2.59121	1.5434	1.46926	2.43602	2.08647	1.20454	1.64078	1.62864	0.698066	2.609	1.18783	1.55605	2.032	1.7033	0.528598	1.60519
Arhgap27	-0.272645	1	1.95728	0.50745	1.37702	0.683619	1.79317	2.87096	0.967626	2.11801	2.14285	1.22627	1.49544	1.37628	3.08824	0.787159	1.64864	1.80665	2.20964	1.50803	1.22912	0.887792	1.17329	2.28181	2.305	1.49651	2.40968	0.617662	1.16686	2.10748
Arhgap28	-0.610657	1	0.408558	0.046344	0.147787	0.258181	0.156668	0.104829	0.237571	0.45957	0.351746	0.289295	0.30249	0.227275	0.159288	0.154535	0.110543	0.480142	0.109834	0.289819	0.351485	0.109595	0.142114	0.549613	0.087191	0.191545	0.076686	0.399428	0.216274	0.112289
Arhgap29	-0.394917	0.000174404	10.5393	3.18453	5.92256	5.11115	7.07647	7.60535	8.34115	8.23187	8.61339	11.8464	4.73594	5.52838	8.83692	5.84051	12.1154	13.1474	11.1569	13.9307	8.12518	12.7042	9.81399	10.1202	8.82623	11.7942	14.0551	12.3468	11.8215	6.15474
Arhgap30	-0.603651	1	0.570064	0.267646	0.129183	0.507227	0.680694	0.29284	0.354799	0.403699	0.272752	0.626871	0.283932	0.240667	0.153404	0.566311	0.504545	0.366373	0.283676	0.42595	0.5846	0.307083	0.367966	0.435756	0.367057	0.316718	0.293434	0.356206	0.50156	0.191196
Arhgap31	-0.440574	1.87619e-06	4.49039	2.06535	3.40939	2.88046	5.03261	5.91922	2.72856	5.84849	5.73592	3.58453	3.29051	3.69239	5.75726	3.61657	4.94207	5.51836	3.48773	4.30959	3.69925	3.5574	3.82998	6.39952	4.98137	4.53556	4.96651	5.01012	3.86283	4.65041
Arhgap32	1.88094	7.20813e-36	0.343327	0.130448	0.196789	0.816683	0.78075	0.792723	0.450253	1.01392	1.79981	0.288902	0.318225	0.647308	0.435755	0.343848	2.34348	2.49313	1.40066	3.21848	4.02012	2.93898	1.00271	2.17636	2.2218	2.75457	1.49957	4.9661	3.43037	1.54693
Arhgap33	7.14178	5.85438e-267	0.024699	0	0	0.019975	0.015091	0.038366	0	0.034019	0.048241	0.014589	0	0	0	0	10.3351	4.12104	8.98078	11.0972	10.5567	10.309	7.55213	6.2865	9.49791	8.70742	3.72933	3.96293	2.60826	9.82183
Arhgap35	-0.513274	2.70016e-16	2.80061	2.0063	2.4362	2.0038	3.73879	4.22522	1.81303	3.52851	3.14332	2.19849	2.4524	2.35986	3.36765	3.02938	2.74149	3.16072	2.61683	2.80932	3.27912	2.82332	2.33745	3.26583	2.72495	2.70675	2.73135	3.96089	2.69799	3.34031
Arhgap36	2.76452	0.00603706	0	0	0	0	0	0	0	0.088474	0	0	0	0	0	0	0	0	0	0.237471	0.034398	0	0	0.31268	1.15747	0.105805	0	0.416392	0.090045	0.039131
Arhgap39	-0.0806986	1	0.361867	0.240367	0.267289	0.349177	0.52928	0.551556	0.251027	0.644804	0.788341	0.354219	0.746834	0.56847	0.602631	0.908264	0.620636	1.28833	0.405978	1.10298	0.660111	1.32997	0.432472	0.859711	1.38162	0.786225	1.20064	0.543832	0.855671	0.931429
Arhgap42	-0.473664	4.1906e-07	1.37166	1.01759	1.00872	0.891917	1.97442	1.40479	1.21445	1.92494	2.46281	1.88287	3.11689	1.77696	2.30825	2.24236	1.41463	2.40053	1.62008	1.25384	1.03753	1.78422	1.00401	4.43377	2.17004	3.01227	2.22764	3.23343	0.970228	2.18136
Arhgap44	0.412214	1	0.885126	0.692333	0.611148	0.704745	0.895696	1.41031	0.710621	1.11827	0.972086	0.872395	0.876625	0.954787	1.31617	0.938162	1.50255	2.16632	1.79049	2.46737	2.06904	1.99448	1.7731	1.80475	0.817074	1.60018	2.52179	2.58932	1.71381	1.77903
Arhgap45	-0.576589	1	0.302747	0.078786	0.023105	0.146995	0.427638	0.32968	0.095961	0.489716	0.244035	0.407364	0.238402	0.247332	0.176079	0.275928	0.140679	0.353865	0.075547	0.296706	0.273698	0.255274	0.087539	0.443359	0.255355	0.184841	0.22694	0.281019	0.194697	0.181181
Arhgap5	-0.255144	1	13.326	9.45431	13.2392	12.5307	18.3075	17.4928	10.1892	13.9028	13.8522	13.2681	14.318	13.4735	15.3408	13.5167	19.2545	18.0666	18.3194	19.8085	23.5062	17.8406	17.422	17.929	18.2139	17.3828	18.7764	18.2036	16.7506	21.3718
Arhgap6	-0.498285	0.926021	0.632707	0.302651	0.349504	0.655976	1.05327	1.24884	0.374358	1.22836	1.11098	0.705577	0.608562	0.733464	1.0478	0.635448	1.03352	0.711479	0.374841	0.768603	0.633705	0.64252	0.449093	1.74834	0.801968	0.897833	0.69274	1.10162	0.554133	0.819814
Arhgap9	1.23515	0.283917	0.096691	0	0	0.029702	0.08715	0.09984	0	0.200032	0	0.076629	0	0.033938	0.060206	0.024108	0.099172	0.482061	0.15653	0.126359	0.212776	0.057847	0.069297	0.098044	0.044223	0.21347	0.457691	0.805743	0.693208	0.31932
Arhgdia	0.272352	0.6089	15.9026	8.12105	11.7004	11.5492	15.7619	20.6568	12.6402	24.8	23.1353	12.2181	15.0201	14.5138	15.4348	14.2498	27.0328	35.4802	24.5388	26.5305	36.2906	29.4244	19.1422	30.0101	23.1717	24.5562	25.8017	37.3852	25.767	26.651
Arhgdib	-0.651333	0.352433	3.45545	0.990141	1.77389	1.87182	1.9969	2.26607	1.17114	2.75704	3.10121	2.48789	1.67932	1.21638	1.60245	2.34042	1.78831	2.66316	0.983276	1.97127	1.46884	2.28513	1.70242	4.12777	2.3805	1.35221	1.3537	3.061	1.89473	1.53936
Arhgef1	-0.119683	1	6.37598	4.46053	5.81889	8.26871	9.81767	8.79569	7.36507	8.58908	10.2516	8.40148	6.16731	6.53879	9.01231	6.6451	10.431	11.4972	7.86376	11.0968	9.99812	10.3107	10.3487	11.5406	10.0705	11.9765	9.7138	9.92347	12.123	8.78887
Arhgef10	-0.0815268	1	1.77919	0.850967	0.903221	1.09687	1.51063	1.30911	1.05869	2.61952	2.28142	1.30149	1.27246	1.42422	1.31265	2.7263	1.998	2.05218	1.70874	2.17096	1.85873	2.0585	1.69286	4.7457	2.32341	2.03495	1.74366	2.16532	1.59092	1.76915
Arhgef10l	-0.745191	1.13791e-17	10.7751	5.83562	5.61393	6.13589	7.89746	8.75017	5.46284	11.9493	7.27287	6.45816	5.53559	7.84508	10.9728	11.1993	5.41946	6.05853	4.44752	5.32256	7.76618	5.35193	4.43114	9.51856	5.33391	6.17532	5.9112	15.283	5.4816	5.75394
Arhgef11	-0.454319	3.74935e-07	4.92419	2.95733	5.09762	4.56308	4.96938	7.3443	4.15931	7.12695	5.84314	4.2532	5.21295	2.47764	7.19619	3.71423	5.87232	6.9444	5.24469	4.83998	4.10325	5.40396	4.56916	5.67378	6.33496	4.42504	6.19786	7.79896	3.84386	5.84798
Arhgef12	0.0326272	1	9.71541	6.10547	9.06453	8.54382	12.1897	10.6004	6.62794	13.4359	12.1291	9.01354	10.0304	8.89833	11.7017	10.5176	14.4008	15.1748	13.7018	15.3303	14.0543	13.8724	14.801	17.8397	14.262	15.1774	15.5153	21.2137	13.1415	14.3269
Arhgef15	-0.554224	3.03887e-07	4.64675	1.24648	2.23893	3.07397	3.78736	4.01382	2.36738	3.51072	2.82494	2.23529	3.04251	2.2591	3.35673	3.1692	2.6064	2.62303	1.78683	4.38222	2.18697	2.3636	3.74558	4.34235	2.4428	2.29797	2.73498	5.0061	2.16883	1.89068
Arhgef17	-0.594308	2.01339e-15	2.6888	1.48073	3.11113	2.79269	4.04675	5.07385	1.68562	6.04096	5.44379	2.48565	2.67608	2.08061	5.50751	4.40053	2.8381	3.61937	2.15507	5.39361	3.15302	2.77424	1.96327	3.65323	2.11085	2.32634	2.76363	3.79849	3.20296	3.13999
Arhgef18	-0.0427194	1	2.31425	0.515537	0.884315	1.56849	1.30159	1.87533	0.848854	1.46428	2.24839	1.60091	2.46143	1.82255	1.54828	1.40837	3.65654	4.0954	1.07349	4.93656	2.65219	2.15904	3.53504	3.45969	2.79772	3.15605	3.9595	2.61262	1.83728	2.24619
Arhgef2	2.6215	3.98776e-252	5.46793	3.33219	5.80589	4.57661	6.14955	4.1102	5.2507	4.40909	5.83241	3.66773	4.3463	2.88389	4.43422	4.21134	30.6123	46.2234	25.1119	30.4383	32.6856	32.7708	26.7107	37.7095	33.1278	33.2657	39.237	54.0157	34.6065	42.9443
Arhgef25	0.265168	1	3.99208	2.02496	4.02204	3.34183	2.34447	2.56627	3.66259	6.19473	4.78236	2.8616	3.01933	2.55048	2.92611	3.26692	6.9352	9.4846	5.20506	5.01297	7.01165	5.16071	7.0406	7.03117	7.4033	6.92071	4.72499	7.31355	4.56488	7.13419
Arhgef26	0.425499	1	1.83516	0.627081	0.85972	1.16147	1.06834	0.672966	1.35163	1.28926	0.521784	0.81561	0.56941	0.850233	0.799667	1.10654	1.67122	1.81302	1.96391	1.78885	1.20892	2.84847	2.27726	0.877962	1.94815	1.57534	0.6079	2.0032	1.45125	0.812461
Arhgef28	-0.768038	2.18309e-08	0.709888	0.306428	0.865873	0.577935	1.70796	0.827743	0.523434	1.87792	1.09233	1.69014	0.937325	0.676081	1.16421	0.972516	0.369901	0.948431	0.415288	0.55486	0.464254	0.98463	0.431683	2.0083	0.736247	0.600278	0.72431	3.13009	0.843721	0.599798
Arhgef3	0.872395	4.62908e-32	2.14378	0.897817	1.12568	1.68402	1.62633	2.42803	1.29569	2.37112	2.0895	1.67749	1.77009	1.4322	1.91927	1.89977	4.61697	5.03839	3.18416	4.97989	5.54149	4.06901	3.64872	4.53964	4.13146	4.38163	5.92587	5.82489	4.4418	4.63844
Arhgef37	0.539901	1	0.266756	0	0.082433	0.190829	0.242871	0.14835	0.072855	0.291422	0.195706	0.057436	0.172902	0	0.293821	0.14711	0.164961	0.908919	0.410478	0.442605	0.488353	0.245332	0.206687	0.290206	0.508886	0.322564	0.669589	0.64787	0.163081	0.266167
Arhgef40	-0.425838	0.0249954	5.04477	0.493537	2.60142	5.02909	4.36225	4.79485	2.94615	6.56222	6.87535	3.7355	2.98423	3.2638	4.60007	4.22954	5.70125	7.77432	2.04702	4.94114	5.30119	6.15399	3.82315	9.26091	7.78631	2.77302	4.96212	7.01154	4.06137	3.49451
Arhgef5	-0.16494	1	2.30868	1.0803	1.26063	1.18926	1.77045	2.36253	1.14198	1.73061	2.00954	1.23384	1.46799	1.13133	1.57306	1.56311	1.6861	2.64604	2.06236	2.59589	2.19981	2.23398	1.69772	1.36966	1.4692	2.80327	1.54511	3.10996	2.29446	2.50356
Arhgef6	-0.5679	1.10073e-25	22.7943	14.2332	21.9581	15.5258	25.5943	17.8814	15.4318	27.4841	30.2547	19.8152	24.714	20.3389	26.1426	21.7972	20.7856	19.6792	14.8552	21.7926	17.3891	21.0106	17.0978	33.1667	23.6101	19.8539	23.8515	28.4721	26.5328	20.153
Arhgef7	-0.0391743	1	9.85426	7.12106	8.01657	5.95538	13.6267	9.86434	7.31262	12.2068	12.4185	7.82457	8.67226	7.27799	10.9244	8.18906	12.8353	10.3169	9.4659	11.961	13.3476	11.0991	10.1342	17.7924	14.8564	12.2369	13.3832	16.1898	11.6641	11.4073
Arhgef9	-0.725594	2.22462e-17	2.62082	2.37893	2.47208	2.38497	4.31261	3.32318	3.78895	3.65334	3.2071	4.07743	3.72531	3.33161	3.82729	2.88605	3.24114	5.99937	3.40971	3.6462	2.12579	1.90292	2.52078	4.0064	3.41334	2.61197	2.30741	3.02404	4.71057	2.37028
Arid1a	-0.0503136	1	5.90191	2.96795	5.23863	4.57719	7.30517	8.37669	3.71404	6.71789	7.16731	4.7191	4.74693	4.76513	5.99603	5.55541	8.26062	6.70576	7.13189	7.70937	11.2355	7.36912	6.32405	8.67432	7.11554	8.0289	8.57603	10.1359	7.2339	8.05778
Arid1b	0.00250326	1	3.98339	3.15209	4.06248	5.70977	7.39269	6.28847	4.37301	6.55253	6.40769	4.65801	4.52252	4.45086	6.53229	4.82105	7.63511	7.70619	6.65952	7.94554	6.62708	7.54971	6.49797	8.43997	7.05326	9.25046	7.44101	7.32324	9.35435	8.65787
Arid2	-0.0139929	1	2.49655	1.38475	2.15421	2.23331	3.06234	4.03946	2.17821	4.1427	3.94201	2.67696	2.73019	2.11643	3.36745	2.19606	3.40393	4.048	3.6178	4.39357	4.73279	3.77982	5.74746	4.84023	6.84749	3.90848	4.53503	4.85118	3.9338	4.59079
Arid3a	-0.304558	1	0.445575	0.484618	0.40463	0.46139	0.759621	0.457321	0.423279	0.510603	0.496214	0.536083	0.467364	0.482395	0.400577	0.622971	0.401792	0.628526	0.528192	0.758744	0.601064	0.741597	0.638432	0.605308	0.542695	0.693753	0.868588	0.703797	0.715978	0.683332
Arid3b	-0.481727	0.938453	0.260506	0.054776	0.162934	0.175298	0.519841	0.511426	0.15603	0.260211	0.549905	0.357618	0.413012	0.249734	0.433131	0.241851	0.064938	0.485111	0.271166	0.526353	0.479948	0.478091	0.337177	0.421988	0.156281	0.226671	0.271453	0.374131	0.20216	0.305499
Arid4a	-0.100661	1	6.59165	3.39831	4.49046	6.44245	6.73401	6.10683	5.81157	4.80312	4.46	5.56713	6.35294	5.50698	5.71591	4.87633	9.11308	9.41857	8.94556	10.729	8.5743	7.16921	10.454	9.57023	7.14089	7.41475	8.69812	7.61672	8.24508	8.60859
Arid4b	0.4992	1	9.58616	8.16104	8.40843	9.22078	9.85544	5.46642	9.80384	7.41556	6.85763	9.47814	9.6741	9.5328	6.38881	8.06144	17.3697	19.4106	19.9276	20.2664	20.525	19.9936	20.5145	13.8205	19.9132	17.0299	18.1268	16.6174	18.919	27.3216
Arid5a	0.456959	1	1.27282	0.746532	0.245544	0.836306	0.867907	0.968225	1.08234	0.816569	0.804434	1.01004	1.42537	0.58803	0.824156	1.26012	1.0722	2.4016	1.06881	1.55619	5.78328	4.38741	2.33798	1.65766	0.934746	0.608648	1.71212	2.12438	1.8437	0.684802
Arid5b	0.225537	1	2.68625	3.05513	4.01243	5.5079	3.19986	3.1806	2.40377	5.05706	2.80255	6.20305	2.3093	4.1105	5.35973	4.44027	8.31494	10.3528	7.30631	6.46401	8.42294	13.6615	10.164	10.8968	4.9154	6.2209	12.3853	4.65094	7.46924	11.405
Arih1	-0.507268	4.20621e-12	14.6999	10.537	12.1814	13.3849	22.7295	27.4414	6.86499	17.2297	17.6272	13.5644	12.4938	11.0768	16.8958	15.7544	22.0193	18.7596	14.4733	17.2564	17.6589	18.7075	15.5505	17.4221	18.8681	20.3943	16.4129	18.9663	17.3682	16.1394
Arih2	0.251731	1	7.61934	7.81845	10.3624	9.96024	14.7276	11.8129	6.05657	10.9079	13.0867	7.8372	11.7018	10.998	10.698	13.598	19.9672	22.2998	19.1322	37.7611	26.7974	11.711	10.7696	18.8705	12.636	10.1933	24.7305	24.7203	24.152	24.2187
Arl1	-0.362518	0.0370005	20.7946	13.0033	17.988	18.6614	31.0456	34.4934	14.2028	49.9575	42.4892	17.0769	22.6629	18.3702	28.6965	24.477	26.2069	41.5775	25.6227	34.3352	31.7888	24.4676	20.065	30.0392	22.2996	26.7962	27.921	38.5704	24.5114	25.3192
Arl10	-0.250574	1	0.945921	0.450141	0.421547	1.10227	1.42397	1.04772	0.507225	1.09461	0.544697	1.19457	0.712569	0.690203	1.47599	0.870051	1.31151	0.993032	1.29571	0.165301	1.9769	1.2224	1.49391	0.963909	0.546757	1.39233	0.939706	0.710921	1.90657	1.01286
Arl13b	0.120013	1	1.5971	0.680938	1.10621	1.54632	1.14642	0.953804	1.28478	1.02276	1.10257	1.25278	1.34659	1.17034	1.17675	1.92168	2.04256	2.60268	1.62924	2.07516	2.02828	2.13286	2.12007	2.28741	3.50671	1.51478	1.99628	2.84384	2.14068	2.50116
Arl14ep	1.31525	5.01249e-77	2.23206	0.973918	2.1788	1.70105	3.08096	2.51533	1.42218	3.39418	2.4034	2.40532	1.95479	1.83946	2.90542	1.81286	7.04776	8.9498	5.71297	7.67085	8.23316	7.00856	6.63944	8.64176	7.06419	6.15619	6.86107	8.22791	6.67554	6.48229
Arl15	1.49813	1.48271e-31	0.528586	0.308123	0.672045	0.959829	1.03615	1.2473	0.571861	1.02634	1.14588	0.957969	0.670234	0.72448	0.915039	0.572381	3.26825	3.05641	3.93928	2.7028	3.95719	3.45894	3.00178	2.90404	2.41175	4.23435	5.52269	4.47238	3.30541	4.18939
Arl16	-0.163794	1	1.29189	0.243938	0.387703	0.59725	1.26221	1.24619	0.285867	2.3334	1.37841	0.632117	0.777576	0.54282	0.98668	0.406568	0.561509	1.60196	0.660474	2.25676	0.681539	1.29687	1.29103	1.81181	0.57213	1.11353	1.32333	1.07625	0.870864	1.26251
Arl2	0.169423	1	3.41061	1.77495	3.58453	3.43442	4.00474	4.08867	2.53625	5.16681	3.57818	3.18351	3.65177	3.53125	4.29998	3.31793	4.38654	7.2893	5.95676	8.0431	8.36811	5.79484	5.73893	5.07515	5.37174	6.51926	7.85119	8.13938	5.57367	6.71251
Arl2bp	0.143472	1	12.0589	7.76453	9.07589	8.96556	13.8391	23.2767	9.03713	22.3243	17.5071	10.8203	13.2175	12.4946	20.8829	12.8198	21.8333	27.7546	22.8469	26.7264	27.4253	22.4713	18.8353	24.0105	20.3336	20.1795	23.9861	32.7601	24.1371	23.2736
Arl3	0.0633734	1	24.1072	14.2974	21.0064	17.9638	20.1808	9.02374	21.9361	18.0347	16.518	23.8322	22.3363	24.5211	11.8626	21.2133	30.2154	36.4251	31.4478	44.2955	34.3605	30.9181	30.087	28.821	32.1195	30.3485	34.7696	33.8852	27.8185	33.3311
Arl4a	-0.16434	1	10.6113	9.03076	10.4379	9.11215	12.8456	6.24449	10.7447	8.1548	8.13771	10.9459	9.36222	11.8116	6.62831	12.8002	15.8903	19.5029	13.848	16.9929	15.4418	13.4479	12.3469	13.0908	13.4853	13.6137	15.9043	16.2329	12.8394	14.7002
Arl4c	-1.44372	2.41946e-05	0.30071	0.119795	0.132438	0.2381	0.149116	0.186185	0.142139	0.52307	0.583148	0.324135	0.165952	0.201893	0.238765	0.268738	0.056712	0.090826	0.096858	0.182917	0.25263	0.075317	0.069222	0.249061	0.181051	0.201975	0.065109	0.087128	0.20341	0.104346
Arl4d	-0.49742	1	1.3327	0.700916	0.784601	0.992897	1.32645	1.66681	1.6655	2.27516	1.21401	1.03897	1.24692	1.32121	2.24958	1.18101	0.684313	2.02897	1.50972	2.57583	1.46581	1.60945	1.42429	1.21593	1.17318	0.664194	0.97826	1.50949	0.979895	0.916849
Arl5a	-0.798079	1.03056e-49	7.23996	5.30871	4.99831	6.57061	8.49324	8.55087	4.82974	8.65639	8.65494	6.43374	7.28063	6.30605	8.01872	6.5434	6.87962	6.73441	5.29021	7.6617	6.113	5.93001	6.2872	7.64763	5.71918	6.06951	4.90355	8.35294	5.34675	5.3387
Arl5b	-0.49319	8.95625e-09	2.24704	1.50998	2.01183	2.03325	3.00588	3.01221	2.093	3.1986	2.31166	2.05369	2.5692	1.91244	2.83446	2.27074	3.0311	2.33158	1.81092	2.86702	2.53869	2.70241	2.04799	3.80329	2.32452	2.69377	1.20922	3.3533	2.77584	1.16171
Arl6	0.740877	0.000134321	1.00748	0.894055	1.01974	0.504842	0.481604	0.754429	0.499342	1.4845	1.2659	0.873697	1.05996	0.811711	0.845618	0.814974	1.53796	2.22114	2.50417	2.3641	2.31825	2.31163	1.35381	1.65975	2.12042	2.61781	2.41106	2.67338	2.71155	2.74159
Arl6ip1	-0.326679	1	2.1711	0.479188	1.27999	1.49944	1.49801	2.05213	0.796229	2.00536	2.04781	2.31658	1.00438	1.78022	1.59026	2.00576	2.60765	2.20709	0.860985	2.94413	2.21761	2.99447	1.81677	3.20225	1.6114	1.55822	2.47412	2.31385	1.71102	2.06247
Arl6ip4	0.775221	0.454342	8.34381	9.18079	7.90816	8.98244	7.34603	3.53639	8.21748	5.54746	5.14966	9.19967	9.05714	8.19675	5.15696	8.33779	20.5322	24.1137	19.4776	12.7395	24.1063	24.4309	22.4131	18.7969	22.8301	21.448	21.7421	20.8552	13.255	19.8798
Arl6ip5	0.289866	0.0109295	18.2627	8.3601	12.9388	15.0652	21.3372	29.2196	10.7987	25.4133	25.0075	13.9391	17.3231	15.0068	21.651	15.9468	33.703	36.4971	31.3256	31.8128	35.5418	28.6597	25.9014	35.4427	28.0715	31.8146	31.8832	48.557	30.3788	29.0052
Arl6ip6	-0.336318	1	1.26968	1.03101	1.74069	1.24699	2.06105	2.02108	1.08807	2.22056	1.99538	1.88721	2.22575	0.97144	1.98571	1.22859	3.01025	2.30259	1.49909	1.92324	2.43231	2.29534	1.36431	2.51157	1.22198	1.26255	2.05045	2.76626	1.05456	1.51601
Arl8a	0.845064	1.18826e-14	2.49671	1.47299	2.68563	1.86997	3.11314	3.9627	1.7285	3.93728	3.1397	2.01948	1.22571	2.51294	2.83011	2.99482	6.13919	6.24848	6.35391	6.95093	10.0369	7.02027	5.91395	4.24784	4.67294	7.32214	8.77028	6.26821	6.62482	5.40406
Arl8b	0.0157556	1	16.7011	10.6506	14.7922	13.5926	26.7406	36.8959	10.2115	23.2281	21.1579	16.1456	17.9822	14.8771	26.2043	18.5615	28.4349	33.415	26.2263	28.0069	32.9703	22.5782	23.7295	29.9458	22.6053	24.6694	31.4816	40.5468	24.3613	28.4126
Armc1	0.0404693	1	5.54226	2.84331	4.36554	3.88764	5.79163	8.29885	3.46524	8.21719	7.98499	4.32458	5.56996	3.91711	6.31019	5.08303	7.97841	8.73583	7.59623	9.85273	8.49915	7.3035	6.88047	9.56904	7.537	6.7707	8.74746	10.2736	7.30809	8.47436
Armc10	0.268682	1	0.495689	0.438703	0.595799	0.933901	0.93395	1.71306	0.589866	1.48178	1.37328	0.928832	0.831508	0.430106	0.851355	0.565434	1.23742	1.77484	1.43156	1.34188	2.01958	0.818756	1.36845	2.39578	1.07321	1.47898	1.60753	1.22117	1.05134	1.44409
Armc2	2.43229	8.07217e-16	0	0	0	0.025597	0	0.026417	0.018273	0.067095	0.060351	0	0.060152	0.031708	0	0	0.143715	0.198762	0.081017	0.36368	0.255674	0.245698	0.114097	0.128198	0.126387	0.159476	0.468859	0.471831	0.18561	0.284985
Armc5	-0.0541328	1	0.775683	0.344296	0.772051	0.7587	1.19256	1.90679	1.83169	1.35349	1.28257	0.613901	0.830256	0.914048	1.59642	0.580218	1.40996	1.60524	1.35579	1.71969	1.36707	1.38677	0.926541	1.48922	1.51812	1.20041	1.80556	1.05818	1.06062	2.14529
Armc6	-0.237902	1	0.866881	0.829969	1.37042	1.41064	2.04704	2.47645	1.13868	2.39506	1.60482	0.691049	1.64368	1.6019	1.84042	1.31293	2.78676	1.96564	2.66806	1.87691	2.62161	1.06184	1.54336	2.89643	1.23164	1.04715	2.28424	1.73522	0.687625	1.65287
Armc8	-0.278786	0.90574	5.95977	3.64974	5.54473	4.96495	11.2846	11.1352	4.58193	11.1612	10.1851	5.59754	6.27007	5.03294	10.9296	7.51321	8.12266	10.2	7.92465	9.41885	9.82348	7.08487	6.95147	10.6216	9.5448	7.32968	9.01603	11.0814	7.84047	8.26088
Armc9	-0.125896	1	0.07743	0.065796	0.050969	0.057057	0.184721	0.521039	0.076848	0.290698	0.085001	0.091929	0.114189	0.147235	0.16343	0.135036	0.286073	0.255507	0.16149	0.171348	0.056902	0.528042	0.216145	0.178487	0.174706	0.776709	0.201819	0.416308	0.129428	0.097818
Armcx1	0.00501857	1	1.20062	0.212441	0.248443	0.442215	0.747621	0.607135	0.479072	1.07144	0.73106	0.931079	0.541466	0.312293	0.425563	0.638209	1.01547	1.1298	0.551391	1.00013	0.661351	1.39772	0.62543	2.47911	1.52222	0.826874	1.19521	1.49145	1.28928	0.50019
Armcx2	0.375965	1	0.779743	0.20433	0.344795	0.334082	0.668092	0.896028	0.374333	1.09782	1.17331	0.748574	0.575781	0.686899	0.672823	0.434332	1.08058	1.48899	0.545333	1.54282	1.01505	0.755603	1.26599	2.14574	1.22473	1.88668	0.791386	1.43514	1.11751	0.541846
Armcx3	0.179724	1	5.36451	2.27387	3.87608	3.11968	4.39195	0.796631	2.94554	5.63861	5.85397	2.99936	2.74943	3.84252	4.56813	3.62854	8.51125	7.33038	5.78376	8.25375	5.87827	6.69842	5.63163	9.82767	6.9659	8.2581	6.25765	7.46356	6.57484	6.07108
Armcx4	-0.761745	0.292529	2.99479	1.1818	2.39653	2.63967	1.94087	1.35141	2.12309	3.08382	3.90508	3.02744	3.65496	2.26259	2.63947	2.21588	3.22189	1.80606	1.31937	2.6244	1.44364	1.77717	1.70954	4.94985	3.26791	2.45842	1.61563	2.87828	2.08034	1.05051
Armcx5	1.12886	2.91695e-17	0.466137	0.398656	0.530924	0.881575	1.15278	1.01179	0.524784	1.03764	0.860204	0.684749	0.764812	0.48991	0.71356	0.601124	1.80848	2.31108	1.60109	2.11812	3.00743	2.53989	1.37181	1.78564	1.02061	2.25038	1.74442	2.74992	2.41371	2.36262
Armcx6	0.0396119	1	0.613514	0.115042	0.182218	0.694374	0.307426	0.458183	0.306962	1.02069	0.815504	0.323835	0.534737	0.455597	0.33637	0.372754	0.681824	0.74314	0.577444	1.21101	1.90964	1.57775	0.306859	0.989344	0.788894	0.407967	0.299025	0.836173	0.576149	0.649207
Armh3	-0.282139	0.0136372	2.38096	1.57716	2.35178	2.18943	3.68185	3.9293	1.89459	3.25572	3.23121	2.57477	2.56245	2.46447	3.33224	3.42573	3.44397	4.14049	3.42909	3.64958	3.7156	2.62775	2.47799	4.06675	2.83872	3.6513	3.53872	4.15958	2.70108	3.53284
Armh4	-0.28579	1	0.477395	0.203151	0.258745	0.291633	1.0792	0.881102	0.552145	1.60021	0.701948	0.698344	0.504192	0.469609	0.569506	0.512425	0.809087	0.661995	0.394289	1.39211	0.748965	0.664924	0.549654	1.24003	1.16001	0.96056	0.414547	1.1123	0.745215	0.760496
Armt1	0.00937925	1	5.42414	2.62422	6.85678	9.91138	13.17	15.7614	5.53304	6.4207	6.83987	6.23265	7.91213	7.35555	11.4149	7.42242	8.93137	8.36714	17.5465	10.5486	8.21257	6.12949	11.2057	13.4917	9.33326	11.4008	17.1263	20.6607	12.5738	7.08194
Arnt	-0.124986	1	7.93718	12.2049	7.62103	9.7295	12.016	10.6896	10.2992	9.71405	11.8966	7.75486	7.26635	8.07501	8.94712	8.70192	14.7934	10.7867	10.4037	13.6523	14.0665	13.6736	10.6886	13.0859	16.2952	11.2257	14.7701	13.3144	22.2184	11.4318
Arnt2	-0.95602	1	0.623792	0.062722	0.056754	0.042496	0.278832	0.09807	0.045717	0.17823	0.700807	0.091533	0.071967	0.041474	0.206353	0.057063	0.13289	0.133954	0.044348	0.069497	0.008615	0.024956	0	0.130154	0.063863	0.084703	0.067393	0.116403	0.073922	0.019459
Arntl	-0.222072	1	1.07008	1.10593	0.487995	0.423105	0.94875	0.861776	1.41388	1.16145	1.01423	0.992645	0.714237	0.907079	1.24473	1.4193	0.661168	0.793932	3.72525	0.543241	1.28533	2.01249	1.43138	1.28029	0.921403	0.556974	1.54384	0.648309	0.874243	1.53039
Arpc1a	0.159376	1	4.53571	2.43438	3.59159	3.64362	6.17314	9.98641	3.11653	7.22376	8.20743	3.85871	3.9566	4.27072	8.07496	4.74081	10.2711	11.9671	7.45334	9.73934	8.39942	6.16903	6.39237	10.7857	8.1771	7.81837	8.90532	10.8982	6.66442	9.29967
Arpc1b	-0.389043	1	4.9036	2.84885	2.88724	3.45163	4.4693	3.23972	2.91162	6.16412	5.38312	3.92112	2.60917	3.9307	3.63152	4.12344	8.07326	2.86076	2.09508	3.51174	4.10739	3.98825	4.79532	7.5125	4.4684	3.79936	5.66242	5.15307	2.35401	2.58619
Arpc2	0.129313	1	19.8072	13.5792	14.8787	16.6205	24.7389	30.1613	15.423	31.0177	30.7071	16.854	20.635	18.1229	24.7047	19.1447	26.9165	40.2185	28.517	37.8797	42.6029	28.465	24.4546	38.2372	30.5347	29.3499	37.5942	45.6064	31.4393	35.3862
Arpc3	0.258128	1	18.3672	7.46476	13.3215	11.9686	16.6071	12.5203	9.33997	19.015	27.2209	12.9146	21.0609	13.5135	17.5463	14.938	26.2555	32.2971	24.9885	29.4965	37.2581	24.3198	20.3438	26.0099	27.3789	26.1182	27.5194	40.8068	26.0124	23.1359
Arpc4	-0.203623	1	2.4827	1.15528	1.80452	1.65926	3.22754	3.3456	2.17209	3.95099	3.60511	2.24399	2.56989	1.9943	3.33679	2.27566	3.15443	3.46499	2.66319	3.20627	4.04962	3.03959	2.6911	4.3038	3.64317	2.65058	3.18561	4.28358	4.19461	2.76923
Arpc5	-0.407051	1	2.88326	0.915649	1.53271	1.78554	1.98634	2.72794	1.73821	3.06099	3.13558	1.67677	1.90538	1.68086	2.10668	1.71565	2.23678	2.13541	2.06405	2.62456	2.72936	2.4319	1.53321	3.8463	2.81333	2.24222	1.65149	2.83991	2.37395	1.68604
Arpc5l	0.803329	1.4328e-28	19.8923	13.1211	16.4273	16.4296	18.2214	16.9961	12.288	13.6531	17.5251	14.3559	20.5034	16.5303	14.1683	18.4237	45.8201	49.7004	34.0155	51.7747	45.4266	35.6683	34.2221	36.7706	38.5277	37.2081	45.6181	52.4889	44.0116	42.5837
Arpin	-0.0410857	1	1.7622	0.626244	1.10316	0.847318	1.35178	2.34071	1.17773	2.04191	1.85112	1.21307	1.39501	1.20754	1.35836	1.31715	1.69749	2.12108	1.85395	2.0177	2.12666	2.29408	0.91499	2.69747	1.74919	2.29318	1.87387	2.99548	2.01848	1.92562
Arpp19	1.43199	2.31487e-52	24.7835	17.2659	19.0338	20.0264	26.7562	34.3169	14.9293	26.8863	27.2143	15.7161	21.4013	20.2185	30.344	23.2753	56.464	117.082	95.262	97.3473	92.7186	100.234	58.7443	41.4595	71.6782	87.0064	77.5598	106.816	85.7367	128.275
Arpp21	-0.172843	1	2.74168	1.56262	2.79535	5.73178	3.32756	2.28833	4.59179	6.73518	7.43245	5.82526	5.98586	4.08005	4.63357	1.44976	5.47285	7.09416	4.7481	5.29668	4.00991	2.3141	4.16003	11.1813	7.85267	6.2062	4.55362	7.54028	6.07079	2.26392
Arrb1	-1.18216	1.62427e-18	1.31978	0.437272	0.555816	1.72525	1.33937	2.79761	1.45814	1.87073	1.10225	1.55233	1.38022	0.80648	1.80541	1.68918	0.858974	0.913359	0.628163	1.00224	0.970082	2.11614	0.615375	0.981291	0.975417	0.989312	0.805463	1.82724	0.64703	0.713276
Arrb2	-0.335095	1	1.60728	0.579744	0.715971	1.17469	1.08157	1.82064	0.379977	1.86167	1.49944	0.980053	1.08613	0.736352	0.977629	1.08334	1.40027	1.77579	0.63898	1.06638	1.46986	1.36224	1.32515	1.03217	0.77513	0.980837	0.811053	2.65907	0.617704	1.54813
Arrdc2	-0.356712	1	5.48321	4.21336	4.6913	5.00376	21.0707	19.5534	9.37279	10.2655	9.05942	4.54546	8.36796	13.2276	24.1908	5.70006	6.77336	20.8801	18.9585	16.0118	4.71377	2.55296	10.0754	9.31171	16.2132	13.6313	8.85348	6.92244	7.28854	10.2849
Arrdc3	-0.369748	1	7.53796	3.24847	7.50381	13.7723	21.0895	26.5759	10.5493	8.34598	10.7215	11.2026	11.5968	14.0785	19.5234	8.38601	13.9833	13.3256	15.5954	23.5383	16.351	10.1529	13.8325	18.856	13.078	7.1967	19.4319	14.3236	12.6527	9.82425
Arrdc4	0.857258	2.67397e-07	1.5853	0.583402	0.680403	1.01189	1.65922	0.908996	1.41174	1.81834	1.67732	1.10345	1.01643	1.09997	0.778073	1.38345	4.03673	5.18057	2.67972	2.43584	6.90107	3.36326	3.07761	3.59814	2.33419	2.8779	2.97489	4.4272	3.53777	4.98406
Arsa	-0.0842175	1	0.322183	0.066651	0.047215	0.108022	0.228891	0.493142	0.061045	0.58363	0.251515	0.147787	0.111541	0.481605	0.306094	0.225813	0.252407	0.299584	0.318463	0.323754	0.502702	0.08082	0.134614	0.601527	0.391188	0.347593	0.404865	0.438083	0.30491	0.221474
Arsb	-0.876018	0.000122127	1.149	0.304295	0.459725	0.654898	1.26061	1.45545	0.583412	2.06155	1.63931	0.607813	0.96915	0.588279	0.758946	0.601977	0.607315	0.489555	0.298863	0.984009	0.499946	0.541312	0.361092	1.74066	0.703429	0.430893	0.401949	0.797269	0.369341	0.272807
Arsg	3.6332	1.36831e-53	0.065885	0	0	0.053279	0.045728	0.125476	0.066715	0.119698	0.168575	0.039053	0.063341	0.02803	0.048912	0.042489	1.59855	2.14163	1.05625	3.09497	4.22377	1.81008	1.17954	0.875715	0.864574	1.99544	2.19499	3.88365	3.16062	2.56624
Arsi	-1.33294	0.152078	0.324738	0.0792	0.094487	0.314698	0.142362	0.31084	0.222201	0.578585	0.736166	0.106738	0.177322	0.091314	0.213759	0.284252	0.256579	0.119485	0	0.21081	0.036321	0.177358	0.114564	0.484688	0.223133	0.132452	0.10502	0.081531	0.091378	0
Arsk	-0.139142	1	0.732924	0.324097	0.484128	0.625468	1.1135	1.43691	0.611854	0.988752	1.14343	0.900573	0.681358	1.18551	1.15298	0.728595	0.97108	0.878825	0.955558	1.36333	1.5814	0.995554	0.7079	1.02982	0.617075	0.931042	1.27372	1.84181	1.72442	0.787253
Art1	-0.438499	0.019801	35.4311	19.8025	36.1114	29.2577	54.4099	60.4832	26.4886	41.9771	36.0312	26.6853	33.143	34.2607	47.5785	27.5753	37.8323	54.8598	38.2195	51.8846	39.0206	29.085	34.3877	30.9053	33.0253	39.7707	44.7373	53.5102	41.919	34.7911
Art3	-0.900344	6.67571e-14	32.0844	23.6501	37.8697	18.5669	41.7411	22.2593	23.5889	34.8147	36.3217	25.9077	35.1373	41.0087	34.7788	22.5612	21.7167	33.3976	21.5597	37.1365	29.3924	20.0781	26.2616	34.3026	35.6076	27.9697	31.2489	27.2775	29.7639	26.6043
Art5	0.25431	1	1.43545	0.451257	1.73121	3.03298	4.76172	3.87739	0.895091	1.41279	1.02736	2.33323	2.35952	2.52045	3.38585	1.30165	2.43112	5.43456	3.46202	6.48355	3.36021	2.65614	4.27633	1.54973	2.08115	3.31386	3.77732	5.54833	4.50256	4.62329
As3mt	0.882976	5.17487e-19	2.65242	1.2939	3.17195	2.85758	3.34687	3.05339	1.81504	4.25987	4.528	2.22276	2.77471	2.32096	3.93327	2.66288	5.96703	9.75036	6.20864	10.3482	10.5615	8.15453	5.38424	9.58129	7.0774	6.45725	9.33584	10.5176	6.2788	7.90342
Asah1	-0.0160642	1	3.20645	1.97339	2.52228	2.77255	3.59388	4.74693	1.61399	5.50064	4.61463	2.50776	3.75215	3.22085	5.56436	4.28332	4.19936	5.18185	4.67067	5.27469	5.73141	5.1785	4.23992	6.46361	4.62955	4.63289	5.75927	6.34008	3.61769	5.20134
Asah2	-0.256536	1	2.80404	1.31088	2.08513	1.46948	3.71577	3.44667	1.61007	2.60106	2.536	1.9875	2.09485	1.93877	3.2906	2	2.93675	4.06945	2.45578	3.24335	2.53304	2.71657	1.9301	4.11652	1.83254	2.79551	3.31271	4.01287	3.04744	3.04815
Asap1	-0.222424	1	5.58894	4.61247	6.31074	6.08409	5.92212	7.60837	4.86392	7.05645	8.20656	3.52045	7.54991	6.82818	7.44526	8.03911	7.3068	10.542	6.98322	9.33536	6.0297	7.6561	16.2054	9.83817	10.1679	9.56259	9.55942	11.0185	4.15791	7.06193
Asap2	-0.83565	7.93036e-12	1.71696	0.602696	0.816426	1.15064	2.04662	2.00841	1.02732	2.88937	2.45153	1.06785	1.20517	1.35648	2.17705	1.25703	1.33768	1.25922	0.918849	1.70205	0.853006	1.36411	0.843513	2.2827	2.1728	1.19911	0.998335	1.51937	1.10795	1.20476
Asap3	-0.959192	3.8797e-06	0.501072	0.068732	0.28718	0.21281	0.409702	0.382405	0.360651	0.88545	0.496722	0.445865	0.290149	0.246024	0.441909	0.164103	0.263767	0.211082	0.145596	0.150548	0.277902	0.260032	0.212096	0.523395	0.222274	0.183284	0.132371	0.480506	0.061364	0.084866
Asb1	-0.293118	1	1.11576	0.447948	1.10651	0.918661	1.55755	2.01434	0.847135	1.94088	1.71468	1.09358	1.03899	0.752246	1.30718	0.860945	1.45317	2.26914	0.8571	2.59739	1.74066	0.549697	1.36963	2.25109	1.80216	0.994694	1.42353	1.99565	1.28816	1.83286
Asb10	-0.198365	1	10.7914	6.90713	12.5087	9.2302	25.1225	19.4774	8.15754	13.8491	13.0877	8.93699	10.5157	8.42763	17.9293	14.2748	14.2747	27.28	13.5144	20.1605	19.25	14.2958	10.3599	13.6197	10.8694	12.7835	18.5292	21.684	15.8437	15.3008
Asb11	-0.794692	4.84258e-06	17.6945	14.3275	20.4675	17.0576	31.178	41.3861	15.9421	14.2712	15.8412	18.3205	27.7945	26.8277	34.0834	23.797	20.3155	21.8139	20.5943	18.2661	16.4173	14.4239	24.0438	20.5882	19.2771	16.7717	21.941	23.2376	14.5459	19.1838
Asb12	-0.0512014	1	15.2009	7.75207	10.0238	7.01796	11.667	10.8923	9.86954	13.5751	13.5236	7.87673	10.782	10.139	11.3772	15.9989	13.9785	14.6834	11.5836	15.0612	16.0085	13.1512	13.0784	24.2718	16.1041	15.0824	17.8536	14.7517	9.18939	16.7368
Asb13	-0.542686	9.14866e-06	1.93595	1.56188	2.10082	1.28996	2.5496	2.87741	1.72727	2.58008	1.9018	1.99886	1.9656	1.54826	2.31161	2.17445	2.1815	2.49718	2.5109	2.57799	1.79139	1.55942	2.42971	2.77571	2.16853	2.03256	2.64443	2.3123	2.13218	2.01815
Asb14	0.193808	1	7.12148	7.12418	11.1004	9.14545	21.0358	14.3243	7.249	12.5126	11.6358	9.33663	9.12064	8.61662	14.2479	10.5187	17.6723	18.759	15.9573	22.2161	19.6885	17.0363	16.0936	14.0113	15.6106	14.8247	20.3562	21.8093	18.2537	16.8087
Asb15	0.384341	1	3.5619	3.99367	6.30928	5.87509	13.2054	8.29503	2.28031	3.48866	3.21684	4.42272	5.26435	5.57333	6.51312	6.5296	8.85595	17.436	12.4902	17.329	21.221	12.6604	9.3314	6.64181	5.26867	8.30422	11.405	18.1105	9.49854	14.6925
Asb16	-0.36078	0.00473956	6.7821	3.20024	6.8233	6.00217	10.5986	10.2001	5.57027	10.125	8.90485	7.11942	7.26112	6.31817	10.5724	7.31738	9.23055	9.72907	8.0672	9.73976	9.93338	7.74122	9.36538	7.43304	7.40482	8.36431	9.59835	10.0547	9.04899	7.91853
Asb18	-0.802094	3.31526e-09	3.4564	1.592	3.13066	2.2279	6.75314	5.53739	2.29476	3.99522	5.70899	2.24655	2.67493	4.73753	5.09571	2.74841	2.68782	4.48153	2.16643	3.61755	3.02906	2.12021	2.05096	3.8319	2.35457	2.99244	3.25032	4.70468	5.97797	2.21639
Asb2	-2.17303	1.04295e-50	32.3361	31.8312	28.4452	27.6658	68.5889	53.1017	32.9018	31.893	30.0418	35.7564	29.7347	37.5643	51.7156	48.6293	10.5246	23.4517	11.7432	17.5971	16.1529	12.7212	7.98188	15.1467	8.1959	8.47617	15.2244	18.3101	8.33589	8.72142
Asb3	-0.106646	1	1.21616	0.56626	1.2637	1.23923	2.21296	1.422	0.671383	1.60923	1.21656	0.940146	1.3515	1.17573	1.46741	1.42649	1.20371	2.56105	1.43314	1.60978	3.22755	1.20295	1.02063	1.40394	0.944195	2.31637	1.44768	1.96063	0.963202	2.30156
Asb4	-1.89702	9.06718e-41	1.94233	1.57231	1.63023	1.57916	3.55544	2.78422	1.61183	1.78759	1.7843	2.80916	2.52699	1.76326	3.50279	2.09485	1.10018	0.645717	0.873836	1.05104	0.891036	0.356495	1.20049	1.04112	1.5841	0.688756	1.32059	1.13444	0.753376	0.64379
Asb5	-0.838754	1.43471e-05	33.9493	47.2422	36.0849	20.8558	50.5486	43.9266	19.6513	45.1207	51.9947	27.3395	27.0311	27.3046	35.1723	63.586	34.3161	31.6651	28.5322	29.6973	32.8751	30.0205	31.1115	43.6722	31.747	29.2973	25.9229	43.8613	31.6463	29.7963
Asb6	0.0219613	1	0.576456	0.242132	0.250242	0.397048	0.964443	0.447141	0.54282	0.384134	0.350041	0.224132	0.118289	0.208511	0.411624	0.238577	0.313887	0.849599	1.02182	0.453617	0.765886	1.10327	0.486664	0.758995	1.29422	0.677995	1.19223	0.682783	0.767121	0.199924
Asb7	-0.0161134	1	1.03247	1.02489	1.25626	1.03699	2.79872	3.16752	1.09592	3.61436	3.27922	1.5664	1.74653	1.22533	2.12713	3.2187	2.62745	3.45155	2.90819	3.85272	3.97626	5.5	2.52003	5.23762	2.63211	3.3066	3.16895	2.33389	4.08871	3.51109
Asb8	-0.664286	4.01282e-22	17.4662	10.1061	14.9259	13.2004	23.6102	21.2716	9.52713	16.2136	22.0104	14.9763	16.7958	13.4108	14.8287	17.858	15.8479	18.0961	14.0329	18.2011	16.9477	13.1614	13.745	24.521	14.001	15.8738	16.2066	22.241	17.2361	15.2206
Ascc1	0.0114881	1	2.45936	1.52213	2.5107	2.67902	3.89315	3.00917	1.71762	3.71928	3.57063	2.55868	2.39281	2.22438	3.61136	2.58367	3.69057	5.18668	4.67201	4.40596	4.33595	4.40813	3.92477	3.01145	2.63745	3.95432	5.31335	5.25577	3.44116	3.81078
Ascc2	1.08047	6.08453e-38	1.94471	1.39373	1.83875	1.76873	3.48723	4.27539	1.35045	3.96926	4.32118	1.79458	2.49024	2.43339	4.03424	2.87183	6.38853	11.5216	7.94015	9.53186	11.5679	8.72471	6.17475	8.15746	8.03434	5.16047	9.30206	12.9102	8.70626	9.5696
Ascc3	0.396537	1.81077e-10	3.40815	2.26778	3.49269	3.12189	4.10673	5.08542	2.70907	4.92657	4.59026	3.16874	3.39521	3.4626	4.57471	4.61191	8.19502	8.35852	6.16585	6.76006	7.63199	8.41451	6.20807	6.90603	6.5147	7.16346	6.57155	9.8618	6.59272	7.27417
Asf1a	-0.0336366	1	1.74931	1.3155	1.71588	2.71273	3.96988	4.65848	1.93522	3.97512	3.58551	2.6375	2.43	2.11988	4.19246	2.77728	3.5368	4.18957	3.32365	4.29113	4.72197	3.6132	3.47155	4.54778	2.88542	3.7412	3.91872	4.45188	3.67825	3.98748
Ash1l	-0.352359	4.62826e-11	8.78398	6.50801	8.29501	7.98582	14.142	14.532	6.70634	11.8482	10.8372	8.85424	8.69149	8.72858	12.955	9.70453	11.9903	12.2954	10.8832	12.5187	11.9144	10.7095	9.97649	14.0815	11.1475	10.717	11.5651	13.1293	11.4756	11.2024
Ash2l	0.390929	8.35706e-10	4.28592	2.69465	4.24826	4.38002	7.04493	6.28825	3.62469	6.1787	6.14825	4.2789	4.49619	4.31469	6.61212	4.8171	8.61312	11.0937	9.20523	13.5306	12.0119	8.62676	8.60685	9.28067	8.04605	9.91294	11.0805	13.2869	10.2054	8.92676
Asl	-0.13332	1	0.238941	0.160076	0.388308	0.267389	0.71279	0.403549	0.280692	0.606461	0.3426	0.299305	0.436763	0.449706	0.570141	0.317389	0.156421	0.576016	0.14237	0.523478	0.695274	0.866281	0.413565	0.729241	0.301428	0.763121	0.382235	0.901465	0.817013	0.552975
Asna1	0.0712021	1	6.92719	4.44299	6.17738	6.47759	9.17996	9.48732	4.87277	8.68395	8.23345	6.11249	7.73118	5.46832	6.66214	8.06847	11.3758	13.6226	11.1429	11.1011	12.4452	9.48461	9.44228	11.84	11.0525	10.3656	13.7771	15.6995	10.9124	11.8904
Asns	6.26984	0	0.296525	0	0.444841	0.546566	0.228368	0.628173	0	1.05295	0.811569	0.122772	0.351795	0.352264	0.556659	0.273369	34.4524	42.9379	27.0624	40.3418	46.2559	32.8632	27.6732	42.2086	36.8338	31.4066	37.3715	49.6213	33.8542	36.4608
Asnsd1	0.143487	1	15.4744	13.009	15.8257	12.2969	20.5736	22.2108	12.5877	16.5726	15.5869	15.3488	17.2006	6.59403	15.3791	18.9339	28.0583	44.0601	36.8353	41.1332	47.8473	37.4833	29.3855	26.8205	29.5069	34.8093	40.7705	46.4756	30.2717	41.9376
Aspa	-1.40996	1.6094e-07	0.656543	0.586893	0.684117	0.982816	1.38379	1.3265	0.271941	0.367573	0.522535	0.147258	0.267274	0.368657	1.04384	0.637681	0.034883	0.256893	0.319013	0.416274	0.10309	0.154747	0.082861	0.145014	0.191397	0.307515	0.125742	0.331974	0.215745	0.341728
Asph	-1.11109	2.53312e-17	117.283	65.1495	85.5761	75.3595	110.353	129.083	80.5596	158.109	141.391	81.714	104.619	94.6542	117.921	93.5187	64.0202	89.771	48.6386	121.637	64.8803	52.728	45.1801	147.856	76.7176	57.8736	58.8216	103.28	91.1857	52.4384
Aspm	-1.13573	1	0.240939	0.01997	0.045893	0.049573	0.021132	0.157361	0.102985	0.518518	1.141	0.095494	0.06979	0.023487	0.09282	0.034692	0.059624	0.127098	0.016051	0.102607	0.075148	0.064585	0	0.401244	0.233626	0.03345	0.051869	0.043603	0.147491	0.036339
Aspn	-1.12251	1.06109e-05	20.8423	9.01643	7.56121	18.2519	9.31714	17.0987	12.1033	35.3314	22.6007	9.98037	13.5811	17.8605	16.9428	8.86512	10.2836	9.93612	7.81919	9.00887	6.74733	12.013	8.04389	25.6021	8.59006	7.52516	7.70125	21.4577	7.54256	7.87817
Aspscr1	0.862495	1.13142e-20	2.31643	1.16926	1.49348	2.47601	2.45529	2.628	1.67826	3.31603	2.4482	1.84286	2.53808	2.34455	2.50517	1.85133	8.02639	5.72021	7.37249	7.03212	5.49631	6.3796	6.23676	4.61699	5.40304	4.75711	6.21564	6.57983	5.00295	5.54075
Asrgl1	-0.678713	5.32962e-22	4.07263	2.83758	4.77321	3.96719	7.50951	6.03832	3.3485	5.94033	6.06996	4.79121	5.19044	4.70954	6.63315	5.81332	4.3237	5.79604	4.72919	6.03751	5.39836	4.01107	3.92515	6.18947	4.81992	4.46077	5.23463	6.00627	4.09229	4.11707
Aste1	0.134787	1	0.535085	0.439359	0.510589	0.203288	0.801447	0.462469	0.28004	0.503852	0.787201	0.444564	0.508145	0.462938	0.530657	0.317788	1.50396	0.595102	0.854145	0.817167	0.514829	1.3133	1.05428	1.08053	1.06722	1.00029	0.703577	1.33608	1.176	0.679538
Astn2	2.26107	1.97201e-31	0.094881	0.019728	0.032103	0.089985	0.097071	0.076619	0.018604	0.303181	0.11533	0.054604	0.178093	0.089716	0.179149	0.116193	0.271828	1.05908	1.0539	1.36959	1.96111	1.19804	0.389511	0.786044	0.731926	1.19002	1.41775	1.83973	1.50943	1.03621
Asxl1	0.275989	1	1.11585	0.800728	2.86441	1.9437	1.99754	2.00461	1.04215	3.1527	1.35762	1.22429	1.50799	1.56716	1.72916	1.29801	2.41881	2.78814	2.87048	3.06141	2.80219	2.18058	2.53847	2.07702	2.3605	3.2855	2.64518	3.39061	5.91531	2.49737
Asxl2	0.00816201	1	3.49103	1.58397	3.00864	3.37083	5.24087	5.85527	3.64704	6.77902	6.00131	3.38795	5.67114	2.48336	5.18411	4.94185	9.01412	7.02452	5.5468	5.83124	6.6002	3.79058	4.18441	6.69005	7.30388	7.60486	9.05417	8.24374	8.18327	5.64564
Asxl3	-0.589965	1	0.095956	0.024385	0.010184	0.018345	0.035482	0.072755	0.059181	0.1123	0.09262	0.078625	0.049635	0.039825	0.070095	0.045158	0.070576	0.015518	0.023352	0.020971	0.018349	0.028954	0.040269	0.139381	0.07336	0.05612	0.048897	0.07866	0.084463	0
Atad1	-0.237712	1	11.102	7.06132	11.6672	9.29569	15.9437	25.8078	6.86955	17.119	16.5509	10.3269	13.0611	10.4028	17.4497	11.9899	16.0113	17.1139	15.8072	17.2311	18.3906	14.7463	14.7662	21.1638	13.399	14.1029	16.4568	22.5639	13.055	16.4526
Atad2	0.0236235	1	1.3444	0.402996	0.561095	0.954419	1.08128	1.42789	0.611015	1.92397	2.59365	0.795551	0.789261	0.627601	0.630213	0.492087	1.52385	1.35787	1.17057	1.77167	1.23163	1.43921	1.34093	2.47512	1.31963	1.30884	1.37628	1.81629	0.958347	1.10889
Atad2b	-0.0447372	1	7.41456	4.17774	5.85069	6.93857	8.53056	6.96635	5.38558	8.43057	9.62039	5.68505	6.5467	6.41168	7.67995	5.80298	11.5891	8.99184	6.9301	9.07324	9.03982	11.1598	9.32522	10.6046	11.1182	11.1298	9.30324	10.8354	9.75331	10.0117
Atad3a	1.0131	3.10294e-23	6.84559	4.21115	8.99696	5.56576	8.38981	7.32873	7.83199	7.3279	10.7829	6.99353	7.88172	5.84253	7.20943	6.57739	24.2796	33.2368	25.5152	26.0535	34.8278	31.814	15.6778	19.6974	28.8692	24.5432	19.7554	25.5908	21.752	23.9795
Atad5	0.170899	1	0.296996	0.173659	0.248081	0.23912	0.33202	0.308597	0.238484	0.492384	0.541721	0.359746	0.373178	0.270271	0.405136	0.298439	0.64271	0.595185	0.626326	0.684502	0.526783	0.401373	0.266334	0.802701	0.578851	0.626954	0.467921	0.889543	0.516962	0.453304
Atat1	-0.588304	1	0.800009	0	0.299227	0.678179	0.506398	1.29241	0.408355	0.980672	0.990739	0.68179	0.399388	0.978291	0.814113	0.60935	0.204552	0.879533	0.28047	0.492789	0.638799	0.629262	0.118022	0.784998	0.136123	0.415777	0.084861	1.03818	0.504987	0.208405
Atcayos	-1.07329	0.000118266	13.5141	5.08012	12.2679	13.305	21.1019	14.2929	10.0692	29.9719	29.5205	11.4874	8.79533	9.97315	18.5037	9.288	12.1561	4.67762	8.61656	8.1564	5.71143	3.58982	6.1497	12.9778	10.1864	13.8229	13.8054	5.64649	8.22717	8.49227
Ate1	0.167238	1	11.1523	4.48066	9.09152	7.98564	11.39	13.5013	11.2	12.1623	18.0484	8.73731	8.94775	10.2407	11.8025	10.1898	19.623	22.7853	16.0592	23.9498	23.3057	15.1764	17.0649	12.7945	14.4905	17.3762	20.8359	24.6491	21.0865	16.0192
Atf1	0.392408	3.47525e-06	6.39884	4.19649	6.33155	5.96101	11.46	9.9363	6.54754	9.56019	8.07897	7.7745	7.75395	6.67508	10.1516	6.47047	13.3614	16.8771	13.6898	12.0551	19.7294	13.952	13.2181	12.6883	12.6973	12.1808	14.6874	18.7286	18.8582	17.3451
Atf2	-0.0357136	1	2.71708	1.8303	3.46735	3.72939	5.93204	7.06981	2.38662	3.76159	3.80792	3.27467	3.77126	2.57052	5.52466	3.76233	5.04866	6.67126	5.40167	5.43424	6.5299	5.76269	5.84965	5.84765	5.4857	5.68944	5.78136	7.30018	6.08356	6.34663
Atf3	1.95758	0.00120779	0.488216	2.81077	0.804367	0.580354	0.729894	1.8534	0.836654	0.439307	0.899325	1.02048	1.48523	1.76932	0.465305	5.1728	8.0719	12.7265	8.96291	4.49436	24.4283	24.774	4.70663	11.5274	13.2651	2.70637	15.9831	4.70365	3.10581	14.5956
Atf4	1.78631	3.68829e-143	21.4651	18.0258	23.2805	19.7231	34.9376	37.5933	19.0944	36.2798	33.2415	20.7229	21.2685	20.6253	32.5882	27.017	141.996	144.463	121.49	40.7218	161.638	146.323	114.492	113.599	116.808	127.128	140.513	159.517	42.2226	143.776
Atf5	2.98112	6.05095e-261	4.70738	4.31851	5.43074	5.34825	8.03404	2.23042	4.21356	7.93612	6.22981	4.24202	5.93537	6.31088	6.91416	7.06388	78.5936	65.3229	58.3725	52.2732	65.062	52.038	53.6055	46.0899	47.2707	58.9067	57.8484	64.7009	68.2846	61.922
Atf6	2.1929	6.40731e-281	3.36915	2.17439	2.85509	2.82225	4.27064	5.01833	2.30414	5.22803	5.15984	3.29234	3.92466	3.08494	4.79623	3.89106	25.0541	24.844	20.8395	25.3144	29.0335	24.2374	23.9026	24.7205	26.7365	22.546	30.2468	28.6803	20.7923	29.5587
Atf6b	0.204248	1	0.709109	0.63842	0.350227	0.563795	0.608091	0.81976	0.512908	1.59984	0.83665	0.757223	0.897408	0.775796	1.08546	0.953678	1.65649	1.58266	1.08752	1.64839	1.15555	1.88181	0.965589	1.73131	1.37002	1.17081	1.01419	1.48682	1.18974	1.54888
Atf7	-0.036396	1	8.15584	4.05302	8.75826	7.30563	10.742	10.4585	6.18167	9.87098	9.36809	5.73027	5.91748	6.48323	9.52897	9.32577	10.925	11.2913	10.8559	11.5679	12.5823	10.156	8.26945	12.5682	11.2002	9.83261	10.573	16.5899	7.03381	10.3214
Atf7ip	0.024857	1	7.18877	2.95903	9.08592	8.45488	11.537	10.0192	7.74112	12.1178	9.6458	7.37132	8.15986	7.66507	9.70476	8.28483	12.4789	13.8547	15.8467	14.3312	17.0602	12.1375	14.5719	15.3969	24.0454	14.6406	12.2288	16.5664	20.7953	14.6264
Atg10	0.462485	0.00169412	2.04894	1.04039	2.37726	1.5813	2.23744	2.04233	1.82592	2.1849	2.21543	2.07687	2.79255	2.05104	2.28033	1.96553	4.18047	5.44563	4.37601	4.8377	4.81964	3.53522	3.36172	4.17873	4.24693	4.328	4.75707	4.95843	3.77635	4.43696
Atg101	-0.612948	9.16028e-09	7.06963	4.61039	6.22738	5.13905	8.00626	8.93617	5.97632	7.54213	9.56807	5.38788	7.45109	5.16509	6.98366	6.80568	4.98034	7.72329	6.69522	10.0364	6.55343	5.53371	5.80036	8.94551	6.35437	5.29153	8.78489	6.88725	6.46169	7.10656
Atg12	-0.169838	1	2.42742	1.41197	1.76653	2.03399	3.70046	4.17508	1.75226	3.84964	3.50262	2.06581	2.18273	1.96234	3.9228	2.35585	3.54181	3.49954	3.83456	3.9249	3.66005	3.05113	3.31009	4.09973	3.058	2.82367	3.6117	4.50739	3.29797	3.12694
Atg13	0.515589	1.94441e-07	2.6204	0.968906	2.42328	3.41377	3.38923	6.44295	1.31688	2.84513	2.25383	1.86526	2.50575	2.13812	4.5679	2.93451	6.2755	5.90728	4.45848	6.43765	5.78049	4.18347	6.60002	7.93265	4.66172	4.99822	5.39805	8.75886	3.89092	7.48006
Atg14	0.332721	0.151646	1.24466	0.77156	1.00743	1.03834	2.01959	1.74496	0.93228	1.85935	1.23699	1.10471	1.34359	1.28964	1.14038	1.29677	1.90407	3.15987	2.18512	3.43659	2.40731	2.18966	1.9516	2.49095	1.92039	2.16833	2.45281	2.84585	1.92463	2.4825
Atg16l1	-0.0286485	1	3.90107	1.9728	3.13881	4.15008	4.70833	6.22894	2.95608	5.98797	5.20744	4.13308	4.0783	4.49361	5.7611	3.83994	6.66906	7.57228	7.3517	7.1354	6.7275	5.13637	5.69262	7.94245	5.759	5.62105	7.89989	7.46282	5.24729	6.05177
Atg16l2	-0.0893075	1	0.510741	0.687417	0.605341	1.42668	1.82478	2.02606	0.743505	0.582536	1.43112	0.726523	0.871194	0.550547	0.814752	0.604748	0.815497	2.0165	0.534629	0.800829	0.547385	0.47478	0.849854	1.34764	1.06342	0.883376	0.923314	0.932522	0.657725	1.33642
Atg2b	0.108139	1	2.89869	1.27516	2.00135	2.91318	3.98558	4.15752	2.14318	3.69991	2.88424	2.43943	2.74162	2.27746	3.95257	3.02454	6.43849	4.53995	4.30653	4.51021	4.0875	4.75614	4.37889	6.82604	4.99711	4.99425	4.36968	5.87049	3.2085	4.42473
Atg3	0.153659	1	8.76319	6.78393	7.61689	7.4117	8.85585	8.07574	8.25748	8.32885	8.64935	7.87389	9.08197	8.61288	7.38647	10.5172	15.0143	15.077	13.978	15.4058	14.1214	13.5972	12.8149	15.4137	13.2679	14.0234	14.9678	15.3201	15.2667	16.2027
Atg4a	0.137625	1	4.30426	3.07314	3.57952	3.17305	5.10175	6.99598	3.55599	5.27875	5.53051	3.2632	4.10926	3.47939	4.90766	4.80448	7.67255	8.57886	7.19467	7.4069	8.38197	6.43626	4.69951	7.38841	6.18883	6.93756	7.52263	9.79167	7.56229	5.57956
Atg4b	-0.378691	0.000442081	2.33532	1.15784	2.90988	3.06141	4.67452	2.68092	2.0888	4.27672	4.07981	2.07285	4.19936	3.53963	4.41473	3.67215	4.66035	6.04051	4.01498	5.13598	4.77565	4.1415	3.76963	4.06302	4.69853	3.97814	3.12735	4.74919	3.53589	4.92401
Atg4c	-0.708546	1.05825e-17	2.12826	1.16546	1.541	1.64653	2.35444	2.33449	1.49852	3.24612	2.73549	2.13544	2.14176	1.9676	2.20964	2.98713	2.88344	2.19687	1.83523	2.11434	2.13034	1.83712	2.08459	2.54421	1.76964	2.8551	1.84275	2.11583	2.98731	1.88225
Atg4d	-0.0587081	1	1.57838	1.60008	1.52016	1.25941	3.18757	3.53059	1.06483	2.85348	2.86171	1.63533	1.75805	1.52486	2.71919	2.35437	2.31048	3.14283	2.59303	4.46666	2.51	3.58706	5.1467	2.79397	2.64001	4.57095	3.33143	3.78709	3.50293	2.51176
Atg5	0.0739311	1	4.11185	1.82754	2.5304	3.04063	3.88201	4.93464	2.88677	4.82979	4.59258	3.41683	3.72067	3.50321	4.9131	3.416	5.52149	5.96928	5.51917	6.63663	6.09145	5.42981	5.85724	6.57167	5.55664	4.76507	5.01919	7.04912	5.26702	6.57914
Atg7	0.741873	2.90418e-12	1.09661	0.530244	0.63783	0.728316	1.99041	2.3794	0.80015	1.90954	1.45822	0.690325	0.964279	0.87456	2.03712	1.11763	1.92705	3.6199	1.65445	2.2981	4.68693	2.77023	1.89975	1.95333	2.52806	2.09852	3.56725	3.75263	1.74922	3.68854
Atg9a	-0.823372	4.92869e-19	5.63567	2.43729	6.16294	5.21886	12.0976	9.50511	4.15153	9.55672	8.16525	6.93341	7.50136	5.58688	8.91703	6.62481	9.03799	8.79635	5.4064	8.15007	6.68864	3.9896	6.49775	7.45057	5.53798	6.13954	7.11834	8.4012	3.49161	4.80097
Atic	0.819613	7.91617e-31	4.01441	2.0588	3.50622	3.62717	6.45367	6.20861	2.96865	5.38263	5.14327	3.37803	4.50379	3.47698	4.35341	4.87898	8.87773	10.2047	6.71032	8.84481	11.8663	8.00533	8.53901	8.5376	7.29819	7.43591	10.3773	13.277	9.13016	9.3953
Atl1	0.370306	1	0.226135	0.125898	0.148926	0.172013	1.74023	0.340188	0.146502	0.284973	0.385593	0.361284	0.321127	0.245848	0.253993	0.14387	0.502122	0.320043	0.765179	0.332756	0.714306	0.858706	0.828341	0.548206	1.07238	0.401883	0.248886	2.05246	1.11779	0.36778
Atl2	-1.43357	5.30885e-53	23.3289	19.7416	27.7076	27.9652	62.5992	59.6491	19.2545	43.9302	38.14	31.492	30.9592	24.4561	46.1432	34.598	19.8402	19.1358	18.8905	24.2048	17.619	16.3986	19.0153	20.8298	18.796	16.0797	21.5085	17.9252	15.8523	18.6826
Atl3	-0.692561	6.43077e-11	2.36128	1.22701	1.35422	2.07041	2.62077	3.38595	1.48314	3.99516	3.64907	2.04204	2.1041	1.96612	2.51996	2.47422	2.13431	2.35649	1.54433	2.27553	2.10831	2.18663	1.83938	3.67745	2.07401	1.96087	1.77453	3.11934	1.57613	1.89612
Atm	0.471123	1.11526e-07	2.42644	0.936976	1.2415	1.90078	4.64728	2.51035	0.987905	3.09827	2.68774	1.94116	1.86138	1.68658	3.16273	1.54417	4.89756	4.03763	5.47851	5.69827	8.44013	3.66063	5.36995	4.13726	4.03244	6.14513	6.50556	6.34098	3.9285	3.42849
Atmin	-0.39089	0.169911	1.50433	1.62985	2.17289	1.82445	3.14578	3.00296	1.30345	2.50091	1.91594	1.93141	2.12009	1.77239	3.11831	2.3662	2.0694	2.99727	2.38731	2.67313	3.17354	2.05614	2.28647	2.84262	2.08897	2.16895	2.79306	3.42405	2.34784	2.52242
Atn1	-0.0748605	1	6.71477	3.46993	5.79371	3.89538	8.81543	7.37473	1.87823	3.6044	7.22719	4.87615	5.85192	4.82496	5.14463	7.09973	7.23789	12.1975	6.20857	6.80678	10.8992	9.20643	6.44248	7.15809	5.43968	9.11268	7.66981	13.684	6.34855	8.02773
Atoh8	-0.729136	3.48868e-09	1.13216	1.0912	1.56832	1.31291	1.91763	1.86627	1.26623	2.24099	1.88377	1.29759	1.34014	1.249	1.74025	1.30569	1.46619	1.87163	1.18663	1.22018	1.28158	1.47978	1.6142	2.0475	1.49754	1.22057	1.60865	1.06377	0.647961	1.03953
Atox1	-0.153513	1	3.81516	1.56256	2.4642	2.12603	3.46204	4.55764	2.26834	4.76233	3.49797	2.13354	2.55426	2.49138	3.42259	2.59351	4.44235	5.93033	3.07313	4.67158	4.04702	4.74799	1.65197	5.59016	3.79594	2.91177	4.22795	5.25869	2.29961	3.08832
Atp10a	-0.872561	0.205909	0.382746	0.332136	0.229268	0.191716	0.402392	0.36178	0.262933	1.40618	1.04933	0.250174	0.351048	0.450816	0.425342	0.375833	0.409905	0.377472	0.209524	0.313032	0.251496	0.333317	0.352062	1.06399	0.192158	0.228645	0.200256	0.572058	0.131918	0.328725
Atp10d	-0.540827	0.00802965	0.767098	0.209101	0.39541	0.648641	1.41953	1.17216	0.269573	0.703913	0.890042	0.63725	0.383405	0.342095	0.569715	0.499336	0.248074	0.64077	0.864956	1.28821	0.50369	0.715843	0.32461	1.295	0.376827	0.512552	0.504655	0.849917	0.404203	0.371277
Atp11a	0.73736	2.79017e-46	5.61046	5.59886	4.44867	5.22347	5.7073	6.93151	2.65569	8.23313	7.14209	4.6384	6.7033	4.47088	5.63439	5.70969	10.7073	11.1692	11.0025	13.4812	16.6447	9.80793	9.89671	10.9351	8.05417	11.5044	13.9277	12.5895	16.5801	14.4652
Atp11b	-0.357171	2.49398e-13	6.91557	4.60928	3.90985	5.50499	6.50204	6.31915	5.07188	7.0241	6.72442	4.15282	4.55086	4.38615	5.4004	4.33474	6.1295	6.3263	5.96288	5.60791	6.01942	6.73744	3.90231	5.913	5.99063	3.94107	7.62384	6.22411	4.19321	5.56007
Atp11c	-0.663623	7.67144e-10	1.515	0.657939	1.06926	1.21576	2.69106	2.07847	0.662607	1.98064	1.61545	1.31498	1.35179	1.27627	1.62337	1.08174	1.1702	1.23681	1.44752	1.47854	1.30406	1.63863	1.01886	1.81466	0.888662	0.927154	1.3424	1.36725	0.799574	1.63703
Atp13a1	-0.132152	1	0.770304	0.187639	0.486183	0.433497	0.977602	1.21602	0.329902	1.4141	1.36102	0.573047	0.766216	0.750135	1.05382	1.01363	1.03523	1.46094	1.09625	1.29016	1.1656	0.884723	0.788824	1.68285	0.854394	0.79376	1.26086	1.22328	0.763175	1.16594
Atp13a2	-0.0570075	1	3.30441	1.52546	1.15295	1.29141	4.11927	3.65035	1.22296	3.2764	3.18021	1.17956	2.57217	1.52633	3.6873	1.88647	2.26381	4.17249	2.34777	3.02164	3.09546	2.61849	2.27996	4.21721	2.43049	2.4738	3.18188	4.3678	1.55349	2.87559
Atp13a3	0.54898	0.000440768	5.25253	3.61455	4.35067	3.61141	7.32762	6.77918	3.74946	11.0148	10.2459	5.98173	4.92349	5.72465	7.23436	4.77574	12.8826	12.0267	10.2706	11.9271	14.0949	9.17359	10.5623	15.2467	12.0562	11.9355	11.5289	17.7607	13.4679	12.7479
Atp13a5	-1.49267	0.00566267	0.271784	0.127586	0.268833	0.141818	0.877403	0.860507	0.030169	0.592932	0.587207	0.057855	0.168127	0.08864	0.393752	0.537679	0.08163	0.351216	0.093683	0.286882	0.088401	0.204066	0.046641	0.171426	0.026832	0.274398	0.055338	0.073603	0.059124	0.059441
Atp1a1	0.656516	1.4779e-18	8.08762	4.61845	5.79963	6.73678	7.67514	10.4555	5.77435	9.64248	9.14645	6.77252	7.79332	6.66574	9.13148	8.02665	16.2124	24.1851	17.5975	19.5157	18.4048	17.0757	14.282	16.4114	12.9515	13.9479	16.8704	26.8644	21.2704	17.7248
Atp1a2	-0.0227878	1	172.461	109.864	166.73	152.337	176.697	260.61	158.802	220.755	200.067	193.115	202.734	188.143	228.357	177.909	229.419	377.845	248.589	359.238	253.44	232.741	238.036	363.657	314.257	252.797	313.087	238.132	223.175	227.646
Atp1b1	0.0485904	1	68.4437	38.3412	79.5071	78.7118	71.9515	145.254	51.2867	53.9586	53.2526	77.6319	94.7749	75.4272	75.3325	76.3595	115.043	154.928	87.128	151.506	101.535	104.425	90.7355	167.279	130.378	104.887	117.851	159.513	122.492	82.043
Atp1b2	-1.51563	0.00343008	44.7053	15.3029	26.4296	27.3281	36.7495	22.1206	22.9425	69.5445	83.2159	27.0885	34.8946	39.7769	54.1673	33.2628	39.5631	11.8601	10.3482	18.4391	11.3077	7.81969	16.9166	76.1413	36.805	16.3392	18.2777	13.717	11.6512	6.4526
Atp1b3	-0.21818	1	7.33878	2.97381	4.2369	5.74429	6.31954	8.1876	4.72243	10.1957	9.33166	5.06051	5.25456	6.93005	8.73556	7.24858	7.19566	8.40507	9.73966	8.4587	8.651	8.15632	7.30457	10.7192	7.63403	6.91819	8.69215	10.6854	8.7313	6.577
Atp1b4	2.85601	1.81574e-41	3.83605	2.22579	1.43597	1.32528	0.955306	1.42192	3.12672	3.01857	4.34786	2.38747	3.52786	2.10635	2.2374	2.25929	27.0518	26.5197	10.6693	33.565	41.4022	32.9728	13.6631	46.9839	28.5745	28.7809	29.3914	47.4663	39.057	26.4057
Atp23	0.00361361	1	0.554183	0	0.268976	0.281506	0.380412	0.748985	0.50058	0.316776	0.226945	0.454853	0.313889	0.277548	0.228522	0.526719	0.043562	0.668187	0.116423	0.526361	0.55505	0.992528	0.040663	0.5566	0.075283	0.265153	0.239967	0.845195	0.30975	0.606291
Atp2a1	-0.840629	1.85868e-19	2004.77	1272.69	2026.64	1779.73	3275.64	2323.14	1664.41	3046.11	2644.1	1824.59	1971.6	1830.18	2723.72	2290.42	2215.63	2093.11	1955.1	2213.09	1654.24	1262.95	1942.7	2529.94	2222.72	1720.18	1969.62	1950.6	1685.21	1638.39
Atp2a2	0.996779	3.71902e-11	5.71186	3.35924	5.29449	4.19455	6.39893	8.45512	3.728	13.1903	11.5718	3.77676	6.64213	5.82316	7.42498	5.2661	15.0667	34.6663	15.3127	15.4915	31.0433	26.915	17.6884	14.7308	14.0034	25.3144	18.5207	32.5387	14.8674	17.4865
Atp2a3	0.948192	1.68404e-12	1.29864	0.354096	0.994072	1.04165	1.19978	1.90071	0.548786	1.93998	1.66923	1.05788	1.33405	0.907625	1.74882	1.12228	2.45568	3.80503	2.83114	5.20688	5.81766	4.40455	1.83242	3.1685	3.05267	3.15196	3.85952	3.99072	2.92259	3.29189
Atp2b1	-0.337843	0.000140227	15.0829	14.6047	11.8859	16.2072	16.0454	12.5789	13.6822	11.3392	12.1641	17.8594	16.918	14.7667	15.5425	16.2892	26.1291	23.6171	16.6779	22.9741	18.9729	19.7154	25.2123	21.0953	20.1718	25.1064	20.5068	19.3944	21.238	18.6377
Atp2b3	0.078647	1	2.07303	1.10786	1.52658	1.46362	1.7747	2.6972	1.41323	2.08362	2.24108	1.56366	1.68374	1.42121	1.9302	2.57396	2.41722	2.86744	2.26176	3.55807	2.87378	2.40146	2.19686	5.37205	2.68628	1.9834	3.80793	4.0217	3.02302	2.59451
Atp2b4	-0.517648	2.43808e-05	3.42718	1.68497	1.85196	2.14654	2.36221	2.81156	2.18424	3.96014	2.92082	2.63697	3.0467	2.62249	2.41146	2.73702	3.54874	3.05853	2.30008	2.37782	2.80385	3.32392	2.69949	5.02495	3.56279	2.64615	3.28713	3.49048	2.22878	2.32782
Atp2c1	0.426296	0.119942	7.54813	6.20912	7.71577	7.17122	10.9747	11.5357	9.31111	12.9403	7.5491	5.67668	6.9699	7.5527	8.89933	6.52236	14.3419	19.1829	12.0523	16.5376	19.7926	15.3757	18.0628	9.68479	10.9687	13.7032	14.3603	16.8717	21.6098	17.8388
Atp5a1	-0.183722	2.59893e-05	519.945	290.863	424.155	397.915	452.459	387.811	401.871	376.062	415.223	448.71	474.618	433.928	328.338	456.334	692.979	821.119	676.451	821.421	771.581	624.613	623.611	731.666	675.817	638.09	830.886	802.36	606.912	757.476
Atp5b	0.440733	3.56716e-06	833.803	528.338	692.274	630.573	788.714	879.436	728.709	843.519	854.381	651.204	742.345	722.954	784.494	722.63	1444.54	1784.7	1590.3	1503.87	1648.44	1417.09	1308.67	1245.35	1281.79	1417	1857.34	1867.15	1417.9	1659.59
Atp5c1	0.381267	0.000666582	189.891	134.789	179.287	160.172	166.872	178.257	149.806	155.888	166.253	148.09	166.622	167.902	150.954	151.038	362.098	370.035	372.777	332.926	376.747	289.277	340.448	322.731	344.68	355.455	372.415	362.054	359.955	386.797
Atp5d	0.102485	1	86.3745	42.6741	71.7675	55.8627	75.2329	112.676	51.5498	92.4039	72.8276	41.5549	69.3697	56.5389	97.231	69.6984	111.927	152.907	120.224	120.322	135.021	106.916	94.3879	125.209	105.801	104.142	110.607	166.016	101.72	119.428
Atp5e	-0.932634	2.11009e-22	58.2993	30.9303	58.5394	58.41	95.2997	127.901	36.6363	113.144	93.7339	58.9811	67.1386	57.04	115.075	58.7727	47.3547	77.6531	52.9655	63.4889	61.4203	50.235	38.9638	66.4664	47.1605	48.7554	65.6513	72.7335	56.0971	50.107
Atp5f1	0.373839	1	293.979	174.787	220.601	196.025	170.724	138.972	276.726	139.489	147.931	178.297	274.895	219.664	128.705	183.905	360.347	525.727	429.298	435.947	412.074	372.468	339.693	338.351	364.45	298.91	473.389	404.723	351.837	369.207
Atp5g1	0.300495	1	57.6775	23.7548	40.8378	31.823	48.244	58.7549	28.9315	39.4054	40.4125	34.2737	40.7986	34.4208	36.9	41.675	64.2676	99.9555	59.7562	82.7535	78.4571	61.4217	64.3553	99.3029	57.3008	56.4991	84.5977	94.4596	61.6053	68.4126
Atp5g3	-0.285741	0.192656	88.1665	35.8255	68.4935	49.612	73.9505	86.7902	47.4132	90.827	93.8233	50.5883	66.9879	53.4096	78.9206	69.4458	82.0845	97.3638	84.1119	75.1071	93.4326	75.0142	56.7609	116.543	73.7765	77.5298	94.0882	123.822	76.4049	77.0341
Atp5h	0.476666	1	247.588	171.033	188.341	216.78	144.174	99.273	264.246	134.852	142.158	216.959	217.477	205.644	129.011	180.724	411.476	478.968	422.778	497.699	487.323	392.86	400.313	335.015	440.388	373.636	485.119	400.398	443.309	516.621
Atp5j	-0.102812	1	142.514	96.4268	147.879	107.927	110.488	56.1994	121.551	102.228	94.097	109.08	125.284	108.613	66.8824	107.044	128.071	212.707	188.502	153.808	168.899	313.826	128.437	154.599	143.379	156.309	159.675	181.965	147.006	139.669
Atp5j2	-0.0366246	1	133.817	65.2245	105.811	74.5773	49.0806	31.2183	82.6742	44.9827	48.331	84.2648	105.145	95.0588	36.9246	91.5821	110.425	147.276	118.029	138.371	119.092	104.945	96.3134	137.568	97.3808	100.677	135.672	149.065	112.063	118.486
Atp5k	0.656959	1	140.42	204.314	153.679	213.522	32.341	13.5117	286.831	21.3425	26.5806	118.339	125.729	162.48	24.0339	99.8398	373.926	380.879	395.032	368.619	313.547	445.231	352.371	176.179	394.03	372.7	347.119	167.79	463.042	402.936
Atp5l	0.202822	1	73.3579	44.3887	60.3602	64.7763	91.0824	117.66	43.8591	90.196	89.0546	59.9456	71.9311	56.2962	89.0005	65.4423	76.2662	123.221	91.5364	116.157	112.758	86.0475	65.0672	100.127	69.1494	75.2569	95.4316	114.988	72.0019	101.949
Atp5mpl	-0.338683	1	137.284	103.178	117.643	100.47	112.781	121.31	121.825	122.878	124.394	101.049	122.039	91.5455	107.008	118.389	118.679	204.514	137.014	196.042	137.768	119.74	112.892	134.853	136.502	111.401	153.861	144.732	132.002	145.769
Atp5o	0.0775126	1	114.188	75.7291	93.7283	83.1834	116.542	133.643	77.5149	124.804	120.747	82.8557	130.153	85.3646	113.542	96.3623	143.92	183.292	140.477	155	163.423	125.94	123.699	173.326	144.114	129.058	176.185	201.012	135.177	151.46
Atp5s	0.0192699	1	3.80433	2.84455	3.23887	2.44998	3.832	7.2199	2.25848	4.07552	3.93421	3.38408	3.73405	3.51147	3.82728	5.1535	7.18495	6.14642	6.03514	6.64565	8.27237	3.47017	4.16731	5.75339	4.93705	4.54945	7.46422	7.27489	4.0614	6.8788
Atp6ap1	0.0374778	1	13.4531	5.7291	12.3135	11.0864	15.7426	14.3519	5.91098	13.674	15.5645	8.9265	12.4465	9.20785	13.7486	13.1095	19.7462	24.9807	18.6198	26.9585	20.9551	16.0321	15.6636	24.4347	14.9717	16.4856	18.0735	25.5901	18.763	16.2207
Atp6ap2	0.0733824	1	1.55495	1.37322	1.7285	2.00482	2.56678	3.84224	1.25839	2.7395	2.50984	1.72809	1.46132	1.42524	2.32538	1.85701	2.5413	3.51593	2.65349	4.14758	2.94942	2.76819	2.78612	3.40626	2.20043	3.38723	2.69065	3.4652	2.17216	2.92029
Atp6v0a1	-0.288202	0.271844	11.3396	10.7221	12.6602	19.9535	11.8511	17.1295	18.6778	15.3317	14.6723	9.73741	13.7254	11.6526	13.2617	17.741	13.1406	36.2633	23.6868	14.6869	25.7644	21.1674	13.9664	15.5469	23.4094	12.5558	14.8422	16.0572	27.1693	24.9629
Atp6v0a2	-0.262262	5.39646e-06	6.97337	3.27863	4.73409	4.44403	6.13509	5.15771	5.86592	4.69602	6.4144	4.64158	5.28372	6.55124	5.50587	3.39474	5.98748	7.14873	4.62715	4.90093	6.58406	7.63334	5.26921	7.82392	5.87654	4.90928	7.98577	7.68451	7.79094	6.51523
Atp6v0b	0.177662	1	4.65113	3.39839	4.06968	4.21088	5.3103	8.73799	2.02614	5.67086	4.41373	3.23665	4.8372	3.38765	4.98276	5.52977	6.7573	6.0711	7.9265	6.7103	8.264	8.17314	7.05703	8.31984	4.71446	5.78906	10.7928	15.4372	5.56997	7.51563
Atp6v0c	0.466403	1	6.06144	2.51118	5.34145	5.00422	6.94186	9.26844	2.34318	4.52818	6.06264	4.02304	4.73673	2.98364	6.32225	3.52711	6.09073	9.94698	6.88954	6.21589	7.75885	8.02574	7.08003	10.375	6.58856	9.80898	7.68476	8.27121	7.40773	8.95597
Atp6v0d1	0.353946	0.00471745	3.22327	1.98079	3.47263	2.59078	5.39479	5.67545	2.66826	5.58474	5.56099	3.42336	3.4981	3.55633	4.78581	4.69481	8.75993	8.09333	7.26171	7.82565	8.35826	6.22483	5.96464	8.92498	6.60601	6.74899	8.38476	10.4148	6.64152	7.50481
Atp6v0e	0.0673849	1	3.87298	1.35583	1.77621	2.63447	3.29675	4.68093	1.89084	6.41192	4.33295	2.6383	2.50382	2.59023	4.41598	3.00785	3.91216	8.01041	4.69344	5.11584	5.93901	4.24234	2.93833	6.60985	3.41888	4.56342	5.77941	7.35231	2.66092	4.8616
Atp6v0e2	-0.149404	1	4.3738	2.10095	3.69069	2.91284	5.47	5.25493	2.49289	5.6712	4.62254	3.77147	3.79072	3.54889	5.41147	3.89916	6.62921	5.28944	5.09246	5.90819	7.10065	4.32074	4.6758	7.39592	5.44732	5.40249	5.83268	5.13928	4.93145	3.74199
Atp6v1a	0.320493	0.163738	2.56627	1.71624	1.34693	1.57593	3.19593	3.65112	1.06289	3.47944	2.40069	2.27198	1.95634	2.19317	2.26009	2.32303	4.80426	3.45417	3.36279	3.7274	4.71108	3.41132	2.83853	4.0019	3.41424	3.79071	3.38228	6.78511	4.22647	3.37869
Atp6v1b2	0.338003	0.000462838	5.3599	4.02207	4.64758	4.53746	6.69006	9.18818	3.45559	7.268	7.61971	4.99366	4.74306	4.11655	7.33304	6.55967	11.8244	10.9037	9.84174	9.75318	11.8381	11.7834	8.27443	11.683	9.41042	9.81867	9.6751	14.5535	10.3957	10.5707
Atp6v1c1	0.352368	0.384455	4.05814	2.92954	3.10452	3.43049	4.81036	8.53006	2.62975	5.94367	6.2271	3.84793	4.9075	3.79743	7.06162	4.44518	8.66291	12.8271	6.48544	8.60717	15.9279	10.1146	8.10085	6.9431	7.10384	8.5752	10.6833	12.3428	7.58742	9.17491
Atp6v1d	0.377665	0.0038899	15.2106	9.21747	10.8589	11.7061	14.0106	16.199	11.9476	13.9136	13.7325	12.0424	14.4359	12.5701	14.365	12.5657	23.4633	31.9348	24.906	29.2203	31.5898	22.7749	21.4941	23.2226	20.4473	21.9444	30.3092	30.7789	25.6637	28.5599
Atp6v1e1	0.285159	1.61431e-05	29.2236	18.8261	24.4646	24.3258	35.5403	33.7198	25.1629	32.6109	36.133	27.1564	30.367	26.9904	33.6053	29.561	48.4875	55.8197	52.3368	50.4735	59.0574	49.5749	39.6537	47.4495	42.3082	45.7352	52.1715	55.1094	53.4772	48.7415
Atp6v1f	0.580274	1	27.9288	23.3492	25.9202	23.83	21.8323	11.2919	34.867	15.8647	19.5069	25.0874	26.3496	26.0733	14.6954	28.8686	55.3726	76.424	58.6415	53.9388	76.1167	58.5159	36.7538	37.8597	52.7499	49.3207	61.7016	58.9627	64.7417	65.2645
Atp6v1g1	0.710264	1.3104e-09	20.0781	12.7555	18.6475	18.982	22.1435	17.8279	15.6883	19.1631	21.8301	17.2557	18.6441	18.5969	20.9077	17.8609	43.4243	52.1769	42.3766	51.1716	52.3387	41.0129	34.8413	39.0773	30.3745	37.887	42.61	50.9803	39.1232	44.3387
Atp6v1g2	0.401556	1	0.252746	0.153751	0.062998	0.157202	0.201703	0.26772	0.154922	0.515774	0.401447	0.454961	0.23738	0.136301	0.329441	0.135072	0.329239	0.678653	0.48149	0.30032	0.662442	0.539555	0.402385	0.488378	1.16466	0.535584	1.1589	0.554263	0.531304	0.451307
Atp6v1h	3.22428	1.69183e-224	3.08961	2.05934	2.63875	1.75941	3.65238	3.73873	2.30364	4.27621	4.63602	2.22992	2.40462	2.76506	3.3427	3.21895	51.5107	55.5384	53.6216	44.9237	63.8678	44.4418	56.7264	32.6986	48.5695	56.9444	57.6384	52.4979	45.804	61.5483
Atp7a	0.286748	0.0865126	1.99176	0.749456	1.27596	1.31037	2.07451	2.05384	1.09614	2.75367	2.41145	1.54342	1.68466	1.40723	2.34472	1.57859	3.37201	2.92147	3.07971	3.7605	2.87057	2.68007	2.97312	4.04862	3.32439	3.00598	3.93115	4.29081	3.3067	3.08499
Atp8a1	-2.95494	1.62986e-131	6.76573	5.3565	6.31367	7.92114	13.7757	8.41151	4.63718	8.99883	9.6948	7.07512	6.03173	3.92884	13.2598	10.0417	1.48776	1.78733	1.54539	1.76926	1.73718	1.18538	1.08461	2.23963	1.32547	1.47603	2.29349	1.29173	0.992042	1.13254
Atp8a2	-1.10821	2.77474e-05	0.099663	0.039393	0.103823	0.094801	0.084763	0.07169	0.092504	0.290723	0.273573	0.190103	0.143832	0.171778	0.167477	0.057983	0.056619	0.082993	0.085644	0.089266	0.131595	0.085385	0.026078	0.067521	0.106566	0.040228	0.052149	0.138849	0.100599	0.069337
Atp8b1	-0.402992	1	1.03281	0.304998	0.771402	1.10148	1.07045	1.16525	0.895592	1.19656	1.06222	0.849664	1.06538	1.03737	0.925356	0.916077	1.20059	0.940969	0.545641	1.21997	1.03799	1.26672	0.764712	1.714	1.27029	0.76396	0.927868	1.41171	1.27752	0.677982
Atp8b2	-0.465987	1	2.65611	0.503751	0.566413	0.958196	1.86516	1.73754	1.29381	3.05362	2.28183	1.24019	1.4522	1.76387	1.81381	1.68908	1.92211	1.71301	1.03974	1.51166	2.22397	1.43935	1.21258	4.11885	1.88167	1.79689	1.95249	2.51765	0.80143	1.69779
Atp9a	0.247926	1	2.64109	1.67037	1.93664	2.53736	4.3486	6.03266	1.44661	2.85348	2.62943	2.11709	2.45458	2.94322	3.60973	2.68197	4.21841	6.4976	5.31576	6.67506	7.65866	7.91427	3.27749	5.3366	5.11419	5.93096	6.69711	6.36565	4.14523	4.38408
Atp9b	-0.271649	0.0343498	2.85108	2.55147	3.71875	3.29962	3.71823	5.3798	1.81773	5.83682	4.50289	2.46074	3.41766	2.72073	5.33378	3.17901	3.50648	5.80666	4.11329	3.13102	3.43255	4.48017	3.35812	6.05617	4.42567	5.71574	5.64164	5.61171	3.29663	2.87513
Atpaf1	1.05483	1.00159e-15	5.03988	3.39142	9.57879	4.5381	5.35888	11.5536	4.17447	7.41169	4.82721	4.56502	10.1325	4.92291	7.70452	5.76215	27.8953	16.1961	10.9497	11.3612	15.4817	12.6637	11.9456	9.24588	11.4595	20.2048	12.6502	19.1791	12.5303	14.3999
Atpaf2	-0.0708883	1	7.37551	4.69813	6.4002	4.47499	6.39763	8.48557	4.51219	8.5175	7.97228	6.62532	5.27666	5.6607	6.47497	5.98695	7.41788	11.5989	7.9459	9.18053	8.5524	9.02351	8.2562	9.27752	8.01822	7.21822	9.19011	9.36398	10.069	7.84426
Atpif1	0.660324	0.0298158	21.6904	11.621	17.2253	15.5659	18.9704	13.3062	16.2218	22.752	26.9133	13.563	14.7087	12.872	14.3606	15.8417	37.2381	57.836	45.7568	38.3189	50.2844	44.9458	24.7996	18.6125	31.1563	26.6905	48.2211	56.4863	39.728	61.7958
Atr	0.733255	6.07396e-23	1.40741	0.972022	1.48151	1.10201	2.08955	2.30268	0.987592	1.90094	2.44776	1.49807	1.34464	1.33804	1.91988	1.25892	4.09757	4.11607	3.59563	3.96718	4.06611	4.09964	3.13111	3.08401	2.63008	3.11064	2.88614	4.42903	2.91339	4.72606
Atraid	0.298023	1	3.26744	1.53933	3.01991	2.35411	3.6424	3.89442	1.69777	3.62029	4.53426	2.53432	3.03773	2.39481	4.38798	2.26734	5.19528	6.63421	5.1341	7.14244	6.71479	4.43962	5.03959	5.5249	4.49926	5.1254	6.5382	5.68454	4.31968	4.20889
Atrip	0.512361	4.12827e-09	1.3992	0.650145	1.30936	1.0111	1.56033	1.73286	1.09775	1.84214	1.59964	1.16518	1.14122	1.03858	1.54062	1.21957	3.0113	2.89317	2.50626	4.1151	2.63478	2.2503	2.54226	2.25849	2.51218	3.53122	3.5095	3.90686	2.75849	2.66257
Atrn	0.241278	0.0549179	3.14131	1.03964	2.41578	2.68017	3.63375	3.86792	1.87525	4.19518	3.89124	2.62927	3.26371	2.71439	3.3854	3.06737	6.3288	5.55896	4.83846	5.33552	5.25513	4.81837	4.26984	7.44038	5.37149	5.00473	5.9665	6.79432	3.97146	4.65303
Atrnl1	-0.640975	2.9553e-10	1.34676	0.537677	0.892676	1.16395	1.68785	1.67735	0.925655	2.39992	1.95693	1.62736	1.2092	1.25087	1.76951	1.27926	1.3833	1.44479	0.959515	1.61011	0.838407	1.10048	1.36492	1.96147	1.40188	1.28074	1.28327	1.78607	1.11399	1.02137
Atrx	0.144339	1	29.8185	13.7871	12.2695	13.4837	15.2122	10.314	13.1242	16.8209	24.2077	15.9722	13.2719	14.7843	10.542	14.8818	34.0378	24.69	22.0773	36.203	42.9967	35.662	26.6835	40.7252	25.4125	28.7711	21.1288	29.6024	22.3065	27.3393
Atxn1	-1.21838	7.22859e-40	5.11748	4.13109	6.27917	6.33142	9.80836	11.3917	3.73139	6.88981	7.00002	6.29307	6.83507	5.35098	9.99188	6.76328	4.57186	5.39971	4.65755	5.39936	4.60113	4.14618	4.11376	5.40411	3.75128	3.79629	4.46209	5.33605	3.11495	4.37949
Atxn10	1.31631	6.36842e-52	4.65869	2.28489	3.81409	3.89017	4.02271	9.52341	2.82699	6.68404	5.67317	4.3088	4.29471	3.86901	5.37794	4.574	16.5395	18.5539	15.1569	18.337	23.2947	16.5372	15.6386	17.1269	13.6397	18.078	20.066	24.438	15.4786	18.3496
Atxn1l	-0.244425	0.0535866	2.29715	1.23376	1.7883	1.38608	2.69088	2.82928	1.19296	2.71542	2.45825	1.48923	2.03765	1.80668	2.40485	2.02513	2.68942	2.50494	2.2866	2.72535	2.72349	2.61906	1.98073	4.53062	1.97489	2.16145	2.31808	3.12812	2.17029	2.62927
Atxn2	0.0178286	1	22.7235	13.5527	19.4287	24.6026	34.769	27.5258	20.1193	30.6667	32.4351	27.4628	19.9011	24.7524	28.8154	22.897	38.4348	40.7787	29.186	35.1952	29.9481	27.8974	42.8102	45.4872	36.9302	43.89	45.822	43.5295	51.654	36.3844
Atxn2l	1.00582	6.0924e-173	5.18013	2.89465	4.02463	4.65469	7.21471	6.06753	3.81737	7.02143	7.43653	4.37132	4.82279	4.42993	6.33047	5.7729	25.7048	37.755	20.9859	42.1404	25.6975	32.9956	30.4642	43.3661	35.4013	32.8572	29.2717	34.2916	15.22	29.693
Atxn3	-0.340358	0.102686	1.32365	0.621973	0.945263	1.25749	2.08515	2.21429	0.663269	1.43555	1.74278	1.63149	1.04361	1.11233	2.18855	1.21288	2.33445	3.07462	1.17373	1.73018	1.48568	1.41617	2.7763	2.2785	1.0639	1.55369	1.38086	2.96082	1.26295	1.51459
Atxn7	-0.843692	1.10105e-28	4.98003	4.01197	3.04888	5.13377	5.17045	5.72309	2.75626	5.09274	4.77755	3.93919	3.88755	2.27206	4.75301	4.25509	3.9918	3.6052	3.51134	2.58926	3.03584	3.52986	2.73828	2.42887	5.24076	3.40165	2.68343	5.80122	3.68521	4.73403
Atxn7l1	-0.615883	4.27728e-16	4.17626	3.48799	3.4406	2.8273	4.96238	5.82721	3.22861	4.71837	6.53867	3.3824	3.39615	2.99328	5.31916	4.30263	2.40559	4.29225	3.55475	3.27419	2.53351	2.74898	2.15172	4.25389	2.09388	2.3727	3.42033	6.32997	2.12648	2.61055
Atxn7l2	0.00565596	1	0.37126	0.103428	0.211069	0.374388	0.378514	0.662694	0.235742	0.814729	0.612693	0.415771	0.456984	0.379296	0.442916	0.399164	1.97497	0.839307	0.48011	0.763174	1.09489	0.489887	0.429911	0.489924	0.423057	0.53271	0.544563	0.646745	0.505287	0.491908
Atxn7l3	0.311562	0.28971	1.24016	0.44816	0.746986	0.886591	1.14328	1.24157	0.768201	1.56417	1.58847	0.869857	0.82776	0.851419	1.2322	1.04399	2.07814	2.08309	1.65566	2.04725	1.65747	1.95062	1.20231	2.479	2.01287	1.58279	2.27392	2.16071	1.70205	1.89728
Atxn7l3b	-0.151516	1	2.30745	0.946159	1.35613	1.41295	1.99241	3.28418	1.45099	3.4324	3.00258	1.54581	1.60127	1.65976	2.33997	2.08367	2.88285	2.43451	2.06237	2.55007	2.47094	2.23958	1.91704	4.00407	2.91987	2.27887	2.35338	3.41252	2.16454	2.46885
AU020206	-0.827003	0.00254878	0.953494	0.553176	0.795823	0.860264	2.20214	1.30516	0.413574	1.43408	0.716042	1.13095	0.670382	1.04661	0.791732	1.1748	0.532387	0.943824	1.0671	0.627768	0.949552	0.871771	1.07065	0.762361	0.570652	0.772062	0.851629	1.43545	0.794706	0.736088
AU022252	0.00523031	1	3.49268	1.98996	2.85696	3.29099	4.64206	3.91586	1.63454	3.95892	3.47768	2.85592	3.54285	3.50529	4.41676	3.65805	4.22039	6.30311	4.79926	4.88869	4.82954	4.24938	4.44631	4.57248	3.54046	4.55429	4.64503	7.2019	4.45936	5.48328
AU040320	0.674877	6.63711e-43	9.74806	8.27769	4.45714	5.44927	10.569	8.08113	7.47866	7.30755	6.7588	8.13705	8.87605	7.34355	7.42153	6.04623	14.7411	17.8196	12.1974	19.1188	17.1781	11.2576	17.1907	17.781	20.561	16.4197	18.4514	19.8908	17.8834	23.8787
AU041133	0.366819	1	0.145331	0.037403	0.103127	0.115116	0.156377	0.102376	0.054427	0.41566	0.153719	0.08112	0.166631	0.15555	0.189385	0.185035	0.115678	0.308432	0.216691	0.552526	0.234168	0.320161	0.152657	0.312889	0.346046	0.248523	0.190722	0.34846	0.165802	0.225928
Auh	-0.0359125	1	15.0464	10.4028	13.5016	13.894	20.1075	18.8755	12.9191	16.2016	13.368	15.07	16.4834	15.05	19.0414	16.8096	19.2846	29.2628	26.703	28.7439	22.5358	16.0555	18.7887	23.1739	20.7065	18.0954	24.9836	23.2047	21.9292	21.9723
Aup1	0.640094	1.80173e-19	7.92342	7.48462	5.87067	7.91624	11.6098	12.6973	7.17063	10.4547	8.59488	7.18654	9.72282	8.96166	9.9773	9.71246	18.372	22.1653	16.7132	17.3837	19.3048	17.3894	15.8949	15.7522	17.2559	19.1376	18.0378	24.7543	20.8284	19.6229
Aurka	-2.13367	1.592e-26	1.56298	0.548495	1.71101	1.58164	2.83617	0.542164	0.370872	2.55318	3.09989	0.790241	1.28406	1.09068	1.36007	2.09208	0.696015	0.142926	0.116696	0.155513	0.244979	0.183792	0	0.377372	0.097385	0	0.248668	0.682053	0	0
Aurkaip1	0.607767	1.08994e-10	30.3953	12.5752	5.66351	16.3429	4.09651	7.4517	7.55544	5.37925	5.61879	20.9296	6.56478	19.2108	21.3715	5.129	13.4978	16.5657	14.2357	17.1672	17.9939	20.5028	22.345	15.4701	18.2458	14.9188	14.8815	22.2223	17.8394	16.0119
Aurkb	-1.6537	1	0.160762	0	0	0	0	0.162228	0	0.547119	0.922591	0	0.22616	0	0.032884	0	0	0	0	0	0	0	0	0.09741	0	0	0.296532	0	0	0
Auts2	0.0835169	1	5.80386	2.16423	3.72779	3.22479	5.82484	5.11578	4.87996	8.29832	6.2818	3.64176	4.06133	4.54161	5.52084	2.7172	8.03422	3.67304	7.14867	5.60121	9.2182	7.6968	8.65286	14.0198	8.18429	7.17479	9.66305	6.71039	4.74006	7.92868
Aven	-0.510529	0.107047	1.54409	0.766179	1.23563	1.1725	1.25641	0.917993	1.34178	1.31421	1.38168	1.14737	1.17504	2.83536	1.29089	1.48145	1.17406	1.56795	1.18723	3.93653	1.25119	0.907812	1.20894	1.91763	1.34981	3.86876	1.0686	4.50955	0.862787	1.26305
Avil	3.64015	2.96123e-38	0.05911	0	0.026244	0.084816	0.18326	0.02522	0	0.076944	0.105267	0.152997	0.034818	0.031275	0.040451	0.078863	2.17998	5.95748	2.75455	4.15497	11.3138	9.11239	1.43431	1.44077	1.03711	2.18685	5.77969	4.86389	3.32831	4.20926
Avl9	-0.109198	1	1.30793	0.552058	0.834934	0.872097	1.5101	1.97491	0.653065	1.94966	1.16404	1.00057	1.248	1.0786	1.74355	0.802105	1.18933	1.25076	1.70759	1.7392	1.83473	1.28528	2.22353	1.42023	0.941013	1.35219	1.1117	2.2801	1.51543	1.41113
Avpi1	0.650707	0.0200011	0.940247	0.69621	1.03293	1.00516	0.834738	1.10219	0.54355	1.76522	1.27231	0.917993	0.689892	0.821572	0.890824	0.753873	2.62709	2.7079	1.73833	1.89265	2.0827	1.43785	1.76253	2.02196	2.88819	1.44276	2.34554	3.24099	2.32063	2.13595
Avpr1a	-0.67066	1	0.548898	0.056509	0.225989	0.295756	0.297569	0.267657	0.247832	0.484211	0.594079	0.276393	0.275406	0.131602	0.289393	0.308961	0.186776	0.214157	0.265636	0.274336	0.317623	0.218452	0.071787	0.431265	0.370001	0.098275	0.514149	0.345617	0.237571	0.268585
AW011738	-0.926371	0.0559931	0.504743	0.337392	0.406028	0.394183	0.520396	0.871132	0.216901	0.333725	0.427637	0.474767	0.432406	0.623676	0.393896	0.39649	0.436742	0.613244	0.276815	0.447104	0.277438	0.428501	0.266285	0.664755	0.316364	0.253796	0.141216	0.55031	0.244494	0.225234
AW112010	-1.15436	1.32916e-05	1.74919	0.848215	1.54845	0.604726	2.00714	2.01523	0.183595	1.82892	1.72923	1.46392	1.6976	1.15732	1.20724	2.98031	0.972161	1.6305	1.17349	2.14168	1.36461	1.09746	0.982247	0.957036	0.925476	0.588926	0.728675	1.06205	0	0.232289
AW146154	-0.414862	0.184727	0.164112	0.407934	1.80167	0.686442	1.45062	1.3229	0.572199	2.63153	1.19987	0.953902	1.36448	1.37941	1.59227	0.699207	0.436996	2.08098	1.082	1.59859	0.999807	1.66517	0.305583	1.3142	0.111008	1.67918	0.369063	2.55568	0.156488	1.18909
AW209491	0.41666	0.000475867	3.19709	1.53486	2.90161	2.9243	2.58121	1.11537	2.06058	2.44935	3.71632	2.45052	3.79218	2.98699	2.75069	3.99903	5.97823	6.53296	5.71889	6.31974	7.79207	6.02865	3.15206	6.73412	4.91696	5.35831	5.48773	7.51482	6.09483	5.1878
AW549877	-0.0985781	1	1.69857	1.04442	1.70443	1.61051	2.24234	2.4034	0.865951	1.89077	2.0569	1.9751	2.03712	1.59082	1.89004	1.84722	2.44231	2.20586	1.92029	2.33648	3.24974	2.69185	2.23871	3.30281	1.83975	2.46504	2.38794	3.8539	2.27578	2.17613
AW551984	-1.53373	1	0.0667	0.023109	0	0.040908	0.09163	0.217908	0	2.54133	1.28385	0.432337	0.139296	0.143798	0.051815	0.253656	0.035119	0	0	0.140039	0.030552	0.083082	0.03424	0.304522	0.241315	0.48312	0	0	0	0
AW554918	-0.0563949	1	3.23386	1.87729	3.11205	3.19281	3.94208	2.4248	3.04772	5.00736	4.41971	2.73942	3.60196	2.73209	2.81846	3.01736	5.77935	7.04975	5.59071	5.55638	5.38747	5.09611	5.47308	6.15607	2.6728	3.01947	5.72004	7.43462	5.5331	4.7952
AW822252	3.75299	1.88926e-16	0	0	0	0.065863	0.080618	0.023962	0	0	0	0	0	0.023387	0	0.026176	0.211227	0.452186	0.661197	0.511117	0.533555	0.648023	0.858501	0.41892	0.339812	0.329323	0.756797	0.211478	0.848971	1.30616
Axin1	0.391185	1.44633e-07	3.26662	2.9909	2.3318	2.76671	5.11506	4.31811	2.40455	4.33981	4.00373	3.16977	2.89098	2.26993	3.97974	3.08981	6.93993	6.77628	5.19597	5.87629	7.00838	6.90671	5.13896	5.13718	6.89742	6.24879	6.06494	7.63418	5.82238	7.66249
Axin2	-1.21076	1.7717e-18	2.31404	0.636948	3.091	2.33451	4.00421	2.18874	2.82844	3.23043	3.5607	2.8789	3.89217	2.48074	3.79787	2.12344	3.18595	2.54637	0.663782	1.79937	1.60208	2.21707	1.40785	2.85675	1.51343	1.66272	1.85103	2.42912	2.52298	1.9958
Axl	-0.409216	1	5.26135	5.48946	4.60921	3.73807	7.16995	7.12427	5.28582	11.0914	8.18727	6.4596	6.60374	6.40812	9.62232	7.75076	11.2195	7.55789	5.49263	9.73714	6.31229	6.86516	5.31071	13.9067	7.84223	8.35572	7.80178	17.6306	9.3081	5.28183
Azi2	0.365246	6.02295e-12	11.8636	9.31048	13.3907	12.5941	14.3439	16.259	11.217	15.5465	15.5645	12.5716	13.4482	12.3397	15.1557	14.4243	24.336	29.807	24.1222	30.5684	29.7148	23.8132	23.1061	27.3984	26.2631	25.4651	23.6545	32.7833	25.9847	30.8928
Azin1	-0.266377	1	21.338	14.327	16.7122	13.2761	15.3785	18.9652	8.61914	22.3532	19.6602	14.302	11.4162	11.0828	21.4286	18.5589	18.9691	26.7585	16.3552	28.8092	26.1913	29.3384	24.223	29.0486	24.4906	19.1921	16.8274	27.2577	29.4491	23.4344
B130021K23Rik	-0.44328	1	0.091562	0.108989	0.245236	0.278783	0.467659	0.368986	0.223534	0.342953	0.168724	0.290461	0.098063	0.342794	0.585795	0.178771	0.478976	0.174606	0.283852	0.23846	0.359217	0.424702	0.163859	0.47086	0.257425	0.187224	0.280682	0.216193	0.480516	0.250472
B130024G19Rik	-0.508571	1	0.505597	0.196843	0.285434	0.551961	0.439026	0.369614	0.077651	0.597572	0.424423	0.478175	0.408748	0.762422	0.581021	0.351221	0.20319	0.916833	0.466902	0.26224	0.278585	0.494201	0.16354	0.425686	0.343045	0.507824	0.341906	0.376005	0.404894	0.283982
B230118H07Rik	-0.52113	6.4693e-09	12.4586	13.7078	17.2151	15.9524	14.5083	18.4439	14.2036	12.7187	12.5438	17.4145	12.9928	11.7809	18.1281	17.1886	17.9596	23.5035	15.6246	20.4774	14.1307	8.45939	15.1952	18.5694	16.2899	12.8154	21.444	15.6394	18.4582	13.4958
B230206H07Rik	0.677509	1	0.12328	0.057325	0.13917	0.238658	0.278307	0.029305	0	0.281871	0.319825	0.331946	0.135815	0.343884	0.129153	0.083948	0.416695	0.579293	0.40802	0.284139	0.344961	0.546016	0.413561	0.301127	0.664018	0.552134	0.417161	0.551317	0.297994	0.367919
B230206I08Rik	3.95211	2.43911e-19	0	0.014897	0.012559	0	0	0	0.030575	0.026403	0.031465	0	0	0	0.019818	0	0.094495	0.261507	0.183663	0.56492	0.642691	0.517591	0.150313	0.324571	0.245826	0.285079	0.243302	0.532937	0.168018	0.646697
B230217O12Rik	0.123479	1	0.599514	0	0.34476	0.759228	0.484968	0.265201	0.390329	0.792125	0.717883	0.742382	0.524348	0.602654	0.427691	0.460196	1.06844	1.26919	0.807187	1.61251	0.676066	0.716911	0.50726	0.680578	0.947047	0.85691	0.764553	1.04113	0.554167	0.550248
B230219D22Rik	-0.353604	2.99178e-06	4.88427	2.36007	3.89382	3.72201	6.13549	6.11455	2.69496	6.86825	6.65998	4.19615	3.9398	3.49352	6.09411	4.25904	6.06887	5.4739	4.75263	5.70718	6.05697	5.17404	4.49232	6.48501	5.19429	4.84059	5.07667	6.15049	4.51857	5.5806
B230307C23Rik	-0.966842	8.24461e-05	1.40191	1.3288	1.6506	0.375427	1.54134	1.15355	0.893476	0.92382	1.57461	1.97334	0.819461	0.506569	0.957391	2.05942	1.12497	0.891843	0.351507	0.52098	1.13029	0.803619	0.604408	1.1682	1.08994	0.611794	1.50157	3.28485	1.11423	1.46371
B230312C02Rik	-4.26101	1.82421e-36	12.1148	2.9901	5.33825	4.06191	8.7322	0.946949	7.27651	30.9745	25.7671	4.78694	7.0391	4.52616	12.0441	2.0595	0.656858	0.542009	0.298912	0.448465	0.822448	0.654244	0.458733	0.812389	0.225178	0.50557	0.591249	0.726238	0.114444	0.686118
B230354K17Rik	-0.149626	1	4.17744	2.52615	2.65106	3.0748	5.39645	5.88826	3.6494	4.37805	4.65822	3.79669	4.23355	4.15185	4.44274	5.10111	4.69677	7.75093	4.63704	8.23728	5.96412	5.76504	4.48561	5.62747	6.26428	6.35743	5.14825	6.7824	5.41955	5.00788
B230362B09Rik	-0.714722	1	0.514674	0.436067	0.884911	0.836967	2.14651	1.39549	0.483959	0.618245	1.04341	0.861882	0.614847	1.01899	1.26696	0.684169	1.15188	1.37367	0.954842	0.717205	0.682231	0.727208	0.370904	0.960961	0.616256	0.698808	0.495049	1.04242	0.850947	0.974508
B2m	-0.992983	1.36399e-08	32.8792	21.1015	19.7465	20.5561	68.9641	44.4688	17.1502	37.6679	39.2585	34.7999	30.0885	16.753	29.14	51.8185	17.2595	40.6055	24.2888	32.3776	33.3682	22.7436	18.1524	28.6056	19.6038	21.1561	22.2543	33.5228	20.3814	17.0894
B330016D10Rik	-0.799537	1.83296e-06	1.14251	0.567253	1.04597	1.00305	1.18606	0.970472	0.920771	1.29468	1.24754	1.23155	1.1044	0.966221	1.1536	1.09751	1.19972	0.828515	0.678892	0.816253	1.06753	1.02976	0.561282	1.36492	0.804525	0.768322	0.747881	1.02266	1.19652	0.563582
B3galnt1	-0.673901	0.863057	0.827126	0.324412	0.509972	0.475676	0.54225	0.848035	0.280143	1.2894	1.03122	0.551436	0.638808	0.596209	0.694972	0.666556	0.818754	0.492898	0.57873	0.880174	0.291765	0.552221	0.472184	1.33336	0.453537	0.482827	0.554378	0.600023	0.343188	0.440159
B3galnt2	0.443438	0.00320118	6.52015	7.77417	7.97201	7.46261	8.26236	7.1342	4.64972	7.40601	10.8638	8.52962	7.85523	6.44903	7.16705	9.80587	17.8702	20.4092	16.8483	16.0639	15.4673	14.5801	17.6216	14.5571	18.5623	11.2082	16.4656	16.2803	18.0815	13.8756
B3galt1	0.0776686	1	1.1186	0.339451	1.38173	0.897339	1.45632	1.0424	0.846672	1.07374	1.24654	1.53027	1.08297	0.82767	0.899365	0.80781	2.10994	1.4005	1.0475	2.07709	2.08558	1.10994	1.27432	1.39408	1.13811	1.87423	1.52994	2.47315	1.67763	1.60478
B3galt2	1.41706	7.11937e-05	0.482321	0.336984	0.538947	0.581228	0.682283	0.817233	0.32492	1.12784	1.28892	0.740965	0.651492	0.454965	0.886303	0.439695	1.65668	1.54695	0.667971	2.36487	1.8099	1.55891	1.18343	2.86943	1.68871	2.39075	0.963446	2.87454	2.09483	0.936205
B3galt4	0.575292	1	0.646613	0.157412	0.394575	0.327584	0.570372	0.590108	0.309168	0.691611	0.715635	0.442828	0.40072	0.303286	0.742003	0.377934	0.720671	1.18633	0.690044	1.48281	0.900388	0.662721	1.00707	1.56068	1.48593	0.833249	1.35806	1.18396	1.28246	1.13046
B3galt6	0.485617	0.418629	0.272652	0.105809	0.227268	0.163723	0.31304	0.481516	0.271193	0.477886	0.461656	0.227298	0.432089	0.330792	0.562378	0.39888	0.746034	0.752396	0.655526	0.661127	0.792491	0.682647	0.626327	0.818219	0.719436	0.56165	0.733333	0.844786	0.795694	0.720307
B3gat3	0.21307	1	3.1916	1.81834	2.64791	2.33505	3.66509	3.66115	2.04189	4.23654	3.60055	2.36007	2.51477	2.87958	3.95802	3.32846	3.76814	6.07627	4.62119	4.54606	5.33643	3.72055	3.92467	4.68708	3.42658	3.84492	5.35509	6.28652	4.46747	4.90879
B3glct	-0.0326179	1	0.765935	0.066181	0.318191	0.302913	0.41736	0.401211	0.680875	1.35954	1.04052	0.354548	0.607096	0.494339	0.477266	0.741998	1.00177	1.01165	0.869334	0.587563	0.864833	0.904701	0.558499	1.31518	0.570582	0.648937	0.81445	1.4286	0.909069	0.858223
B3gnt3	-0.598682	1	0.166135	0.064046	0.060674	0.101613	0.344326	0.754488	0.093635	0.194565	0.208248	0.125227	0.091277	0.114288	0.656043	0.359108	0	0.424164	0.070625	0.07918	0.240761	0.285981	0	0.048833	0.259482	0.322908	0.164439	0.421304	0.23441	0.158133
B3gnt5	2.21833	0.000538652	0	0	0.040674	0.018023	0.062093	0.03364	0	0.085168	0.054795	0.019837	0	0.01298	0.045839	0.014528	0.122052	0.356823	0.05622	0.060249	1.11058	0.404657	0.085677	0.06147	0.053292	0.146372	0.042703	0.340157	0.091964	0.614504
B3gnt8	-0.0630423	1	0.276798	0.063227	0.101225	0.197873	0.365027	0.366031	0.149378	0.315158	0.298109	0.225211	0.077719	0.157915	0.37157	0.100427	0.24823	0.329974	0.386482	0.302268	0.129723	0.288985	0.252346	0.532717	0.044423	0.377326	0.344037	0.359413	0.09754	0.129607
B3gnt9	-0.722173	0.893609	0.513648	0.285876	0.252653	0.512733	0.893971	0.676015	0.542664	1.23191	0.985543	0.264787	0.719762	0.831263	0.518489	0.439606	0.769784	0.333833	0.400188	0.74514	0.293819	0.607091	0.510997	0.887495	0.820326	0.710181	0.640489	1.13277	0.676303	0.50957
B3gntl1	0.529427	0.293154	0.387369	0.134952	0.381713	0.29386	0.297385	0.263167	0.264214	0.436916	0.346413	0.281308	0.206454	0.453612	0.363485	0.221376	0.500321	0.857952	0.439778	0.81479	0.740364	0.858299	0.497135	0.528337	0.908798	0.463833	0.893098	0.70044	0.7409	0.697223
B4galnt2	6.40252	1.65125e-44	0	0	0	0	0	0	0	0	0	0	0	0	0	0	1.59001	1.33193	1.48577	1.58817	1.1426	0.393739	0.745	2.55518	2.28515	1.47743	1.57244	1.87839	1.01981	1.73782
B4galnt3	0.315426	1	0.139478	0	0.181636	0.249908	0.35763	0.264759	0.025992	0.456355	0.21109	0.120006	0.22632	0.197336	0.168138	0.047281	0.277791	0.338177	0.239765	0.500406	0.438838	0.245837	0.242925	0.330879	0.574466	0.340395	0.240322	0.44304	0.483108	0.260003
B4galt1	-0.68647	5.66895e-06	4.38696	2.45823	2.94069	2.48215	3.86958	5.17945	2.51472	6.32593	6.64951	3.09156	3.36338	3.40029	5.2001	4.81268	3.48403	3.84171	3.48051	3.29794	3.26973	2.57593	2.35863	7.28107	4.11076	3.22436	4.06833	5.37678	2.96108	2.9737
B4galt2	-0.310982	1	0.052439	0	0.104853	0.085927	0.068217	0.330071	0.034377	0.376204	0.449927	0.077975	0.068129	0.072792	0.187027	0.11362	0.218179	0.236604	0.416088	0.255609	0.078382	0.100534	0	0.411462	0.100999	0.139384	0.02871	0.146575	0.178653	0.272451
B4galt3	-0.0100556	1	0.904059	0.897655	1.02669	0.533189	1.6012	2.28992	0.171887	2.23493	1.49549	0.550471	0.768692	0.818179	0.680579	1.65518	1.74422	2.01762	0.963968	1.98983	1.71349	0.992992	1.65672	2.20293	0.65332	0.733066	1.78724	1.05562	0.858455	1.54598
B4galt4	-0.313717	1	0.967595	1.11861	1.0829	1.14936	1.95561	2.23738	1.12944	2.31714	2.55297	1.3171	1.40784	1.27399	2.51469	1.70094	1.48397	3.16622	2.05004	2.3989	1.02031	0.846108	1.36261	3.02926	1.46719	1.86457	2.18686	2.36585	1.23908	1.87849
B4galt5	0.0318575	1	1.49154	0.803422	2.63071	1.36039	2.38011	1.84025	1.52652	3.29667	3.02091	1.39084	1.84519	1.46311	2.47051	1.60479	3.49427	1.77327	1.89967	2.56181	1.96057	2.65165	5.18925	2.53684	2.52316	1.9405	1.86995	2.41908	2.27139	1.83451
B4galt6	0.243812	1	0.340199	0.074968	0.174714	0.170991	0.284466	0.35605	0.269763	0.826199	0.441141	0.221226	0.213127	0.295977	0.379494	0.281956	0.611297	0.482356	0.367434	0.615118	0.701524	0.506279	0.518993	0.612795	0.416912	0.777232	0.690942	0.845864	0.357547	0.397254
B4galt7	0.119248	1	0.910215	0.49609	0.503281	0.536454	0.987625	1.14936	0.45804	1.22248	0.905066	0.770433	0.912879	0.438083	0.697252	0.909621	1.49635	1.64625	0.61731	1.4568	1.41256	1.24653	1.29842	1.7641	1.30322	1.16249	1.20389	1.56215	0.914758	1.56027
B4gat1	-0.486238	0.00413303	2.36576	1.55022	2.18276	2.09945	3.39723	4.87783	1.73574	5.00812	3.71579	2.13622	2.69752	1.82942	4.65271	2.6502	2.70262	3.5033	2.72278	3.70341	3.56164	2.13898	2.40263	3.27834	2.56753	2.8095	3.78342	4.38764	2.78863	2.86146
B930086L07Rik	-0.164577	1	0.097139	0.060823	0.128362	0.147399	0.295184	0.166584	0.050425	0.310028	0.180364	0.177407	0.077203	0.145708	0.26217	0.127345	0.210129	0.214134	0.162517	0.163598	0.175238	0.204402	0.200542	0.183975	0.269952	0.141639	0.406864	0.265629	0.192252	0.223374
B930095G15Rik	-0.422849	1	0.218345	0.203701	0.291597	0.217844	0.627548	0.694503	0.08108	0.350191	0.350861	0.203178	0.173709	0.281706	0.318713	0.469796	0.287561	0.351959	0.363257	0.256228	0.487996	0.216167	0.144835	0.584135	0.201322	0.323909	0.398815	0.435583	0.172969	0.436753
B9d2	0.400215	1	1.40875	0.644636	0.664997	0.351889	1.13337	1.23153	0.092307	1.61387	0.690438	1.27183	0.965785	1.15734	1.04266	1.33011	2.66294	2.92956	1.38016	1.76866	2.75894	1.86709	2.40366	2.25259	3.08252	1.82265	3.13679	1.81049	0.45116	2.95167
Babam1	0.369218	0.000492604	9.9101	5.37578	7.46101	7.08439	11.5937	11.9083	9.98937	11.3744	11.3621	7.87919	9.68688	8.47699	12.4825	10.9973	15.1853	22.5956	14.3664	19.9166	17.7658	16.0092	15.5058	19.1148	22.0234	18.4891	20.853	23.9382	18.9872	18.1413
Babam2	0.470582	0.000144991	3.08176	1.71633	2.24395	2.16752	4.7715	7.13894	2.16046	5.52379	4.25502	2.32166	3.66181	2.50952	3.90877	3.64088	7.09337	7.59416	6.02799	6.61745	10.7129	6.50206	6.78741	6.80313	5.22777	6.07421	7.5399	9.84074	5.77265	7.73366
Bace1	-0.641884	0.00828883	5.55742	2.58503	3.9255	4.04448	6.95873	7.66664	4.17922	7.88421	6.72767	4.20268	5.64538	3.54754	10.0994	3.73112	4.55708	6.03536	4.29301	7.15244	6.6262	5.953	5.43746	9.41614	6.0515	6.40188	6.33741	9.34159	7.14558	1.99779
Bace2	-0.608264	0.121084	0.342997	0.166606	0.235946	0.277648	0.247389	0.43468	0.225345	0.667536	0.674734	0.242254	0.2931	0.321892	0.363083	0.305116	0.282361	0.385775	0.208137	0.416236	0.305285	0.396185	0.280728	0.553601	0.363774	0.337744	0.250485	0.375186	0.280486	0.193485
Bach1	-0.0589382	1	3.85806	4.46554	3.78134	2.69329	7.39291	8.32508	1.92854	4.19984	4.60363	2.83075	4.00745	3.4294	5.31716	5.77883	5.97253	6.16883	7.16955	7.04283	7.72716	6.46661	7.83067	6.73754	5.64095	4.99608	4.84758	8.8477	5.35298	5.53289
Bach2	0.602035	1	0.283269	0.40593	0.326828	0.216245	0.411701	0.197287	0.093256	0.471948	0.160029	0.273566	0.221958	0.21816	0.142964	0.347297	0.725866	0.474015	0.228929	0.435666	0.650613	0.260623	0.274959	0.798308	0.596035	0.359759	0.391884	0.760777	0.749159	1.45613
Bad	0.135465	1	2.45547	0.701119	1.41176	1.34939	1.81102	2.27482	1.48928	2.8005	2.36038	1.03523	1.71019	1.99981	2.2631	1.56869	2.34983	4.30186	3.55746	4.33795	3.1872	2.66635	2.46609	3.69332	2.00999	2.58796	2.72318	3.10226	1.91703	2.14892
Bag1	-0.0258948	1	95.5979	74.3137	86.0477	86.0576	71.6323	49.1328	87.8441	49.5852	56.9926	87.3055	106.902	98.9161	55.0652	93.1135	116.224	147.068	108.65	151.424	148.19	120.7	106.644	104.769	115.219	118.039	136.936	150.874	130.841	125.521
Bag2	0.557071	9.64578e-07	3.61514	2.38292	3.45904	3.16582	3.70914	4.42898	2.77662	4.76079	5.47406	3.14188	3.98571	2.90048	4.56002	3.15231	7.27424	8.78816	8.16081	9.80275	10.5045	7.25876	6.29498	7.65617	6.06032	6.20872	9.68326	11.0008	8.39374	11.6787
Bag3	0.0704675	1	28.5374	19.1466	27.6359	23.3781	29.154	42.9177	20.6122	27.6855	31.6904	25.8011	33.719	29.327	26.2654	33.5973	40.994	56.0076	41.507	48.4538	49.4398	47.7415	42.255	51.0835	41.8004	41.3471	51.7546	62.7877	37.7382	39.6298
Bag4	-0.159965	1	0.881915	0.493992	0.869565	0.914218	1.32578	1.96852	0.680276	1.49584	1.268	1.03086	0.891442	0.782606	1.94609	0.910371	1.88887	1.35023	1.19395	1.63697	1.96518	1.55225	1.64014	1.75355	0.909657	1.23337	0.94954	1.74258	1.2083	1.88928
Bag5	0.187465	1	5.5986	3.49915	4.21001	3.75556	5.11458	5.74169	5.09759	4.2677	6.25007	4.62952	4.93483	5.25716	5.43203	4.74079	8.62201	9.05013	7.2727	8.87887	8.66976	8.41904	8.02716	8.83569	7.04836	8.49999	8.49271	8.72569	9.49157	9.28474
Bag6	0.631826	3.66983e-14	16.9541	16.6542	25.5576	19.0929	22.0826	27.4536	20.2961	18.8345	19.036	17.1197	25.2989	21.2782	22.1878	25.9905	38.3518	82.9215	62.4414	44.3634	85.696	58.5985	51.2455	43.352	48.9533	54.2855	76.5199	70.8807	64.4762	69.409
Bahcc1	-0.285936	1	0.561316	0.263094	0.472521	0.401057	0.681688	0.546234	0.455646	0.720588	0.482837	0.479818	0.689728	0.452793	0.554033	0.501834	0.785238	0.643368	0.34246	0.487736	0.754083	0.677117	0.477073	0.914612	0.791345	0.500149	0.59766	1.07942	0.615672	0.501261
Bahd1	0.125357	1	0.600567	0.192558	0.247176	0.349557	0.77655	0.59838	0.27623	0.809775	0.748909	0.499076	0.577268	0.560838	0.918792	0.378119	0.425725	0.680866	0.82067	0.784878	1.25267	1.04832	0.493278	1.01525	0.935611	0.837148	1.10026	1.04639	1.30796	0.932694
Baiap2	0.224627	1	0.549013	0.068981	0.56633	0.502364	0.173201	0.263563	0.485619	1.20365	0.870607	0.736668	0.368589	0.420523	0.289018	0.228998	0.782595	0.449315	0.124901	1.39363	0.103828	1.1435	1.04041	1.24697	0.505407	0.388493	0.902651	1.10568	0.180064	0.281107
Bak1	-0.0518277	1	1.28729	0.656048	1.24812	1.19872	1.73056	1.54278	0.877244	1.93364	2.11859	1.26129	1.46131	1.39065	1.69812	1.55247	2.18219	5.5323	1.77171	2.01874	2.24185	2.09664	1.18183	2.67395	2.60869	1.47257	2.01383	3.84885	1.57439	3.05495
Bambi	-0.668604	1	0.107692	0	0.055181	0.121872	0.059621	0.114506	0.028515	0.241223	0.224137	0.09936	0.196474	0.079695	0.12446	0.021415	0.177035	0.187501	0.086628	0.144426	0.051762	0.080128	0.053775	0.137036	0.052077	0.129193	0	0.095608	0.035966	0.046946
Banf1	0.423913	0.106775	6.95192	6.11702	11.0213	7.61094	17.9896	22.0981	4.96924	9.97706	16.2901	9.3493	12.5723	8.74024	9.0341	16.4565	20.7151	33.1581	18.9545	31.5199	15.8181	19.0996	12.1201	19.3041	16.7161	19.2311	23.0705	26.3851	16.4919	20.9183
Banp	-0.0271394	1	2.55942	3.80298	1.58064	3.24713	3.13657	3.28003	1.33376	3.66793	4.27852	3.26076	2.51663	1.77712	2.04913	4.15613	3.77487	5.71864	6.01892	4.5283	5.57955	5.63218	4.0366	4.84762	6.75734	2.82726	5.30995	4.53692	1.85446	6.12095
Bap1	0.20069	0.0181385	4.45038	4.51573	4.8562	4.65022	8.19824	6.77031	4.66444	8.01411	8.23958	5.21013	4.56145	5.17451	7.37127	4.80873	8.23118	13.3245	10.8859	11.1777	9.74275	7.89926	5.91381	9.8295	6.78106	7.72395	8.41337	11.3885	8.50904	11.0936
Bard1	-0.699093	1	0.03177	0	0	0	0.006753	0.113488	0.008444	0.140804	0.269479	0.016999	0.010319	0.01692	0.022897	0.00643	0.074523	0.007796	0.029203	0.03044	0.016066	0.072278	0.0247	0.068328	0.046856	0	0.027285	0.017001	0.031581	0
Barx2	0.445981	1	1.2007	0.661295	1.18284	1.11626	2.20492	1.00829	1.11325	2.28482	2.0959	1.32297	1.24928	0.886391	1.21334	1.57005	2.28033	2.46533	2.08259	2.53009	2.68701	3.08492	4.7599	1.72078	2.61541	3.24149	3.60097	2.91938	2.23062	2.46771
Basp1	-0.974046	1	2.39753	0.327948	0.376289	0.758044	0.762771	0.556304	1.58698	1.87398	1.89793	0.541641	0.817561	1.15622	0.800654	0.963569	1.48968	0.454605	0.541524	0.757134	0.334242	0.6562	0.558945	1.98854	0.991172	1.01653	0.479057	0.893391	0.761923	0.12661
Bax	1.04482	2.25902e-07	1.71927	1.11806	1.5078	0.846438	1.76793	1.84889	1.2451	1.4726	2.09772	1.45774	1.85713	1.32931	1.3785	1.56045	5.93895	5.5124	4.96713	3.09168	6.18148	5.58588	3.88536	5.15568	3.136	4.99005	4.84849	7.26545	4.71493	3.7259
Baz1a	0.944619	1.23516e-14	2.36797	0.98984	2.28705	1.8574	3.3122	1.89627	1.47801	2.79325	3.59785	1.99403	2.13062	1.88171	1.67646	1.882	9.21521	5.26197	7.0529	5.1083	6.37612	5.6602	5.57601	4.62622	5.3601	6.11421	7.92902	6.71506	4.71193	6.20723
Baz1b	0.223644	1	13.2667	10.5798	14.6408	16.3139	18.6615	13.4006	13.6099	14.658	14.1303	15.2274	16.6146	13.8204	14.1794	14.3003	30.1079	25.8473	23.6157	31.2285	26.3462	28.1189	22.3304	27.3825	24.9754	24.93	24.7322	27.5728	23.9486	26.7289
Baz2a	0.179295	1	5.3208	3.68881	4.18971	4.732	7.25971	5.8422	4.78528	4.9421	4.4888	7.16868	4.49616	4.44369	4.76774	4.78313	6.90991	9.59397	6.93864	8.70419	9.26847	8.47314	6.91636	7.18469	6.58612	7.55971	14.6811	10.1854	6.79851	17.3372
Baz2b	-0.0264932	1	16.6977	10.7812	13.1454	8.38845	14.812	13.5461	9.01455	15.2407	9.41015	19.8866	19.8163	10.446	14.1838	19.5258	11.4709	17.0643	15.1316	21.4102	22.3617	13.7776	19.4531	26.0447	16.5511	20.4491	16.1071	13.9088	20.6048	21.8428
BB123696	1.22043	0.173918	0.047161	0	0.078514	0	0.145849	0.116326	0	0.234602	0.306468	0	0.168767	0.046354	0.183691	0.069578	0.147173	0.54351	0.52917	0.329495	0.332374	0.313133	0.264956	0.55972	0.673951	0.381534	1.09159	0.425105	0.306683	0.434165
BB218582	-1.14739	2.0184e-06	0.246982	0.636846	0.916664	0.601053	1.49241	1.65885	0.425056	1.21099	0.087511	0.556092	1.54822	0.517839	1.46692	2.07384	0.210851	1.26317	1.06611	1.11478	0.384473	0.38266	0.917561	0.635062	0.771154	0.601416	1.41812	0.349922	0.129085	0.431041
Bbc3	1.21172	0.000472457	0.100781	0.055071	0.329033	0.096473	0.188754	0.129481	0.126594	0.183923	0.183893	0.157523	0.072166	0.159595	0.185963	0.190145	0.533551	0.888259	0.349951	0.272316	1.4447	1.3679	0.467897	0.380763	0.824136	0.456122	0.911589	1.3746	0.971905	1.1464
Bbip1	0.0443657	1	3.25488	2.09925	2.75189	2.21147	3.71645	3.32782	2.40638	4.05911	3.44829	2.65034	3.03032	2.97338	3.99075	3.42974	4.80587	4.8923	4.34598	5.61748	5.36583	4.3022	4.44097	4.98874	4.56716	4.36386	4.45332	5.33324	3.71676	4.12915
Bbof1	0.481867	1	1.1391	1.25849	1.27264	0.883965	1.22207	0.690147	1.23846	0.64595	0.705951	1.07832	1.30609	1.10316	0.915827	1.25663	1.78561	3.00603	2.61475	1.90867	2.85872	2.36626	1.7209	2.10202	2.04749	2.12769	1.98633	2.47597	1.95914	3.2241
Bbs1	0.0916908	1	0.126413	0.048885	0.09467	0.100829	0.186682	0.267879	0.059818	0.192854	0.290039	0.089591	0.201796	0.106355	0.146145	0.13861	0.228859	0.279672	0.356767	0.190763	0.248627	0.299604	0.159191	0.273814	0.189385	0.187325	0.210809	0.243487	0.143874	0.140624
Bbs10	-0.151521	1	0.269089	0.111471	0.276834	0.144498	0.51053	0.528497	0.204398	0.654856	0.540727	0.287525	0.349929	0.287731	0.559268	0.226016	0.284427	0.291241	0.410046	0.581819	1.01446	0.395279	0.315461	0.464362	0.109383	0.409318	0.556852	0.679087	0.439485	0.461107
Bbs2	0.797449	0.000214534	0.298988	0.143007	0.203832	0.484063	0.804307	0.588705	0.330921	0.647854	0.228614	0.281697	0.91261	0.322236	0.422173	0.473441	0.993609	1.33975	1.33901	1.6655	1.40144	1.30937	1.90615	0.89591	1.13524	1.57595	1.48076	1.25493	1.42383	1.92238
Bbs4	0.401306	0.0771392	0.955417	0.699622	0.881681	1.02926	1.6655	1.84281	1.09091	1.54782	1.23852	1.15309	0.994429	0.994796	1.63413	1.11076	2.04973	3.74716	3.11186	3.01099	2.26681	1.67963	2.10874	2.39438	2.59941	2.795	2.76794	2.58867	2.06078	2.20439
Bbs5	0.620497	1	2.02813	0.506441	1.00285	0.838638	2.32067	2.10849	0.159144	1.18207	2.0549	0.912067	0.621662	0.842363	0.773416	1.18475	3.01861	3.17093	4.29277	3.41864	4.34577	2.83746	2.34649	1.73469	2.74269	1.86102	2.41968	3.07689	2.71935	3.77154
Bbs7	0.174772	1	1.38551	1.22339	1.28495	1.30169	1.96401	1.72791	1.03733	1.58556	1.17199	1.12309	1.51323	1.6526	1.57338	1.70367	2.76134	2.76411	1.98249	3.17115	2.05404	2.01087	3.19614	2.81555	2.04208	2.77381	2.63237	3.26779	2.50427	2.1835
Bbs9	-0.16809	1	0.589403	0.18918	0.438809	0.495499	1.23825	1.11588	0.324293	0.747258	0.991687	0.601006	0.682943	0.663139	1.16897	1.13037	0.854998	1.12874	0.695173	1.15092	1.15837	0.962662	1.07525	0.895646	0.576987	0.721472	1.17912	1.19673	0.797384	0.865291
Bbx	-0.349984	0.000124518	4.28169	1.78672	3.34243	4.05686	4.61686	4.68178	2.50111	4.3537	4.86597	4.18324	3.645	3.84043	4.6718	3.37473	4.91588	5.29437	3.15505	4.97669	3.21176	3.38473	3.99884	6.46404	5.63977	4.41489	5.54109	4.59498	4.21312	4.82858
BC002059	0.415567	1	2.16126	1.13226	2.28217	1.71507	2.16921	1.66749	1.17709	2.4489	2.43446	1.09644	1.51762	1.92325	1.6526	2.6869	4.69754	3.31044	4.19284	4.71552	4.71123	4.64648	0.949582	3.92347	2.63574	2.04681	2.91227	0.940195	2.91195	5.12053
BC002163	0.0945731	1	85.4107	45.1716	70.5555	68.1855	64.6139	27.4378	59.2727	40.0325	47.8586	73.3878	77.4764	78.4612	36.5339	68.5857	91.4754	138.156	100.405	108.573	109.003	103.089	72.7288	108.349	95.8297	101.851	111.152	139.599	100.916	100.03
BC003965	0.0546375	1	2.37079	1.06913	1.68482	1.6353	2.54329	3.02222	1.18173	2.45781	2.63198	1.57327	2.23449	1.66027	2.54181	1.79801	2.69823	3.62867	2.85579	3.80831	3.63352	3.34931	2.49019	3.97718	2.60859	2.55901	3.14132	3.72802	2.23491	2.93691
BC004004	0.35805	9.80455e-06	5.68626	3.7388	4.59391	4.39961	5.71405	10.598	4.09563	9.05662	6.45349	5.21027	2.61208	4.81517	6.37477	6.24716	8.62076	14.981	8.24037	12.0442	13.2188	9.19387	8.71297	16.4382	10.5802	10.7543	11.8941	16.4224	9.99908	13.0054
BC005537	1.19533	4.19749e-29	4.76095	3.28963	4.13677	4.18027	8.14288	9.50327	3.04096	6.47379	6.49137	5.16915	6.36437	3.79335	8.11147	6.58986	14.9162	22.6796	15.2785	19.1023	26.3813	19.3176	14.7546	11.6781	10.4025	15.588	17.7991	25.8691	16.0363	21.6059
BC005561	0.0876213	1	2.63567	1.98419	2.50088	2.81289	4.091	2.8635	2.2694	3.08869	3.1207	2.83913	2.61443	2.5491	3.03261	2.82705	4.44415	4.15293	4.27284	5.26336	4.40322	4.70448	4.30423	5.40535	4.50576	4.09152	4.20129	4.8894	5.26007	4.09328
BC005624	0.186035	1	7.97681	6.78675	7.25281	8.38188	7.91636	4.86229	9.64991	8.16656	7.98878	8.10919	9.48801	9.02203	7.059	9.13551	14.5257	17.6141	13.9963	16.1412	12.726	12.2058	13.0881	12.2984	13.9132	13.7112	13.4862	15.3512	14.4375	12.1803
BC017158	0.00404606	1	0.653832	0.218457	0.383812	0.532638	0.54364	0.596531	0.576208	1.10747	1.18622	0.582391	0.617457	0.439095	0.696392	0.375195	0.715326	1.25634	0.86366	0.602761	1.02174	0.725301	0.712768	2.47863	1.10899	0.75825	0.850353	1.49775	1.01948	0.633707
BC023105	-7.39117	1.79166e-90	12.154	6.62619	10.0151	4.75891	10.514	3.39983	2.86993	12.0654	10.5929	5.18664	3.58606	3.36107	8.98391	12.753	0.122476	0	0.04475	0.009935	0.005448	0.140882	0	0.010137	0.101717	0	0	0	0	0
BC023719	-0.184378	1	0	0	0	0	0	0	0	0	0	0	0	0	0	0	0	0	0	0	0	0	0	0.432724	0	0	0	1.27968	0	1.7887
BC024978	0.0800445	1	0.801509	0.473722	1.10064	0.549299	1.12587	1.71567	1.03197	2.7145	1.37435	0.562415	1.76904	0.72343	1.5026	0.807054	3.25469	3.28179	1.48752	3.295	2.55104	1.70479	2.16453	2.19674	2.58317	1.54549	3.20311	2.02989	1.62761	3.14919
BC025920	-1.15074	1.4936e-10	0.482219	0.296113	0.313554	0.432545	0.470391	0.757049	0.284043	0.476906	0.503017	0.294724	0.414685	0.23774	0.639082	0.707376	0.628507	0.209107	0.27692	0.326623	0.661193	0	0.466487	0.230474	0.49324	0.54563	0.405578	0.326723	0.349776	0.177979
BC028528	-0.80464	1	4.33426	0.435668	2.0197	2.1293	0.968235	1.07109	2.80708	1.67168	3.22183	3.16119	3.32314	3.04324	1.88628	1.14203	2.33407	2.11601	0.657448	2.46009	1.46022	1.65234	1.75414	1.91894	0.162743	2.59876	1.87817	2.56072	2.04022	0.557712
BC029722	-0.438856	3.57991e-05	3.03823	2.41197	3.07371	2.64237	4.52357	4.60357	2.75714	4.68889	4.49911	3.61049	3.09771	2.94466	4.84378	3.48139	4.26492	3.89046	4.32199	4.34025	5.25941	4.56231	3.47265	3.98218	3.35611	3.9098	4.08373	3.7432	2.89664	4.14359
BC031181	0.170479	1	5.04462	2.51661	5.13409	4.16978	5.00447	5.37882	4.71438	7.72349	6.72278	4.69037	5.62952	5.25227	5.95413	4.16965	8.73461	9.47984	5.82704	8.71155	10.0725	8.20077	7.82501	10.5294	10.3848	7.14293	7.28682	9.6621	7.54296	7.70228
BC034090	-0.164968	1	0.239409	0.052165	0.016334	0.216637	0.183008	0.104549	0.13874	0.324458	0.299693	0.105355	0.112456	0.194219	0.269382	0.182	0.290477	0.196976	0.173793	0.173979	0.214782	0.317538	0.141001	0.711583	0.256545	0.435818	0.136115	0.390427	0.180094	0.099138
BC037032	0.70209	0.000466692	0.655253	0.229688	0.369701	0.682643	0.410252	0.613558	0.229901	0.818919	0.369908	0.408227	0.431474	0.226946	0.47881	0.382493	1.02371	2.37114	0.889499	1.78385	2.14834	0.931819	1.74287	1.04451	0.631524	1.13184	1.01425	1.69777	0.785129	0.997232
BC037034	0.168284	1	0.318288	0.120364	0.100837	0.074729	0.553571	0.357766	0.069018	0.885072	0.566152	0.551466	0.338735	0.096607	0.388524	0.658197	0.331576	0.649597	0.425448	0.959987	0.455481	0.577171	0.249134	0.753418	0.224364	0.276058	0.947758	0.74085	0.308863	0.400355
BC048403	0.846142	0.00292942	0.240461	0.210389	0.062917	0.151527	0.188128	0.296719	0.215496	0.473596	0.477209	0.173554	0.289375	0.139037	0.302329	0.296864	0.777149	0.656095	0.725769	0.696559	0.946027	0.71346	0.683318	0.812003	0.982455	0.555933	1.25348	0.652148	0.345773	0.487889
BC052040	0.78289	1.1411e-06	0.428277	0.48348	0.445625	0.608598	0.796451	0.839643	0.496	0.752037	0.753226	0.587063	0.752734	0.786148	0.810441	0.737136	1.79249	1.78574	1.27027	1.49272	2.11445	1.34743	1.38063	1.0439	1.14775	1.59497	2.10171	1.76671	1.791	2.09727
BC065397	0.0699649	1	0.368985	0.046059	0.049907	0.081523	0.280142	0.344044	0	0.279899	0.357846	0.172164	0.107183	0.21751	0.208131	0.074847	0.372189	0.313992	0.631236	0.193522	0.404566	0.224381	0.175564	0.444329	0.389446	0.329174	0.258394	0.289872	0.588309	0.241655
BC067074	2.09723	2.49266e-37	0.107852	0.046879	0.080864	0.154258	0.164404	0.179366	0.119682	0.207066	0.166994	0.16681	0.108694	0.10372	0.140303	0.080725	0.856934	1.19736	1.09342	1.14877	0.737648	1.08084	0.62726	0.610295	0.505635	0.625087	0.794385	1.2309	1.29294	1.23018
Bcam	0.227608	1	3.5924	1.64805	3.00072	2.70669	4.54137	6.46531	3.10842	4.47959	4.76581	3.76327	4.11163	3.12946	4.98111	4.67017	6.01554	9.38657	5.16913	5.32882	10.1015	5.87236	3.44208	7.75427	4.65407	4.76585	5.13112	10.344	7.2967	7.10504
Bcap29	0.223717	0.541746	7.79762	5.02761	6.24315	7.42728	12.2705	12.6811	6.25878	12.2593	11.8252	8.25701	7.86029	8.51849	11.4421	7.71532	16.3877	21.2693	18.62	22.4075	20.5572	13.6156	16.3288	15.025	13.9661	15.1339	17.0477	21.041	15.5986	20.9398
Bcap31	0.382428	1.6081e-05	5.51437	3.84716	4.9396	5.85532	7.98671	8.47722	4.4069	10.5317	7.91915	6.38801	6.64528	5.27016	7.21253	5.78894	14.0266	12.7237	12.2702	12.2131	16.1312	12.3861	11.7595	11.6603	11.6522	12.4415	12.3234	15.245	10.3313	13.0778
Bcar1	-0.250099	1	1.3839	0.803192	1.05933	1.06135	1.36013	1.84179	0.892411	2.33933	2.35735	1.1925	1.38892	1.1114	1.7824	1.12931	1.69921	2.09934	1.24265	1.90718	2.365	1.21393	0.958225	2.38589	1.45886	1.26129	1.71041	3.37625	2.03285	1.7974
Bcar3	0.445995	0.0424134	2.50454	1.08124	1.48802	2.0549	2.09526	2.49349	1.46075	2.53603	2.33878	1.91377	1.82823	1.46475	2.498	1.12541	3.50872	4.46893	4.77606	6.74559	5.22365	4.57653	2.75621	6.12178	3.98187	3.87828	4.79265	4.93722	4.8047	6.87862
Bcas1	0.350413	1	0.459767	0.066048	0.140078	0.13239	0.161372	0.327434	0.171229	0.504589	0.447517	0.355525	0.104683	0.074828	0.064118	0.3241	0.246436	0.061703	0.812356	0	0.070937	0.316862	0.521607	0.340191	1.08583	0.285861	0.635172	0.504551	0.150926	0.598152
Bcas2	0.384948	0.268816	6.72359	5.33966	7.56679	6.18557	7.08086	7.73077	5.25549	5.10082	7.02966	6.53452	7.93138	5.82355	6.88524	6.50144	16.6823	14.7767	11.8867	13.7201	14.6385	10.6829	10.2435	13.3306	13.4893	14.6196	14.0975	15.986	12.3102	12.1454
Bcas3	-0.155092	1	5.38511	2.59219	3.47046	4.32843	6.00662	5.04877	2.89409	3.79256	4.43911	4.97818	4.81759	3.89596	6.85897	4.32139	4.20514	6.72313	6.10412	6.89116	5.09146	3.81291	4.86482	7.70383	4.86399	4.04198	6.44498	8.03425	3.87874	5.04385
Bcat1	-0.589761	1	0.188351	0.03841	0.035602	0.072551	0.067485	0.030229	0.11054	0.553525	0.572304	0.056308	0.070863	0.123422	0.074162	0.05657	0.269059	0.081447	0.054308	0.180185	0.056963	0.049119	0.052312	0.546213	0.142292	0.189812	0.012956	0.134153	0.058098	0.072338
Bcat2	0.652756	5.96773e-05	1.85765	1.27285	3.45002	2.22622	3.58397	3.85986	1.31289	3.12322	2.58209	2.76887	2.60105	3.52917	4.28276	2.48751	7.66866	6.50293	6.99514	6.15329	5.87547	4.94074	11.4477	5.22747	7.20967	9.62277	8.00802	8.24474	6.27017	6.57269
Bccip	-0.0153414	1	18.661	16.9877	18.9982	18.3097	22.6886	16.3135	20.2756	20.5647	22.4118	18.6725	22.6453	25.0959	21.3186	20.368	29.6528	41.7853	31.3518	28.9721	30.6572	29.0853	24.3323	27.5879	26.4037	31.0022	32.432	39.7595	25.6798	26.2191
Bcdin3d	-0.0233513	1	0.471625	0.211241	0.395704	0.369183	0.6164	0.612484	0.304316	1.48632	0.511775	0.220065	0.351741	0.229601	0.555278	0.404597	0.78732	0.60861	0.548962	1.75897	0.545867	0.365937	0.681627	0.587639	0.454776	0.437771	2.21301	0.817342	1.83544	0.728352
Bche	0.289981	1	1.85119	0.699866	1.96287	1.42203	1.81326	3.7705	1.54192	2.70657	2.96101	2.23588	2.13225	1.99947	2.86788	1.62387	3.88817	3.90041	2.97274	4.41631	4.34173	3.45811	2.43667	5.1585	3.2536	3.30126	3.64326	6.27515	3.86843	3.11435
Bckdha	0.425583	1	6.98054	6.32387	9.27609	7.90068	13.7947	14.0717	6.94003	9.56096	7.38968	8.02889	8.13553	8.33565	14.0455	10.0233	15.0952	22.3276	20.5234	21.9777	23.0564	18.9851	22.1422	9.93051	11.7047	16.4409	18.6638	25.7021	18.7386	23.2778
Bckdhb	0.926512	1.22388e-09	4.64468	4.21807	5.15557	8.36945	9.79788	8.15368	5.73897	5.97577	4.62648	6.29598	7.02321	6.32611	7.75026	4.55425	17.0872	20.0898	19.6559	19.3395	16.7537	17.1578	21.5742	13.1307	13.9419	18.8337	20.7983	18.3924	22.9535	17.499
Bckdk	-0.349619	0.0270493	7.38851	5.10124	7.35412	5.68262	11.771	12.9803	5.36941	10.9141	9.37878	6.85812	6.90045	5.67338	10.4485	8.31564	11.3117	10.9323	12.7829	10.5732	10.5932	7.96063	7.70986	10.4494	8.23602	10.1505	11.3636	12.7754	8.24454	9.41235
Bcl10	0.289756	1	2.14603	1.19706	1.24303	1.47177	2.14707	2.06153	0.985005	2.5056	2.42364	2.08048	1.70522	1.26637	1.94789	1.56728	2.68024	3.70332	3.81431	3.33904	2.99586	2.75832	2.47194	4.09097	2.3515	3.23417	3.42545	3.53515	2.54116	3.41895
Bcl2	-0.416103	1	1.08612	0.759439	0.732823	0.77938	1.4954	1.65315	0.52005	1.02092	1.34222	0.74637	0.708432	0.703532	1.48118	2.4065	1.28424	1.24283	1.15173	1.11499	1.60682	1.22755	1.0067	1.69365	1.02816	1.31516	1.64577	1.38494	1.26493	1.20564
Bcl2l1	0.409509	0.405462	3.23629	2.23597	2.91501	3.37404	4.70313	3.42791	3.04302	4.27802	4.99486	2.89491	2.83598	2.81851	5.92468	5.29505	8.08776	9.7559	9.33959	7.37981	6.90779	5.50534	6.38741	8.49138	6.66007	6.9563	6.35032	7.0132	5.82338	8.97214
Bcl2l11	0.559656	1	0.37358	0.337977	0.42525	0.704552	1.20411	0.526669	0.679085	0.63925	0.63361	0.685757	0.576742	0.651382	0.422576	0.727016	1.90189	0.881298	0.842982	1.33798	1.92338	1.70402	1.59427	1.39244	1.65189	0.746256	1.28264	2.57217	2.41484	1.67192
Bcl2l12	-0.101294	1	0.373826	0.251689	0.566568	0.452141	1.01863	0.963465	0.37476	0.568962	0.662225	0.489736	0.757985	0.396835	0.80831	0.842233	0.956702	1.7165	1.19	1.05292	1.50736	0.935409	1.29797	1.01601	0.461391	0.898422	0.575618	1.44795	0.496326	0.660071
Bcl2l13	-0.0604183	1	6.36514	7.15493	5.49096	8.72994	8.98617	11.233	7.65112	10.4228	7.5518	5.64912	12.8561	10.4455	9.89697	7.30875	9.02569	18.445	11.2284	10.4021	15.8921	13.206	17.2231	17.8245	11.2594	9.99071	14.377	16.106	14.5689	8.35628
Bcl2l2	-0.0494815	1	2.7427	2.24811	2.90165	2.84666	4.23255	3.4032	2.08098	3.44997	3.07474	2.99461	1.69454	3.13496	1.41412	3.02401	4.47853	2.69805	4.60137	3.05028	4.73462	4.98746	3.64769	5.30667	3.82782	4.55696	4.44411	2.9995	4.22335	3.99199
Bcl6	-0.693775	0.0585082	8.05584	5.90318	9.52136	8.2096	22.9559	26.3732	6.1902	10.2479	15.5928	8.59539	8.35694	9.4113	14.9156	12.9133	11.5002	14.059	11.8333	14.3524	11.1587	6.30868	10.3144	13.9319	9.7386	7.20353	13.7014	9.19044	4.83162	12.62
Bcl6b	-1.01099	0.00219242	1.75498	0.182648	0.734239	1.14618	1.53442	1.02937	0.56935	1.03959	1.48238	1.00327	1.0553	0.816054	1.25483	0.601892	0.534821	0.610878	0.148511	0.430083	0.804199	0.765698	0.409425	1.33357	0.775105	0.627705	0.217464	1.34663	1.1142	0.207834
Bcl7a	-0.0389934	1	2.06877	0.600497	1.98493	1.77411	2.93583	2.34973	1.57497	2.51243	2.51264	2.11512	1.8532	1.71369	2.47688	1.57075	2.97036	2.50435	2.62126	2.65296	3.1187	3.10281	2.53259	2.84817	3.1982	2.72838	2.94113	3.14435	2.89971	3.15073
Bcl7b	0.311788	0.000289933	5.31968	3.69543	5.30768	4.61409	6.68272	5.6293	4.20219	5.77061	4.44602	6.04107	6.443	3.87573	5.63415	4.2802	10.9006	13.3698	12.448	11.0869	17.5819	7.41103	8.91525	13.3611	6.57697	11.8116	9.98394	14.3556	8.05248	8.99979
Bcl7c	-0.400965	1	2.86398	1.40063	2.3435	1.90531	3.1995	2.88868	2.17284	4.96319	5.34288	3.2271	2.12435	2.16826	3.56167	2.48191	5.14059	4.78623	3.9516	4.41694	5.95265	4.2602	3.07601	4.5139	3.54327	4.0374	4.32133	6.98575	4.35366	3.78
Bcl9	-0.399659	1	1.04557	0.329193	0.630736	0.836251	0.92935	0.650259	0.870538	1.03161	1.38663	0.936458	0.682513	0.663408	0.873753	0.778541	0.724844	0.638743	0.405342	0.922695	1.44024	1.98459	1.02163	1.33096	0.698816	0.768672	1.29395	1.74307	1.30259	0.603142
Bcl9l	-0.759629	5.34054e-11	4.54601	2.82007	5.13913	4.00156	6.79854	7.64664	4.46081	4.91784	4.459	4.45861	5.49065	4.23394	4.04715	4.10146	4.12911	6.6502	2.61447	4.10588	6.31342	3.86395	3.81559	5.80854	3.80758	4.56859	5.16251	7.02047	5.04931	3.40674
Bclaf1	0.230157	1	19.4089	26.94	16.4801	17.3786	20.6708	18.9037	20.2975	17.6691	17.6991	18.259	19.3392	17.0053	15.8264	18.1975	34.9357	36.2874	34.8476	37.0211	40.5037	37.6843	27.9397	38.336	31.2892	31.0347	35.0816	30.3515	38.1982	42.8096
Bclaf3	0.252251	1	1.46476	1.05767	1.04226	1.15028	1.83224	1.56221	0.994258	1.53229	1.97053	1.28374	1.40688	1.18145	1.50796	1.56417	3.1806	2.43013	1.78797	2.52739	3.39761	2.62086	1.87733	2.41809	1.63197	1.99601	2.13457	2.81572	2.75303	2.112
Bcor	-0.174948	1	2.78507	1.21693	2.50489	2.09669	3.91749	2.90706	2.08509	3.09543	3.30622	2.75807	3.23951	2.5263	3.35935	2.46271	4.01278	3.127	2.61798	3.24809	4.48235	3.41744	3.05568	3.66654	3.39164	2.87718	4.20126	4.52222	3.38672	4.18607
Bcorl1	-0.570411	6.36798e-05	4.2341	1.45248	1.28416	1.68851	2.47304	2.66954	2.19778	2.78552	4.19895	2.31081	2.1856	3.32287	4.34319	2.06189	7.97652	2.53063	1.7215	2.59573	3.17004	7.2666	3.49707	1.85187	3.10334	1.73559	1.78017	2.05511	1.51863	1.97446
Bcr	-0.511194	0.00256456	1.15142	0.312829	0.697975	0.755613	1.04168	0.874042	0.749662	1.92327	0.856082	0.582974	0.665437	0.869641	1.0944	0.701641	0.719694	1.23843	0.859148	0.728485	1.02789	1.30127	0.877701	1.93979	0.801758	0.644104	0.845349	0.776699	1.48235	0.78681
Bcs1l	0.0183734	1	2.75887	2.07279	2.21873	2.01971	1.95489	2.41373	0.876504	2.62687	2.88326	1.88612	2.88494	1.71588	3.0724	2.33362	2.78916	4.44919	3.11364	3.95804	3.12981	3.32363	3.10789	5.12571	3.34167	2.99505	4.84787	4.79047	2.67013	2.86722
Bdh1	-3.45182	1.03788e-17	1.92207	3.00655	9.27425	4.06909	3.23383	8.02592	2.16623	1.29088	1.76255	3.08656	7.61374	3.48138	2.63996	3.38403	0.073688	1.9972	0.815944	0.469123	0.442787	0.369957	0.175913	0.124529	0.082985	0.329619	0.082761	1.33395	0.17155	0.415203
Bdnf	1.00389	0.0478641	0.235793	0.277433	0.187632	0.231308	0.228565	0.201025	0.104271	0.161848	0.093527	0.258162	0.398461	0.042906	0.2362	0.474272	0.475544	0.682699	0.833508	0.82913	0.948198	0.95538	0.747242	0.493476	0.592896	0.590713	0.691519	0.814486	0.812856	0.835534
Bdp1	-0.00585283	1	6.91545	7.71416	7.0168	7.01504	9.11776	4.5301	6.13504	7.8935	7.82523	7.82646	5.69324	8.4358	6.65146	8.26435	12.8571	10.7796	11.1488	13.5727	9.53892	12.0961	11.7772	10.5592	9.98855	13.4289	12.9225	11.3379	9.90274	11.9343
Becn1	0.0607033	1	8.81344	6.94086	8.12128	11.2141	13.7615	16.3559	7.41392	13.3118	10.715	6.67258	8.84709	8.99085	15.76	9.11076	13.6722	19.8311	11.4632	13.102	13.7713	12.5643	10.9525	14.285	20.6721	14.1782	17.9622	16.7656	21.0281	12.6506
Bend3	0.293187	1	0.439429	0.216677	0.401246	0.401161	0.772494	0.702012	0.507986	0.603111	0.543208	0.556337	0.538913	0.357148	0.661782	0.459824	0.953493	0.646077	0.82363	0.816834	1.0041	0.982344	0.695638	0.999401	1.01469	0.837507	0.991642	0.963052	1.18687	1.06965
Bend7	-0.0464359	1	0.575838	0.198722	0.427561	0.334435	0.531205	0.889092	0.175468	0.519497	0.674699	0.346886	0.3966	0.344037	0.64729	0.392985	0.392585	0.974893	0.680325	0.415472	0.41665	0.568011	0.431398	0.496402	0.862518	0.470396	1.14501	1.01276	0.630076	0.992255
Best3	-1.94897	3.73955e-77	4.68129	3.03525	5.06624	5.40655	7.1332	5.80633	3.8731	6.31874	7.08382	5.38092	5.72298	3.55419	6.90751	5.56863	1.69137	3.12192	1.89688	2.43098	2.18174	1.73386	1.36048	4.04457	2.39569	1.85388	2.04488	2.77795	1.59488	1.00573
Bet1	0.25458	1	5.917	3.03823	3.17408	3.84261	5.66326	6.30533	3.03071	7.5382	6.8018	4.00707	4.23668	3.78949	6.70186	4.8402	9.61113	11.7891	7.57636	9.93228	8.44573	6.79263	8.43915	10.0266	5.28635	10.0772	6.17542	9.84185	10.3469	8.72548
Bet1l	0.271165	1	0.240494	0.116885	0.506629	0.397518	0.182995	0.53279	0.216541	0.696604	0.876292	0.345091	0.597304	0.119011	0.373144	0.560809	0.913727	0.377728	0.254957	1.0409	0.62728	0.667539	0.775068	0.837133	0.920833	0.392601	0.318077	0.931605	1.34361	1.3209
Bex1	1.88977	3.48453e-32	3.501	3.476	2.25991	2.90518	3.29499	2.82082	3.22153	3.41426	3.76302	3.11121	5.00925	3.09447	2.44657	4.87749	16.2756	23.3128	9.67597	18.0575	28.7823	19.4866	13.6273	12.9426	18.8344	23.9954	14.4221	30.9666	24.0252	18.9374
Bex3	0.734402	0.00948072	0.998001	0.394843	0.760101	1.0971	0.972161	0.887019	0.682192	1.32	1.23357	0.63001	0.913566	0.869051	0.905762	0.808022	2.39793	1.47398	0.956187	1.52788	2.9508	1.99442	1.68912	2.12975	2.78989	1.34087	2.46271	3.47548	1.76651	1.69623
Bfar	0.503138	1.78898e-06	12.9292	8.39561	10.5759	11.0117	14.0945	17.3402	11.8904	14.5469	14.3696	11.0585	13.2243	12.2393	13.6171	12.0508	26.9638	25.425	22.7014	29.0334	24.3044	20.6821	30.0356	29.5629	29.2721	24.3335	26.4616	27.5382	26.5489	28.1697
Bglap	-0.254049	1	1.05028	0	0	0	0	0	0	2.51038	3.61276	0	0	1.39297	0.510751	0	0	0	0	0	0	0	0	8.04177	0.297132	0	0	1.55405	0	0
Bgn	-1.09587	0.00550645	23.9724	8.30621	11.9242	17.5762	17.5842	33.5357	16.3531	73.5064	40.3791	14.5223	22.6995	23.0754	28.6624	18.3322	21.6846	15.6035	10.9639	14.5542	11.4894	15.0827	12.3054	53.9312	19.0746	16.9284	12.1818	30.4589	10.4557	9.56187
Bhlhb9	1.34421	5.83661e-24	1.04721	0.93496	1.02226	0.962768	1.10429	1.00216	1.28035	1.89422	0.84105	1.08247	0.735756	1.15201	1.52769	0.805035	2.07674	3.07172	3.27271	3.21955	6.40093	4.35558	3.26031	2.70154	4.16623	4.54715	3.69111	3.68651	5.08919	7.14208
Bhlhe40	-1.47706	1.20618e-20	17.3518	5.56851	12.528	13.8738	22.3319	20.2376	10.1498	19.5161	12.2793	14.6287	12.781	14.2653	19.7431	15.1365	10.2629	8.35177	3.78038	6.71247	7.29218	7.76368	5.86114	11.563	7.0114	7.29276	7.54414	14.9684	12.0876	4.28538
Bhlhe41	-1.3703	1.0439e-15	6.79665	3.73167	7.98752	4.244	11.0689	12.3481	2.66329	7.51412	8.72554	4.30631	11.1194	4.25439	4.69192	7.69668	3.82156	4.80437	2.51673	4.08267	4.44616	3.45115	2.26543	4.96297	2.09599	4.63951	2.42492	13.9301	4.31262	2.88271
Bicc1	-0.48303	0.466948	3.61422	1.77004	2.68903	2.61294	3.87651	4.81157	2.48037	8.13141	5.67144	2.4201	3.33424	3.19203	3.67461	3.24802	4.39304	3.54027	3.04398	3.28539	3.04114	4.16321	2.63882	8.50998	4.20436	4.01231	4.48585	5.06799	2.33838	3.03013
Bicd1	0.966693	4.24182e-15	0.250658	0.190418	0.097024	0.18299	0.212521	0.28493	0.17207	0.31663	0.309363	0.269884	0.258922	0.24747	0.197753	0.427644	1.1739	0.771186	1.23228	1.30677	0.727081	0.813467	0.895627	0.851067	1.71672	0.867663	0.637155	0.829223	1.09937	1.11049
Bicd2	0.225391	1	4.83373	2.76095	4.21909	3.9681	3.33921	4.40073	3.48269	5.01469	4.69365	3.59254	3.73244	4.16475	5.4133	4.48565	5.1888	9.21837	7.08637	8.97705	8.01374	6.25679	7.44346	7.65571	6.14505	6.79996	8.20412	11.0264	7.80409	5.79518
Bicra	-0.165175	1	1.50102	0.808955	1.42183	1.42952	1.66777	1.76608	1.2275	1.95772	1.6955	1.39543	1.63251	1.17768	1.56529	1.32128	1.90096	2.39667	1.58518	2.06508	1.91786	1.61662	1.7423	2.05202	1.76664	1.80815	1.98212	2.12655	2.11132	1.77818
Bicral	-0.426635	0.000152469	1.32943	1.62122	0.96672	1.09822	2.75996	2.52685	1.37514	2.44584	1.56033	1.77391	1.85036	1.47715	2.32336	1.88409	1.91289	1.54182	1.41506	2.38996	1.58949	2.51037	1.93231	2.47931	1.63726	2.05511	2.60699	2.43149	1.39504	2.11921
Bid	0.150594	1	0.130507	0	0	0.048139	0.095159	0.155182	0.039575	0.193899	0.196113	0.085655	0.040212	0.093622	0.043435	0	0.251027	1.01753	0.308149	0.717723	0.661003	0.048439	0.208183	0.102479	0.189095	0.357764	0.801405	1.14365	0.801923	0.693152
Bin1	-0.16191	1	71.9045	48.5837	62.8771	50.8012	94.5763	84.9553	50.5947	84.9702	98.4652	56.9156	69.6412	59.6861	75.5867	76.0829	109.375	111.747	83.441	87.2849	117.997	81.3904	74.7054	105.086	88.5172	90.713	111.74	144.001	95.1061	82.5042
Bin3	0.611872	2.16017e-06	2.11361	0.603758	1.46265	1.52036	1.21072	1.78398	0.594591	1.6984	1.52608	1.01286	1.38818	1.35264	1.99556	1.26184	2.92782	7.18484	2.45239	3.90374	6.89832	2.5171	2.95246	3.10474	2.76429	5.34885	2.93636	5.15562	2.60908	2.26419
Birc2	-0.133385	1	4.70042	4.43916	4.86812	5.01098	6.20215	6.09343	4.36503	5.651	5.15814	5.55444	5.61929	4.7313	5.06679	5.66746	7.20449	7.98339	6.74506	8.69166	8.19126	6.80684	5.76298	7.96701	6.83333	7.16289	8.02596	7.26074	5.60467	7.57355
Birc3	-0.52525	0.000495008	1.89086	0.658137	0.754137	1.08203	1.92793	2.27804	1.2708	1.83927	1.95346	1.63576	1.0225	1.47344	2.90804	1.08211	2.00651	1.96647	1.82171	1.43105	1.17689	1.25646	0.895055	1.95383	1.25551	1.6258	1.03072	2.17055	1.35989	1.39818
Birc5	-1.4255	1	0.054531	0	0.035896	0.069869	0.022446	0.152188	0.053152	0.651132	1.88033	0.134973	0	0	0.084362	0.032293	0.039529	0	0	0	0	0	0	0.792855	0.060478	0	0	0	0	0
Birc6	-0.230853	0.161365	16.5568	10.2205	14.5317	16.8729	26.5363	29.3271	8.20812	22.8053	28.5243	13.0812	15.0216	14.5711	26.621	13.636	19.3946	23.6675	13.1086	23.7832	17.6615	17.8867	19.2905	25.5926	21.2842	21.3756	21.1042	31.5019	18.9026	23.4388
Bivm	-0.550631	2.89635e-05	3.38443	1.25857	1.70075	1.99697	4.44163	5.3136	2.54625	4.60678	2.28441	2.94092	4.20062	2.99092	4.942	3.16602	2.67855	3.0751	2.38994	3.69113	5.37437	1.01626	3.68994	3.25526	4.02142	4.30321	3.37663	5.26876	2.65783	3.0409
Blcap	0.0692364	1	2.08466	1.36272	2.08271	2.31368	3.8149	4.37103	1.68798	3.04739	3.28319	2.25438	2.52702	1.86267	3.62773	2.97803	3.80608	4.9812	3.28406	5.73702	5.19069	4.22365	2.96325	4.06704	2.85608	4.40995	4.54332	5.59179	3.63259	6.23801
Blm	0.289235	1	0.919751	0.08023	0.535219	0.417329	0.890293	0.862221	0.471257	0.471408	0.714975	0.811102	0.640411	0.758843	0.835003	0.524488	1.27278	0.889067	1.25573	1.20823	0.79065	0.679637	0.45257	1.9361	1.05167	0.395242	1.12665	1.40353	1.80058	1.2888
Blmh	0.0694699	1	6.5418	4.84289	7.15572	4.75296	8.16284	6.54237	6.45624	12.2689	9.68118	7.24773	8.96447	8.2442	8.18826	8.27766	15.7516	14.2823	9.3557	13.862	8.55401	8.69025	8.34038	10.6745	11.4219	13.8989	8.95602	16.7062	12.7016	7.90188
Blnk	0.520915	1	0.505016	0	0.454232	0.208358	0.240948	0.162773	0.044627	0.426346	0.372569	0.298318	0.013095	0.098273	0.299742	0.256657	0.577184	0.914836	0.292614	1.00964	0.591611	0.498043	1.02296	0.900844	0.727472	0	0.796806	1.02771	1.27282	0.404787
Bloc1s1	0.345173	1	17.7097	10.0562	15.0364	15.4947	14.8777	7.73349	13.2657	12.9234	14.6369	13.8101	19.7284	15.0282	13.1499	21.0659	21.7091	28.762	21.3251	21.5034	30.2708	23.6843	20.3304	20.7123	18.8771	23.5296	20.9051	28.3634	21.7937	23.0184
Bloc1s4	0.329595	1	1.3282	0.784203	0.986459	1.2455	1.09983	1.01985	1.11886	1.31209	1.33528	0.996736	1.02033	1.26782	0.976183	1.2929	1.57692	2.58344	2.02244	2.29945	2.85148	2.98815	1.64627	2.02037	1.97302	3.26778	1.94182	2.08635	1.69654	2.84096
Bloc1s5	0.495611	2.01017e-07	0.865643	0.509865	0.521114	0.535566	0.90745	1.05573	0.724018	1.01454	0.753634	0.663068	0.690895	0.666871	0.959796	0.779357	1.27317	2.3382	1.27008	1.6064	2.74362	1.55587	1.27774	1.45078	1.31723	1.54671	1.70953	1.8575	1.55254	1.64946
Bloc1s6	0.63056	8.85338e-11	4.75361	2.53545	3.36145	1.95618	3.43576	4.96662	2.7171	5.3791	4.78972	3.28837	2.82082	2.66882	4.61558	2.45073	8.8339	7.33813	7.3584	10.274	12.6028	8.56154	7.74734	8.61958	7.85113	7.53696	10.5632	12.1061	8.99298	9.66332
Blvra	0.579703	9.08277e-07	2.96025	0.89514	1.9613	1.39879	2.15671	1.94251	1.69882	2.15444	2.68976	1.54209	2.36498	1.76301	2.58899	1.62032	4.65305	5.58596	3.4266	5.08099	4.70996	4.53149	4.28483	4.4205	4.40538	3.40701	5.21913	6.48375	3.70982	4.04407
Blvrb	0.27552	1	1.9331	0.650955	0.606946	1.84576	1.57178	1.67633	1.17549	2.8303	2.11771	2.74484	2.20232	2.20382	2.41886	2.06986	3.76557	2.13393	3.11029	3.97582	3.50209	3.15204	2.97479	3.24058	4.27327	3.46111	4.33541	3.14079	3.79524	2.80637
Blzf1	0.752852	4.98052e-19	5.80497	3.97155	5.39054	5.05774	5.78776	6.14534	5.22233	6.49799	5.90101	5.61171	6.05549	5.8373	5.92811	3.84319	9.97476	10.6521	15.2815	16.0907	12.7983	16.3181	11.0285	13.2671	17.9947	8.41511	19.803	15.1487	9.1507	10.6008
Bmf	-0.738545	0.0748797	1.0911	0.084449	0.137179	0.304527	0.276115	0.802451	0.195594	1.03589	0.600217	0.869658	0.619738	0.421748	0.78083	0.309343	0.311161	0.309022	0.356197	0.466527	0.181246	0.15931	0.622854	1.11485	0.334698	0.282235	0.198795	1.11354	0.059376	0.641065
Bmi1	0.190474	1	15.2136	10.1452	17.9318	11.7121	25.0417	22.6832	13.512	16.6966	15.365	14.107	14.5402	16.7178	19.4899	17.1884	32.8371	27.65	23.0061	30.3077	36.0482	25.9349	26.1656	25.9588	24.6894	29.5007	24.4345	38.3496	31.0946	32.7614
Bmp1	-0.492582	1	2.11611	0.712032	1.16782	1.40717	1.90883	2.18862	1.71105	5.09689	3.24429	1.39264	1.62311	1.80771	2.39642	2.25634	2.0253	1.87967	1.46916	2.38924	1.02454	1.44789	1.71198	4.37721	2.78761	2.34465	1.5366	2.7554	1.54432	1.77982
Bmp2	-0.564407	0.303022	0.579739	0.343022	0.427769	0.545669	0.705258	0.739235	0.606854	0.945967	0.602467	0.469669	0.515675	0.604191	0.672745	0.539946	0.482227	0.430813	0.794801	0.771797	0.54062	0.870281	0.428195	0.909114	0.444418	0.486833	0.430867	0.820089	0.601136	0.267553
Bmp2k	0.145391	1	1.68968	1.50754	1.47038	1.60092	2.39301	2.457	1.34102	2.30212	2.32628	1.91157	2.10565	1.56185	2.05565	2.19473	2.89136	4.04495	3.20191	3.39159	4.33987	3.6346	3.01797	3.981	3.31661	3.08465	3.85637	4.07733	2.95442	4.6552
Bmp3	0.294989	1	0.270808	0.17149	0.081405	0.18323	0.491662	0.585892	0.198237	1.47443	0.460543	0.228309	0.235485	0.308699	0.172903	0.357314	1.57489	0.461629	0.272052	0.787704	0.317525	0.585321	0.52845	1.11833	0.721184	0.823172	0.258528	0.749282	0.580068	0.268738
Bmp4	-0.467932	0.0730487	2.3166	0.929595	1.73777	2.43736	2.70686	3.20525	1.38673	3.75551	3.14846	2.32118	1.8569	1.58355	2.91724	1.76823	2.22963	2.06266	1.76009	3.67232	2.33559	1.5695	3.08203	4.56536	3.25224	1.8008	3.38168	2.70051	3.23683	2.66961
Bmp5	-1.01313	1.93013e-19	4.03131	1.97907	2.0797	3.90144	4.2473	4.7871	2.41558	5.46986	4.13009	2.08117	4.48478	4.41622	2.89028	2.86119	1.63252	2.2119	2.49669	2.64601	1.5847	3.03803	2.39245	3.37791	2.91023	3.16606	2.93842	3.59033	4.24559	2.25732
Bmp6	-0.149113	1	1.16173	1.54056	1.51204	2.23416	2.26349	2.63258	0.784745	1.6747	1.39694	2.36906	2.14078	1.37759	1.91806	2.17226	1.53987	3.25278	3.45809	2.58942	2.90589	2.6663	1.88079	2.06965	1.71521	2.27636	3.26963	3.26087	1.31986	2.75807
Bmper	-0.490672	1	0.284014	0.206358	0.288961	0.254093	0.545539	0.699122	0.246503	0.886133	0.921712	0.373762	0.165021	0.334054	0.447835	0.518692	0.288581	0.522615	0.338442	0.491641	0.366513	0.108217	0.270218	0.678614	0.648807	0.608552	0.621574	0.690248	0.094616	0.220692
Bmpr1a	-0.15239	1	17.6386	11.1888	16.5749	14.3612	28.0733	26.8227	11.1938	31.9676	23.8665	17.0408	17.4469	17.641	25.3883	17.233	28.7342	27.9149	22.5487	35.3463	25.9054	25.6504	24.6992	35.5863	24.7066	27.4323	25.944	33.3253	27.5627	25.4923
Bmpr1b	-0.270778	1	0.48414	0.727656	0.569328	0.728037	1.17579	1.22416	0.256123	0.641519	0.567719	0.516726	0.503849	0.416999	0.577073	1.08541	0.557666	0.663129	0.727476	1.0863	0.80728	0.592773	0.770791	1.39752	0.88596	1.05096	0.832785	1.06285	1.06067	0.750102
Bmpr2	-0.963481	1.96869e-49	13.041	9.66435	11.3308	10.1036	16.6927	24.5248	8.07821	14.8765	14.9403	11.7955	12.3861	11.5177	17.3711	14.5347	10.3866	11.4849	10.2545	11.6064	11.0459	9.79888	9.41286	13.7853	9.52839	9.75605	11.0608	13.2894	9.00909	10.6561
Bms1	0.403812	1	11.2983	9.32111	9.18032	10.2408	8.34529	5.33505	9.62276	6.97374	6.94471	9.43089	9.41862	10.2924	6.33629	9.50642	20.0647	20.6319	16.4538	18.6882	18.9692	18.4458	20.9112	16.8807	20.7326	16.6856	19.1024	17.7629	20.2	19.3493
Bmt2	0.00638218	1	2.14726	1.36971	1.1339	1.40655	2.75347	2.35755	1.35337	2.57954	2.10176	1.96005	2.28199	1.7563	2.75982	1.63124	3.41242	2.52843	3.00031	2.59271	2.79793	1.93337	2.82991	3.20105	2.70332	2.84245	3.35015	3.44608	3.46947	2.41891
Bmyc	-0.00590482	1	1.09943	0.947763	0.701594	0.435948	1.38488	0.622798	0.826421	0.80652	0.811385	0.515591	0.821321	0.667338	0.853878	0.894841	1.00391	1.50225	0.607099	1.65964	1.44721	1.28324	0.601894	1.13401	1.10374	1.14399	1.59493	1.43503	1.11645	1.38933
Bnc2	-0.75838	4.16054e-05	0.565859	0.489379	0.508656	1.13653	0.953993	1.17833	0.480001	1.65716	0.965173	0.838159	0.862827	0.664481	1.48119	0.731802	0.368662	0.676549	0.449282	0.992045	0.652474	0.770195	0.65727	1.16264	0.780665	0.755906	0.555782	1.48386	0.635096	0.553838
Bnip1	0.592723	1.25952e-07	1.97302	1.69059	3.21613	1.97253	2.05268	3.32449	1.31561	3.02748	2.97291	1.80996	2.09086	1.99137	3.24837	2.20303	5.46277	6.53793	4.93386	5.25904	5.75643	5.13211	4.22603	6.00454	4.26564	6.1011	4.8899	8.96491	5.81291	6.60224
Bnip2	-0.0305605	1	21.6405	15.4879	17.0259	8.81539	15.0094	12.4464	15.6897	15.9109	18.4398	18.7969	23.0168	18.9178	15.1078	23.4208	22.8966	19.8066	24.1953	34.5167	35.8008	27.3641	21.1966	29.3341	30.623	25.1981	34.0593	38.939	22.126	30.4237
Bnip3	-0.237682	1	30.4313	18.9816	28.4562	26.659	28.7957	31.4344	23.7574	24.0104	21.4059	21.9095	30.3846	28.2838	30.1104	28.9752	33.1695	34.5247	35.3719	31.7849	31.2848	30.6403	38.5149	28.4398	30.6477	38.4096	36.103	35.5735	30.9723	39.8208
Bnip3l	-0.134488	1	9.83897	6.77425	9.31732	8.76481	13.9714	13.6203	9.21659	12.1376	9.85162	8.6907	8.76688	7.98602	10.7593	9.18215	17.3099	17.9983	13.1576	15.7641	15.808	15.743	15.5334	13.0455	15.8974	16.412	17.7317	15.7783	15.1087	15.3865
Boc	0.980427	9.05374e-09	1.0851	0.404152	0.312394	0.590369	1.15734	1.12781	0.482828	2.42153	1.34436	0.506602	0.620035	0.892091	1.05267	0.893078	3.11048	2.38044	2.95701	2.57373	2.9394	3.23614	2.28203	2.83636	2.636	2.47586	2.8411	3.01591	2.00554	3.27944
Bod1	-0.0997477	1	13.8286	12.1765	12.3234	11.4468	19.5904	19.7391	12.9078	17.7284	16.2825	11.3947	14.1505	12.8391	17.9231	15.6957	19.2619	26.6144	21.2642	23.5251	26.4983	21.2597	19.9622	18.5763	18.5412	17.4519	22.0332	24.4862	21.9487	22.7279
Bod1l	0.390771	1	9.6809	7.52128	8.95059	9.12666	9.25631	5.61042	8.9309	7.39103	8.09657	9.13545	10.2469	9.45217	7.61975	11.089	17.4089	18.6307	17.2275	19.1513	21.3695	14.5888	18.735	15.7521	16.6733	18.5736	20.0678	18.0742	20.2141	19.5453
Bola1	0.719726	1	5.18431	3.42901	4.21723	4.40666	2.92536	1.59344	7.53242	1.42388	1.79249	4.63228	5.57675	4.96828	1.82017	4.64011	10.8179	14.7384	9.3115	16.2379	9.60046	8.61647	10.4351	6.71429	10.5323	9.26871	11.015	10.2459	13.3401	10.1573
Bola2	1.01865	1.09925e-10	1.57648	1.07546	1.3431	1.18109	1.2754	0.95272	0.893788	0.965736	1.36838	1.06076	1.85705	1.19548	0.818621	1.46576	3.73335	4.95672	5.05802	6.7332	5.05269	4.29227	2.77719	2.62984	4.01412	3.15582	2.89242	4.02972	5.69808	5.48187
Bola3	-0.182918	1	36.4476	25.5299	35.5895	28.9076	25.2095	17.0276	27.6212	17.01	25.2704	33.6211	32.5522	28.0985	18.3737	35.8969	39.828	67.0073	56.087	55.6328	52.564	43.7559	33.1773	38.8192	35.696	34.0592	45.306	42.8139	34.3481	46.575
Bop1	0.591967	3.9065e-20	2.43456	1.87893	2.00713	1.71246	2.79412	2.74404	2.60298	3.46346	3.35132	2.26392	2.5112	2.46968	2.96549	3.09294	5.24911	6.21205	4.41393	6.00281	5.96096	5.10393	5.77598	5.65332	5.6409	4.04859	5.29268	7.02027	4.9456	5.22519
Bora	-0.645867	1	0.210454	0.123435	0.275996	0.303273	0.285896	0.373935	0.111415	0.586069	0.611033	0.318444	0.204147	0.189917	0.302974	0.37251	0.360233	0.460271	0.486295	0.402645	0.346036	0.250293	0.205558	0.58354	0.306782	0.114177	0.321636	0.441716	0.490311	0.333358
Borcs5	-0.186572	1	3.23354	2.08697	2.8459	2.26344	3.26872	2.51436	1.3908	2.70089	2.30846	1.90741	1.97055	2.36481	2.16699	2.54243	3.34203	3.90325	2.80841	3.6786	3.71958	2.8382	1.80906	3.89247	2.46542	3.66635	3.41642	3.7713	2.87145	2.72375
Borcs6	-0.615978	5.28137e-06	1.7936	1.0893	1.47768	1.39351	2.16798	2.91333	1.99681	2.17869	2.13647	1.60518	1.40978	1.89212	2.48882	1.6514	1.43992	2.22386	1.44063	2.249	2.25685	1.49814	1.45921	1.7037	1.97637	1.3984	1.76945	1.95218	1.86689	1.54009
Borcs7	0.513597	2.54644e-10	2.38966	1.24018	1.74152	1.80967	2.33522	2.68276	2.05516	2.50568	2.62206	2.21117	1.87677	1.79714	2.74649	2.36692	5.26722	4.75687	4.73564	5.28751	5.3391	3.73816	4.20768	4.92088	3.7327	4.29866	4.45786	5.55507	4.56692	5.00544
Borcs8	0.46349	0.0477564	4.71059	1.48943	3.15862	3.05343	4.84926	5.16299	3.96627	6.31566	6.08348	3.87067	3.96211	4.36668	5.00627	2.56764	7.51767	10.7828	8.16684	8.22218	8.74113	8.51032	6.10248	6.58673	7.93094	6.86623	8.99894	10.6922	6.68856	7.04216
Bpgm	-1.53235	8.04788e-65	12.576	8.21814	12.7621	10.3943	22.8723	13.1068	9.21776	19.4286	20.312	11.1853	12.4179	9.55732	14.8681	11.5891	7.80925	7.71493	6.00355	7.00827	6.59242	6.0042	4.69647	12.2419	8.6323	5.279	8.33035	6.55857	5.54238	5.57476
Bphl	-0.178494	1	1.94161	0.829174	1.34254	1.38443	2.37164	2.35024	1.34261	1.75287	1.72914	1.6191	1.36372	1.49906	2.09782	1.44603	2.37919	2.90811	2.66317	2.78076	2.70315	1.74095	1.65404	1.9988	2.04639	2.53506	2.27064	1.99978	1.93731	2.13013
Bpnt1	-0.376695	0.0254497	4.4489	2.29605	4.37019	4.09605	7.41214	6.91786	3.82918	6.6452	6.77195	4.44543	4.46828	4.66979	5.82927	4.60277	4.28819	8.65374	5.80356	8.79934	7.37694	6.44221	5.60548	7.05012	4.78091	3.8192	4.83635	7.44017	6.19726	5.96842
Bptf	0.230201	1	7.29767	5.26897	5.95142	6.01834	7.53138	6.48937	6.62788	7.38675	6.56081	6.32639	6.18732	6.1071	7.23039	7.02452	9.89695	11.5749	10.4754	11.8606	11.066	12.4819	11.465	11.407	11.6327	11.458	11.7912	10.8488	10.9129	10.7368
Braf	0.00546986	1	1.84595	1.19271	1.44024	0.954449	2.48068	2.96014	0.640418	3.32026	1.61102	1.59337	1.45949	1.44476	1.80118	1.33755	2.5317	1.94363	1.91613	2.16251	2.77656	2.42432	2.7772	2.36376	1.86017	2.14717	2.03531	2.69969	2.12733	2.38316
Brap	0.1192	1	8.54727	6.01434	7.20733	6.11487	11.3249	8.22919	6.93306	8.86911	8.86667	6.83006	8.59162	8.7079	7.87981	9.96954	12.6137	15.3295	11.1801	14.493	12.5003	11.9213	10.0231	11.8594	10.1448	10.7099	10.7714	16.0752	11.2838	13.947
Brat1	0.291102	1	0.45807	0.189403	0.227621	0.213007	0.535384	0.613745	0.234998	0.597535	0.637646	0.275605	0.37975	0.362765	0.451124	0.270917	0.506418	0.742634	0.745133	0.873535	0.891833	0.681031	0.709533	0.732326	0.333154	0.703265	0.802949	0.748576	0.68545	0.824538
Brca1	-0.449067	1	0.115214	0.01541	0	0.033686	0.011468	0.111849	0	0.155697	0.505097	0.053332	0.06894	0.029003	0.067695	0.027304	0.057271	0.061664	0.016764	0.04301	0.057943	0.053773	0.083763	0.25485	0.100587	0.039509	0.086477	0.051444	0.082347	0.017804
Brca2	1.16823	1.6809e-17	0.767685	0.316827	0.197398	0.825467	0.580411	0.549722	0.434487	0.504554	0.724862	0.346637	0.271418	0.294079	0.346853	0.215053	2.1484	2.11587	2.07588	3.50438	1.84819	1.71697	0.996828	1.93806	2.30799	2.25421	2.17818	2.72109	2.4374	2.05891
Brcc3	0.331312	0.006996	3.77907	3.50741	3.72696	3.44089	4.1148	4.16311	3.3781	4.17911	3.74337	3.79393	3.7819	3.38163	3.78247	3.41426	8.02037	7.05237	6.97384	7.114	7.8902	6.72921	6.18818	6.42222	9.16107	6.85196	7.18903	7.16167	7.30021	6.68336
Brd1	-0.0431113	1	7.81366	5.00411	6.61131	7.23056	10.6241	8.03614	6.60031	8.24782	8.03082	7.60553	8.02924	7.15305	8.02215	7.81208	9.32456	11.6878	8.87402	11.9635	12.3412	10.4569	8.90178	11.0014	11.7298	10.573	11.82	11.8224	9.85352	12.0334
Brd2	0.416757	4.10105e-05	29.9253	24.2163	23.3163	18.47	25.9516	27.563	39.5617	18.896	24.3725	29.7443	17.8872	17.8352	23.3677	23.3041	36.001	42.3155	24.7396	71.1708	41.0541	39.4672	65.5998	36.5615	32.8312	27.4365	67.9943	43.0624	37.8074	65.7597
Brd3	0.0258393	1	8.21841	5.51192	7.50904	9.35774	7.17136	6.5575	7.4724	7.40186	8.02613	6.72179	8.29804	7.01382	6.15352	7.18019	12.811	15.5035	8.52939	14.9481	12.1227	12.8446	11.5775	13.4229	12.7187	10.9712	10.6315	15.104	16.5439	11.6116
Brd4	0.580816	3.58593e-11	23.8586	13.5174	22.6664	14.4205	20.7266	16.3994	18.4452	21.081	13.6003	20.279	18.15	21.8127	12.9919	19.5528	44.6425	51.0792	46.1229	40.4995	54.5299	44.4084	34.9861	36.3661	43.5753	46.9746	46.1051	42.984	42.2293	41.6025
Brd7	0.128662	1	20.7472	16.0339	17.2207	14.9796	21.8433	20.1088	18.7467	19.2126	19.6255	18.7735	21.3375	17.8615	19.1333	21.3504	32.105	41.8969	29.7788	35.3807	31.7099	28.9142	27.1567	37.2527	28.3411	30.7597	33.0024	38.752	34.9872	33.5841
Brd8	0.510737	8.06045e-06	3.55079	1.97826	2.29874	3.06686	3.89789	2.9968	2.64762	4.21526	3.21047	3.87053	3.19359	2.96674	3.0358	3.16023	6.36834	12.6053	6.23619	10.6403	9.86084	7.10784	5.12647	5.65741	5.29905	7.94332	7.8028	6.15537	7.23344	7.53566
Brd9	0.773335	0.103078	5.64054	5.78679	4.09608	8.0982	3.50756	2.59474	12.5428	3.79315	6.93806	5.21882	5.62613	5.21906	5.11369	5.3572	15.4427	24.0547	11.1467	9.90345	10.2163	17.65	18.8559	11.1485	20.1604	11.4468	25.5948	10.7135	26.0194	16.1582
Brdt	-0.739018	0.0048634	0.764899	0.172591	0.249517	0.351284	0.509083	0.198252	0.261145	0.325733	0.638594	0.396834	0.453467	0.239097	0.234202	0.490174	0.238416	0.188879	0.159954	0.395802	0.339442	0.321012	0.220056	0.589086	0.19384	0.261652	0.230382	0.441281	0.403714	0.088601
Brf1	0.021996	1	8.00774	5.40848	6.44744	7.53453	7.9894	7.25647	6.11418	8.50171	6.68335	6.64091	5.17491	7.16095	6.79215	8.77041	11.7281	12.5965	9.62237	14.5536	11.8267	12.4231	8.37355	12.1604	7.4006	8.65127	10.7891	12.5011	11.4175	10.0228
Brf2	-0.181625	1	1.26524	0.789228	0.861809	0.904236	1.28448	1.82419	0.669489	1.17367	1.6624	1.21613	1.10457	0.784777	1.67095	0.673872	1.55334	1.46068	1.42612	1.28588	1.35929	1.41233	1.48327	2.20351	1.58143	1.3995	1.54777	2.06581	0.850542	1.58129
Bri3	0.417335	0.142717	3.53379	2.23644	3.38207	3.76395	5.58609	7.06603	2.23644	4.2562	4.82405	3.0913	3.92665	4.03313	5.31749	3.97359	6.7594	10.2954	6.59335	8.26794	8.33229	7.19945	5.40704	8.15262	5.2444	5.00928	7.91761	10.8471	5.68328	7.12165
Bri3bp	2.09654	2.53073e-103	0.551672	0.220475	0.380347	0.32631	0.444416	0.633054	0.407499	0.600736	0.521012	0.529245	0.447846	0.34454	0.380903	0.541549	3.19862	4.38098	9.83497	5.05849	5.20249	4.68203	4.93911	2.67748	5.32288	2.66114	6.43436	4.57931	3.50162	5.12056
Brip1	-1.10544	1	0.037054	0	0.022969	0.024803	0.02213	0.067433	0.027387	0.078988	0.269125	0.019665	0.030052	0.022874	0	0.007875	0.032857	0.040084	0	0.021077	0.022794	0.041899	0	0.049799	0	0	0.014956	0	0.025967	0
Brip1os	-0.565743	0.484069	0.879162	0.303889	0.519758	0.891973	0.961683	1.32273	0.58553	1.4645	1.4236	0.748574	0.740359	0.636454	0.841412	0.796428	0.992204	1.04819	0.808792	1.44801	1.26014	1.17521	0.532325	1.11126	0.63923	0.7965	0.53912	1.27706	0.395402	0.748086
Brix1	0.804374	1.72568e-12	3.36456	1.92856	2.83937	2.2212	4.3263	2.97885	2.782	2.82745	3.4228	2.69469	3.23066	3.19561	3.16715	3.12557	7.80986	7.11803	7.26477	9.52762	8.34099	8.99111	7.85742	7.42504	8.17771	7.0107	7.4631	6.18425	7.31091	9.12979
Brk1	0.268451	1	4.0542	1.85356	3.74824	2.87024	4.2454	6.3563	2.39842	6.36467	5.52487	3.61132	3.95412	3.06719	5.50593	4.02078	7.03744	8.80959	7.91827	8.02437	9.80143	7.10094	4.65532	8.67536	6.51127	5.93142	8.74094	10.2886	6.9244	7.69554
Brms1	0.638811	0.00120147	2.82552	2.17513	2.07858	1.94112	2.35058	2.16814	2.67046	3.13646	2.54012	2.54188	2.67616	2.34322	2.26042	2.8275	4.87917	7.73721	5.52656	6.47029	6.76214	6.20015	4.25557	5.52367	4.60764	5.03712	5.32748	5.55317	6.71657	5.40758
Brms1l	0.0372041	1	5.78918	4.33565	4.40324	5.29228	4.36263	4.21934	4.67936	5.08313	5.06782	4.41613	4.48556	3.46498	3.92398	3.82994	7.85151	7.29291	7.95773	9.24274	5.7682	5.85389	7.41054	5.45012	6.57405	6.16003	7.70965	6.26532	7.55679	8.97964
Brox	0.268676	0.111479	3.99073	2.90505	4.29618	3.13848	5.37225	5.77678	2.26919	6.22447	5.81818	3.90743	2.88168	3.44399	5.83286	4.17881	6.18192	7.89131	5.75	7.25815	8.07374	6.65623	6.12437	8.42553	6.95837	7.44496	6.83585	9.65906	6.57738	6.98103
Brpf1	0.0609807	1	1.92937	1.19584	1.96177	1.9806	2.48646	2.29784	1.40521	2.51701	2.22866	1.82321	1.44878	1.72276	2.10023	1.65023	2.65719	2.99912	2.86586	2.70543	3.31546	2.70579	2.53574	2.80751	3.19077	3.2608	3.31672	3.41241	2.3625	3.29977
Brpf3	0.34486	0.0815359	1.63386	0.900755	1.50953	0.853049	1.46398	2.16194	0.872672	2.70948	2.05783	0.99065	1.54146	1.46178	1.74881	2.119	3.20758	2.95198	3.67256	2.8691	1.62891	2.02411	2.51986	3.12396	2.97662	1.80496	3.10432	3.71588	3.07282	2.81952
Brsk1	-0.681968	1	0.068015	0	0.085802	0	0.146205	0.04548	0	0.204917	0.184557	0	0.145073	0.052918	0.347396	0.073667	0	0	0.118213	0	0	0.089506	0	0.204928	0	0	0	0.011368	0	0.198676
Brwd1	0.635475	2.40709e-25	10.9058	8.40302	13.0356	10.4466	15.5344	14.4471	8.27517	16.611	16.6276	9.95812	10.534	9.89643	15.1205	10.6415	24.1894	29.3259	30.3054	36.9836	26.2834	24.8137	23.7886	29.1228	22.8169	31.4589	29.6328	27.4155	24.9811	30.4339
Brwd3	-0.542442	1.69612e-12	1.70648	0.555548	1.01565	1.24949	1.47658	1.45091	1.13379	1.83235	1.71397	1.19862	1.40735	1.15328	1.48002	1.10351	1.29686	1.35557	1.16632	1.46533	1.14646	1.2431	1.07383	1.82716	1.47127	1.22721	1.14289	1.68408	1.22574	1.18189
Bscl2	0.395091	0.0363876	1.79639	1.38241	1.76943	2.03188	2.50466	2.76524	1.16549	2.85547	2.76604	1.85507	2.55176	1.94291	2.18583	1.79016	6.77781	4.64247	2.9846	3.57003	4.60625	3.99281	3.5133	5.9322	3.69147	3.86771	3.86634	5.10896	2.91047	3.11875
Bsdc1	0.0652417	1	4.32841	5.3522	4.69497	4.1978	6.56093	6.36545	4.01556	5.42304	4.4397	4.93687	5.40849	3.98057	5.71647	4.67662	8.01169	8.74314	8.10783	7.72706	9.54485	7.99754	7.00573	6.38273	7.34657	7.66521	9.27357	10.0356	9.10874	10.0461
Bsg	-0.357735	2.76013e-09	153.688	82.4564	109.475	93.3814	136.909	183.227	98.8456	158.651	160.702	112.652	114.914	99.9161	129.855	126.123	135.326	187.682	170.076	159.781	168.67	138.983	114.671	156.618	135.804	121.845	150.154	178.447	133.005	145.487
Bst2	-0.629161	1	3.19831	1.33745	1.15543	0.895556	3.67058	0.81029	1.05254	2.00444	2.20072	1.31304	2.4984	1.01376	1.1972	2.47334	1.59878	2.35473	0.89455	2.35415	1.766	1.0019	2.14323	1.99044	2.14247	1.05177	1.73042	1.31058	1.69398	1.48483
Btaf1	-0.106427	1	2.8552	2.21706	2.26783	2.19233	3.87358	2.90513	2.11556	4.02805	3.73382	2.902	2.50781	2.51171	3.01793	3.07957	4.80972	4.29616	3.89103	4.19859	3.85155	4.07246	3.72754	4.43914	3.93458	3.15131	3.71194	3.92387	3.29788	4.51098
Btbd1	-0.0959625	1	41.9667	27.4205	38.9363	32.7533	55.583	66.6899	26.504	58.639	58.6803	39.0904	41.8195	36.7687	56.0509	41.9588	55.4528	65.5773	57.0644	68.9598	75.0287	58.4984	50.7706	67.6132	55.5599	57.1055	64.4977	72.0647	53.9332	65.1682
Btbd10	0.239007	1	2.46206	1.44615	1.5847	1.50934	2.23749	2.01795	1.22276	2.32604	2.85288	1.98856	1.62869	1.22726	1.96023	2.16672	3.71982	4.10337	3.2649	4.30008	3.35235	3.68503	3.05443	4.09372	2.55478	2.77161	3.09868	3.48524	3.31319	3.91157
Btbd11	-0.454335	1	0.117354	0	0.055202	0.138355	0.175322	0.204713	0.090129	0.245893	0.161496	0.207506	0.155169	0.164704	0.150548	0.092489	0.171955	0.05499	0.066754	0.199114	0.127206	0.110665	0.02415	0.076415	0.14857	0.170121	0.207779	0.155762	0.062189	0.133718
Btbd2	0.06822	1	3.18743	0.930391	2.70941	2.52207	3.28915	3.38909	1.6446	2.88336	2.61351	2.33073	2.90793	3.12854	2.70571	2.43277	3.7741	4.29242	5.02966	4.50586	4.96382	3.39306	3.65053	4.5886	3.01503	3.19236	7.24679	5.3879	3.9645	4.97439
Btbd3	-0.773492	8.40351e-16	4.86196	2.02674	2.93703	2.92328	3.97756	5.86345	2.71608	5.31324	5.74284	3.2032	3.76534	3.43348	5.65561	3.84875	3.32387	4.08367	3.63	4.61733	2.57393	2.43882	2.79258	4.82548	3.65609	3.45725	3.84379	4.03748	2.12211	3.32116
Btbd6	-0.405474	1	1.63197	1.25663	1.36862	1.58695	2.40472	3.44005	0.997378	2.17239	1.32397	0.994187	1.96679	1.69608	2.33509	1.52766	1.52575	2.52565	1.7868	1.88876	2.60847	2.64117	1.53473	2.79464	1.19338	1.05104	2.48354	2.58482	0.97503	2.15632
Btbd7	-0.434148	1.38525e-12	3.78041	2.56631	3.18759	3.19654	5.80675	6.02046	3.00624	5.45753	5.39474	3.73856	3.76328	3.49692	5.63363	3.78691	4.82788	5.28775	4.40632	5.06691	5.214	4.68137	5.03903	5.29401	4.7855	4.82489	4.90023	5.44509	4.12563	5.06765
Btbd8	-0.779701	2.78431e-14	2.49875	0.51212	0.727192	1.16167	1.62511	2.46964	2.33268	2.67381	1.90578	1.83956	2.23704	1.56713	2.11529	1.69861	1.62174	1.4392	0.833435	1.79515	1.63084	1.08647	1.17948	2.3502	1.73219	1.07149	1.37677	1.65816	1.11207	1.11443
Btbd9	0.394778	0.0162642	0.798931	0.463802	0.536583	0.410698	0.7481	1.10759	0.389168	1.02026	0.959347	0.610105	0.507485	0.770095	1.0454	0.937138	1.24156	1.81195	1.11753	1.78522	1.60258	1.20891	1.44994	1.31963	1.26849	1.43598	1.71678	1.60248	1.41065	1.38393
Btc	0.346886	1	0.116378	0.024465	0.126338	0.164373	0.194028	0.153427	0.100468	0.019321	0.048583	0.085719	0.133174	0.023777	0.168954	0.113906	0.259456	0.245407	0.164154	0.594267	0.333163	0.336491	0.13575	0.215179	0.098082	0.225329	0.179472	0.436594	0.197832	0.270798
Btd	-0.337889	1	0.565862	0.213148	0.398281	0.462433	0.414344	0.723616	0.407752	0.884219	0.669423	0.4791	0.698561	0.413263	0.497631	0.485649	0.874439	1.02076	0.461233	0.906964	0.692966	0.592723	0.444498	0.570345	0.248	0.552036	0.8052	1.06194	0.538842	0.932457
Btf3	1.39519	9.48872e-58	17.6511	10.6198	16.6542	15.1142	22.8302	27.5067	10.6325	27.9724	24.3829	16.5517	15.7353	15.2674	24.1352	19.7157	66.8815	68.9073	64.6789	52.2776	96.9135	64.3539	59.2047	56.6747	52.7117	64.0246	80.4144	101.142	55.4113	72.0004
Btf3l4	0.260029	1	4.74921	3.13946	4.15304	4.73195	5.66592	6.96631	2.56955	7.5976	6.69076	4.17242	4.46591	3.88149	6.4354	4.08658	9.77157	10.6066	9.7701	9.34824	11.5681	7.68981	7.78773	11.9249	8.60654	8.04434	12.0924	11.6672	9.55506	12.0925
Btg1	0.130479	1	1.53717	0.491024	0.897705	1.02739	1.35719	1.08352	0.549701	1.60208	1.51755	0.993322	1.09933	0.971683	1.28357	1.37213	1.77121	2.35509	1.61419	1.87522	2.45211	1.8383	1.28215	2.37944	1.96038	1.60756	1.72187	2.23356	1.5434	2.08576
Btg2	0.0992694	1	4.29071	2.52222	5.06225	3.20822	5.28529	6.00529	10.2031	3.97009	4.84463	4.15271	4.99587	7.56178	5.46055	3.63684	5.27196	6.30953	8.54023	6.74624	24.1159	10.8475	6.6624	6.77928	6.37671	5.42406	8.33209	8.13284	5.96659	11.6498
Btla	-0.878717	1	0.164351	0.204324	0.242788	0.331838	0.688764	0.57447	0.105343	0.231427	0.314321	0.253574	0.189512	0.163015	0.35235	0.231207	0.156315	0.470904	0.286648	0.400456	0.208865	0.090838	0.042406	0.2593	0.156044	0.322691	0.189756	0.256757	0.192792	0.282502
Btnl9	-0.323175	1	1.93105	0.615479	0.894427	1.13001	0.99604	1.78468	1.124	1.8371	1.96589	0.92431	1.58628	2.33638	2.53863	0.669837	1.98823	1.5015	1.23062	1.52272	1.49139	1.02538	1.48913	3.04811	2.11365	1.49516	2.2825	3.26352	2.3243	1.31995
Btrc	-0.435794	1.28638e-06	4.59014	1.97539	3.7461	3.71354	6.2103	5.23877	2.72512	4.42969	3.78753	3.2643	3.93042	4.04627	6.28626	5.20103	3.86908	5.87823	3.68037	6.06185	4.14971	3.84296	4.01039	5.26847	3.59945	4.48104	5.40274	5.06373	4.56546	4.28775
Bub1	-1.21796	1	0	0	0	0	0	0	0	0.35971	0.654931	0	0	0	0.018615	0	0	0	0	0	0	0	0	0.260061	0	0.170593	0	0	0.15034	0
Bub1b	-0.776101	1	0.038276	0	0	0.035572	0	0.037927	0	0.789359	1.29268	0.274794	0.135594	0.042495	0.067758	0	0.041104	0.073542	0	0.155606	0	0	0	0.592488	0.05246	0.118669	0	0.170306	0	0.335665
Bub3	0.029689	1	2.37269	1.50263	2.18828	2.21941	4.04682	4.73534	1.62717	3.51181	3.94797	2.39355	2.64523	1.97571	3.69756	2.84946	4.79839	4.6001	4.04172	5.24372	4.16575	3.94328	3.72596	5.18533	4.74429	4.33895	4.42232	5.12091	4.61545	4.2981
Bud13	0.258805	1	1.43823	1.24869	1.69079	1.60838	1.96415	2.05731	1.98392	1.55008	1.75129	1.33073	1.90234	1.61647	1.8185	1.8146	3.11347	3.13855	2.556	3.60954	2.82687	3.12058	3.73861	3.15309	3.85931	2.3484	2.51185	2.96275	2.68068	4.05738
Bud23	0.209942	1	3.80688	3.8675	3.46683	3.88494	6.3922	7.6347	4.58828	9.59758	8.13762	2.9142	4.75861	2.72698	6.53317	3.06179	8.95986	10.7076	10.337	10.562	8.98818	7.6396	6.9372	8.86583	8.95114	6.5839	9.69951	10.7033	7.31188	7.24909
Bud31	0.39397	7.62653e-05	7.21677	5.66106	6.53508	5.8674	7.88602	9.02523	6.62613	7.72322	11.2053	6.51294	9.06728	5.78796	6.07644	8.60363	13.835	16.1177	13.9715	12.3655	16.6596	13.8445	10.1308	12.0132	10.6009	13.4326	12.5777	20.4741	15.0328	14.8
Bves	-0.628582	6.14591e-08	4.86022	2.9245	4.37583	4.03228	6.65505	9.67927	3.40605	8.78868	8.14703	4.92038	5.19062	4.10515	6.91006	5.08451	5.6857	5.33282	4.46971	6.86674	5.89171	3.64114	5.16306	7.9233	5.8394	4.76173	6.122	8.88482	6.17871	4.15743
Bvht	0.623725	0.258962	1.60401	1.33308	1.39622	1.43445	2.0974	2.47583	1.45627	1.77961	1.75043	1.38359	1.20309	1.7252	1.52859	1.72905	3.17445	3.84255	4.03008	3.46402	4.32281	2.918	2.47495	3.86147	2.79996	3.15182	4.12579	3.39827	1.51095	3.51442
Bysl	0.672092	5.20688e-20	3.22944	1.91732	2.74302	2.64672	2.9869	3.45454	2.52574	3.33424	4.21968	2.3696	3.0009	2.79922	2.82675	2.9661	6.23508	7.52414	6.61424	7.07297	7.5342	6.71015	5.99468	6.34685	7.06143	6.4703	7.6638	8.4886	7.62786	6.99839
Bzw1	0.141165	1	7.02157	4.31697	4.97149	4.83181	6.66606	8.98016	4.70987	11.0655	9.93956	4.47185	5.5936	5.60711	8.93466	6.86189	9.91628	8.66595	9.28078	12.0931	15.0351	10.6355	10.8936	12.4584	11.1576	10.3039	12.5313	14.7566	10.015	12.505
Bzw2	1.69554	4.41547e-108	16.5797	8.7627	14.7624	15.4925	20.3451	25.3945	16.3343	24.4884	22.0335	16.0303	18.0057	16.5262	24.6941	13.5848	94.5058	85.7281	76.5096	84.6682	96.1769	75.9292	87.1224	65.1731	95.7601	79.4374	101.602	100.584	89.9211	86.1431
C030006K11Rik	0.485179	0.0213096	1.3701	0.774135	1.57267	0.854441	2.11089	2.83108	1.1432	2.45953	2.03107	1.43401	2.45158	1.61299	2.38149	1.70376	2.67492	3.77324	3.76919	2.63745	3.37466	3.47145	3.79076	3.48283	3.55033	3.96968	4.45474	4.53751	3.57417	3.36259
C030015A19Rik	0.571406	0.000393536	0.510757	0.483968	0.544195	0.566746	0.866527	0.86636	0.502915	0.886609	0.747989	0.670929	0.44106	0.575964	0.846852	0.505283	1.28411	1.49919	1.65437	1.6983	1.36043	1.24807	1.43738	1.73148	1.39385	1.09632	1.4206	1.49052	2.28278	1.37969
C030034I22Rik	-0.562148	1	0.989432	0.415292	0.298561	0.563309	0.427186	0.764124	0.367721	0.885394	0.547213	0.586453	0.253748	0.303141	0.963404	0.30361	0.422234	0.444131	0.882041	1.12765	0.680368	0.516075	0.624506	1.0214	0.351483	1.35482	0.374035	0.787993	0.308865	0.784575
C030037D09Rik	0.0345612	1	0.865603	0.337213	0.829853	0.564814	0.886382	1.16737	0.42684	1.45953	1.35471	0.866022	0.854836	0.804195	1.4234	0.817385	1.68755	1.72418	1.12637	1.56758	1.80174	1.00893	0.88822	2.49814	1.39232	1.1312	1.89865	1.84263	1.61079	1.33892
C130013H08Rik	-0.389139	1	0.268102	0.157869	0.30455	0.203335	0.090708	0.347902	0.091861	0.198421	0.505347	0.241139	0.184849	0.304576	0.288195	0.31821	0.41493	0.231484	0.48741	0.264467	0.475144	0.376452	0.222231	0.688737	0.144637	0.589696	0.225797	0.502459	0.38725	0.132064
C130023A14Rik	-0.622178	1	0.152634	0.10958	0.144252	0.171472	0.345895	0.332088	0.076109	0.298853	0.299255	0.215108	0.190752	0.205061	0.183799	0.125782	0.154373	0.129694	0.169526	0.264572	0.138324	0.169333	0.222365	0.451162	0.105282	0.210869	0.068099	0.329438	0.174087	0.171926
C130074G19Rik	-0.33069	1	6.42228	3.09971	3.13933	3.49573	2.49891	3.27299	4.85673	3.45738	4.32749	4.62373	4.69593	4.11777	3.4431	3.95577	4.83804	6.15831	3.82937	6.39002	3.96473	5.50476	3.21629	5.28453	4.0471	4.67026	4.41454	6.64416	6.01042	4.73312
C130080G10Rik	-2.08409	0.886268	2.82421	0	0.834741	0.958361	0.386666	0	1.26467	17.8263	24.5546	1.79693	1.33484	0.731737	0.680168	0	0.162378	0.399758	0.343233	0.510926	0	0.27904	0	0	0.275608	0	0.195132	0	0.288706	0.194901
C130083A15Rik	0.091883	1	0.343134	0.406764	0.17614	0.337567	0.339525	0.399743	0.29412	0.49974	0.436394	0.505154	0.336658	0.376103	0.550674	0.404901	0.736577	0.472266	0.869909	0.566854	0.366992	0.900411	0.375083	1.07595	0.305847	0.454625	0.569638	0.652936	0.556871	0.59995
C130089K02Rik	-0.930832	0.0672874	0.088958	0.070578	0.050257	0.120478	0.173556	0.08358	0.041195	0.113062	0.132865	0.122219	0.075865	0.086254	0.1612	0.106421	0.093918	0.127592	0.0155	0.048813	0.110711	0.054654	0.068915	0.099504	0.095376	0.055959	0.067804	0.130833	0.039058	0.086463
C1d	-0.112249	1	3.22259	2.08127	3.59421	2.54087	1.83543	3.6937	1.74395	3.36791	3.02976	2.58655	2.907	2.80455	3.0657	3.25158	5.49618	4.8345	4.64042	4.48276	6.34658	4.56702	4.44257	5.49709	5.25788	4.24174	4.21184	5.73888	3.69124	4.85398
C1galt1	-0.452194	4.94345e-18	5.30006	3.39302	4.51131	4.19208	6.12131	6.43667	3.92932	6.91675	6.50752	4.84426	4.87377	4.76045	6.5103	5.31638	6.21513	5.47699	5.70636	7.30758	5.7206	5.12413	5.67545	6.70592	5.1894	5.27095	5.49125	6.23135	5.63203	5.77499
C1galt1c1	-0.116744	1	3.23259	2.14007	2.32487	2.72125	3.57779	4.35526	2.02729	4.34298	3.70092	3.00475	3.44822	3.17351	4.35918	3.63702	5.05766	4.09062	4.23789	4.93338	4.60268	4.09983	5.50312	4.85845	4.18029	4.37949	3.32187	4.79602	4.49226	4.37054
C1qa	-1.02088	0.0113692	2.5547	0.980762	1.14377	1.27095	2.89531	2.32534	1.17839	5.31941	2.01022	1.14061	1.84086	1.50432	1.2053	2.41458	0.995011	1.75443	2.1044	1.99793	1.74982	1.08548	1.16451	3.69152	2.10564	0.888766	1.73734	1.35311	0.464468	0.571403
C1qb	-0.683547	1	1.22355	0.750374	0.368871	0.919327	1.56269	1.51949	0.750347	2.39669	2.04486	1.09376	1.20903	0.647961	0.660508	1.79403	0.835312	1.20347	0.608987	1.45326	1.88906	1.21128	0.495409	1.84589	1.3345	0.714266	0.712916	1.68262	0.839813	0.67218
C1qbp	1.19165	9.18534e-100	23.2528	12.2088	19.9919	15.8138	22.2459	27.7896	14.3535	24.3974	25.7328	18.5571	21.7656	17.2389	20.1307	22.238	68.4822	79.9418	57.2601	70.0807	84.0203	63.5303	58.5972	67.4081	61.9839	63.8709	75.9523	92.9041	67.3142	71.1464
C1qc	-0.754236	1	1.98392	1.12006	0.857135	1.38577	2.44326	1.76955	1.98681	3.35536	2.00099	1.43786	1.15699	0.960317	0.664188	2.08381	1.52637	1.23258	1.09137	1.79621	1.79242	1.69263	0.736223	3.0344	1.93624	0.418207	0.876058	1.78456	1.10231	1.02444
C1qtnf1	-0.533432	1	2.66571	0.780985	1.22762	1.30936	2.04291	1.5431	1.62358	5.98729	3.0442	1.43465	1.31391	2.14288	2.34789	1.73235	3.34706	1.84669	1.4017	2.21459	1.3518	1.70595	1.5088	5.50096	3.31355	2.20152	1.50395	3.69677	1.4199	1.31948
C1qtnf12	-1.08488	0.00146886	0	0	0.336519	0.634368	1.17838	1.28464	0.637297	1.07684	0.695016	0.369868	0.545214	0.146642	1.2299	0.54393	0	0.25357	0.393498	0.345712	0.541848	0.855781	0	0.412256	0.195341	0	0.149943	0.320475	0.274683	0.121399
C1qtnf2	-0.948832	1	0.950045	0.277629	0.657929	0.904047	0.617703	0.38313	0.256492	1.15696	0.93856	0.380586	0.537327	0.340169	0.237733	0.606401	0.534789	0.510097	0	0.402862	0.174581	0.195223	0	1.53748	0.59572	0.639454	0.171799	0.683145	0.192266	0.335885
C1qtnf3	-1.30819	1	0.706646	0	0.057849	0.363614	0.149621	0.271223	0.28416	2.40794	1.29974	0.246018	0.263726	0.375024	0.514142	0.061186	0.877987	0.03801	0	0.146356	0.123931	0.051434	0.058966	1.17248	0.140388	0.11262	0.11162	0.397049	0.064597	0
C1qtnf6	-1.01065	1	1.4642	0.141117	0.427323	0.425347	0.564099	0.869481	0.565197	3.44872	2.05463	0.436321	0.502364	0.535452	1.13035	0.346753	0.874134	0.344281	0.361687	0.708609	0.199489	0.330692	0.286576	1.81825	0.296676	0.928153	0.393754	1.09036	0.320142	0.246451
C1qtnf7	-0.458259	1	0.377483	0.061542	0.030709	0.069187	0.203715	0.213512	0.07306	0.353896	0.155824	0.104307	0.176952	0.144274	0.057118	0.365005	0.135628	0.125273	0.099016	0.101247	0.22229	0.075892	0.089346	0.331775	0.051031	0.109362	0.039431	0.264713	0.254814	0.123464
C1qtnf9	-0.484022	1	12.9581	6.7981	8.09501	6.95668	6.29017	7.05317	8.5235	7.07264	8.53619	9.37876	10.4255	8.17254	6.73136	9.07952	7.45085	14.9947	10.2072	12.3354	7.97609	8.45608	7.24022	9.36935	8.03175	8.5459	12.0595	10.027	6.10102	10.6305
C1ra	-0.111042	1	1.94586	0.755281	0.908238	1.64142	2.18206	1.44789	1.28514	2.59002	1.84989	1.60481	1.60434	1.65416	1.1406	1.99387	1.37646	2.19236	1.68388	1.97019	2.30357	2.05723	1.34893	3.15219	2.50238	2.26165	1.88976	2.57925	1.6429	1.79358
C1s1	-0.440483	1.44439e-05	6.33456	3.29058	4.61444	4.49887	7.48184	6.32427	5.56908	9.78627	7.07804	5.1313	6.4548	5.7039	5.64083	5.50569	5.30804	7.0174	4.6462	6.09366	6.35094	6.83496	3.85923	9.13987	7.85081	6.97148	6.42796	8.02352	5.60795	6.14391
C230038L03Rik	4.88694	9.29881e-57	0	0	0	0	0	0.025885	0	0	0	0.011845	0	0	0	0	0.163902	0.062628	0.040008	0.032833	0.032012	0	0.083025	0.119049	0	0.021252	0.017678	0	0	0.020219
C230096K16Rik	-0.249218	1	0.283302	0.144432	0.139643	0.428772	0.80689	0.279992	0.082867	0.545777	0.349835	0.141731	0.200088	0.256293	0.509521	0.104204	0.556547	0.450188	0.224377	0.170856	0.386022	0.650351	0.121758	0.553951	0.458742	0.453414	0.271946	0.434375	0.420252	0.656221
C2cd2	-0.565023	9.93557e-06	17.8629	13.962	15.8243	15.0342	28.3473	22.391	12.5778	29.5504	28.7562	20.7319	19.7134	20.0232	29.8833	17.4755	22.7985	21.3935	18.6702	17.4585	13.196	12.3222	24.109	21.4668	17.0466	18.6582	20.821	18.0127	14.0783	18.009
C2cd2l	-0.698316	1.47197e-06	2.13224	0.837569	1.52277	1.45201	3.58869	3.33068	0.890363	2.51192	3.08698	1.45135	1.73828	1.56081	2.40687	1.80839	0.764327	2.39115	1.46112	2.63958	2.01452	2.40696	1.84631	2.2907	2.71313	0.886979	2.45866	2.32208	0.928119	1.40684
C2cd3	-0.0476441	1	1.73344	0.861579	1.04861	1.03296	1.89799	1.97972	1.11603	1.54433	2.63374	2.85348	1.3818	1.24834	1.56558	1.33169	2.52322	4.93266	2.44821	3.70888	2.45195	1.89404	4.5938	3.54517	2.07252	3.70289	2.6912	2.3302	4.12561	3.28883
C2cd5	0.516573	3.46465e-15	2.64407	1.75938	2.11476	2.63413	2.63663	3.86706	2.37312	3.99409	4.25719	2.87929	2.12746	2.15813	4.6099	3.28743	5.98507	6.42234	4.92521	7.2597	6.99421	6.70179	5.90269	6.61433	6.11397	5.57069	7.43856	8.33252	7.10248	5.96396
C3	-0.423232	1	2.60522	4.03559	1.30618	5.84426	13.2323	4.93159	1.94948	5.40598	1.93396	5.47328	2.78755	5.91784	1.32326	6.48051	4.05971	7.55158	5.85587	6.36691	8.28818	7.78165	2.59831	7.4554	2.75224	2.90397	3.42952	7.03585	4.4204	4.27326
C330007P06Rik	0.0924253	1	2.39441	1.29815	1.64852	1.89614	3.11955	3.0115	1.71298	3.10589	3.38154	2.06206	2.41075	2.41417	3.16405	2.28204	3.79198	4.66275	3.54208	4.75566	4.52868	3.83502	3.68007	4.08725	3.34818	4.4361	4.18839	6.49743	4.31931	3.41364
C330011M18Rik	-0.348078	1	1.0551	0	1.04298	0.549819	0.79493	0.684367	0	0	0.140827	0	1.09397	0	0	0.823742	0.757807	0	1.21572	0	0	0.725579	0.951497	0	0	0.799545	0	0	0	0.826746
C330018D20Rik	-0.0227875	1	1.36289	0.849132	1.29805	1.61645	1.65058	2.18006	1.03432	1.86045	1.83897	1.36245	1.81668	1.57651	2.3929	1.40629	2.43283	3.01077	2.12354	2.92512	2.04305	1.65604	2.67798	2.10969	1.44165	2.08079	2.53534	3.05719	2.3982	2.3761
C3ar1	-0.77344	1	0.307702	0.197483	0.111714	0.268754	0.36911	0.36908	0.23773	0.472926	0.342533	0.21601	0.34241	0.163552	0.136112	0.351053	0.157964	0.257522	0.165461	0.181352	0.565185	0.191733	0.096516	0.425447	0.321227	0.131034	0.274977	0.276206	0.226278	0.188712
C430049B03Rik	0.0890989	1	1.14225	0	0.344136	0.456554	0.493354	0.444143	0.341207	1.19718	0.809095	0.280249	0.665594	0.273637	0.721546	0.797739	0.282613	0.711077	0.381681	0.486463	1.24396	1.20676	0.74023	1.03496	0.449452	0.619875	0.569506	0.436823	0.849686	1.88838
C4b	-0.444923	1	0.317142	0.144471	0	0.115364	0.512422	0.665678	0.034919	1.61898	0.258557	0.206968	0.140404	0.267596	0.225777	0.522767	0.090946	0.120729	0.126095	0.080214	0.149491	0.589232	0.229935	1.5132	0.107919	0.054729	0.092113	0.763464	0.032757	0.442083
C530008M17Rik	0.202129	1	1.33308	0.246175	0.756694	0.44833	0.524169	0.882128	0.703975	0.569806	0.692424	0.250957	0.327361	0.680674	0.443595	0.79823	0.634813	0.792327	1.06622	1.89476	0.793759	0.912197	0.74903	2.5003	0.74259	0.978686	0.856631	0.743349	0.794849	0.878753
[truncated: 11,147 more rows]

## Sheet: Proteomics
Gene symbol	log2(FoldChange)	Bonferroni corrected p-value	wt; 4wk	wt; 4wk	wt; 4wk	wt; 4wk	wt; 6 wk	wt; 6 wk	wt; 6 wk	wt; 6 wk	wt; 8wk	wt; 8wk	wt; 8wk	wt; 8wk	wt; 10 wk	wt; 10 wk	mfn1,2; 4wk	mfn1,2; 4wk	mfn1,2; 4wk	mfn1,2; 4wk	mfn1,2; 6wk	mfn1,2; 6wk	mfn1,2; 6wk	mfn1,2; 6wk	mfn1,2; 8wk	mfn1,2; 8wk	mfn1,2; 8wk	mfn1,2; 8wk	mfn1,2; 10wk	mfn1,2; 10wk
[truncated: 2,497 more rows]

[truncated: 1 more sheets: Combined]
