# Supplementary material for: Lactate metabolism is essential in early-onset mitochondrial myopathy
Source: Sci Adv. 2023 Jan 4;9(1):eadd3216. doi: 10.1126/sciadv.add3216 (PMC9812384; doi:10.1126/sciadv.add3216)
Supplement: Supplementary file 2 — Tables S1 to S3 [file sciadv.add3216_tables_s1_to_s3.zip › sciadv.add3216_table_s2.xlsx]

## Sheet: Table S2
Table S2: Metabolomics Analysis of mfn1,2 vs. wild-type muscle
Plasma	Summary statistics and TIC normalized values from metabolomics on plasma samples (mfn1,2 vs. wt)
TA	Summary statistics and TIC normalized values from metabolomics on TA muscle samples (mfn1,2 vs. wt)

## Sheet: PLASMA
Metabolite	Fold change	Bonferroni corrected p-value	wt; 4wk	wt; 4wk	wt; 4wk	wt; 4wk	wt; 6 wk	wt; 6 wk	wt; 6 wk	wt; 6 wk	wt; 8wk	wt; 8wk	wt; 8wk	wt; 8wk	wt; 10 wk	wt; 10 wk	mfn1,2; 4wk	mfn1,2; 4wk	mfn1,2; 4wk	mfn1,2; 4wk	mfn1,2; 6wk	mfn1,2; 6wk	mfn1,2; 6wk	mfn1,2; 6wk	mfn1,2; 8wk	mfn1,2; 8wk	mfn1,2; 8wk	mfn1,2; 8wk	mfn1,2; 10wk	mfn1,2; 10wk
1-methyladenosine	0.82143	0.550131	0.001252	0.001512	0.001582	0.001306	0.001564	1.98e-05	0.001341	0.001564	0.000846	0.000475	0.001002	0.001148	0.000502	0.000471	0.000866	0.000569	0.000874	0.000348	0.00134	4.67e-05	0.001187	0.001969	0.000853	0.000859	4.44e-05	0.001209	0.000924	0.00089
1-methylhistidine	1.02415	0.947475	0.000238	0.00019	0.000202	0.000188	0.00021	0.000477	0.000176	0.00014	0.000255	0.000227	0.000217	0.000295	0.000355	0.000429	7.57e-05	0.00024	0.000213	0.000218	3.78e-06	0.000266	0.000283	0.000722	0.000306	0.000365	0.000153	0.000291	0.000343	0.000205
1-methylnicotinamide	0.968657	0.947475	7.11e-05	9.87e-05	8.59e-05	0.000128	0.000258	4.75e-05	0.000624	0.000284	0.000105	0.000117	0.000264	0.000257	0.000222	0.0002	0.00021	0.000297	3.31e-05	0.000214	0.000337	0.000441	2.95e-05	0.000118	0.00024	6.66e-05	0.000216	0.000267	8.73e-05	0.000119
2,3-dihydroxybenzoic acid	1.0355	0.928028	1.18e-05	3.16e-05	2.76e-05	5.88e-05	1.8e-05	3.01e-05	2.85e-05	3.26e-06	5.26e-05	4.95e-05	1.77e-05	2.4e-05	1.47e-05	2.99e-05	1.08e-05	5.65e-05	3.02e-05	2.29e-05	2.17e-05	6.18e-05	1.57e-05	8.13e-06	1.65e-05	1.82e-05	3.53e-05	2.31e-05	3.86e-05	5.29e-05
2,3-diphospho-D-glyceric acid	1.1888	0.694618	4.62e-06	2.65e-05	1.44e-05	2.05e-05	1.69e-05	1.54e-05	1.09e-05	8.77e-06	2.32e-05	6.93e-06	1.03e-05	1.13e-05	1.79e-05	1.44e-05	1.93e-05	1.31e-05	1.21e-05	3.79e-05	1.21e-05	1.33e-05	7.9e-06	4.85e-05	5.19e-06	9.73e-06	9.41e-06	5.28e-06	4.69e-06	4.19e-05
2,3-pyridinedicarboxylic acid	1.62368	0.277216	8.09e-06	9.03e-06	9.18e-06	1.47e-05	1.05e-05	0	6.37e-06	4.49e-06	1.58e-05	0	1.1e-05	2.92e-05	4.48e-06	0	5.68e-06	1.23e-05	1.56e-05	2.94e-05	1.06e-05	1.19e-05	6.32e-06	2.61e-05	2.71e-06	1.9e-05	8.88e-06	8.58e-06	2.71e-05	1.53e-05
2,3-pyridinedicarboxylic acid	0.90707	0.814074	1.68e-05	8.39e-06	1.44e-05	0	1.22e-05	1.9e-05	9.11e-06	7.35e-06	2.2e-05	1.01e-05	3.75e-06	1.26e-05	0	0	8.43e-06	0	1.09e-05	6.31e-06	1.32e-05	1.04e-05	1.21e-05	8.71e-06	4.51e-06	1.18e-05	5.23e-06	5.94e-06	1.62e-05	9.32e-06
2-aminooctanoic acid	0.883437	0.711782	0.000319	0.000222	0.000336	0.000485	0.000248	0.000254	0.000354	0.000177	0.000571	0.000404	0.000135	0.000202	0.000425	1.23e-05	0.000273	0.000281	0.000338	4.77e-05	0.000571	1.57e-05	0.000344	0.00012	0.000326	0.000275	0.000407	0.00031	0.000188	0.000168
2-deoxycytidine	1.00259	0.992668	0.00025	0.000189	0.000174	0.000201	0.00015	9.49e-05	0.000288	9.1e-05	0.000132	8e-05	0.000143	8.79e-05	7.88e-05	6.4e-05	7.74e-05	8.45e-05	0.000179	5.12e-05	0.000233	0.000175	0.000157	0.000242	0.00016	0.000192	9.67e-05	0.000198	0.000101	8.19e-05
2-hydroxyphenlacetic acid	1.57048	0.200712	6.19e-05	5.87e-05	3.28e-05	1.9e-05	5.61e-05	5.35e-05	0.000105	3.51e-05	7.03e-05	9.42e-05	8.01e-05	4.7e-05	6.19e-05	6.84e-05	0.000143	0.000175	9.5e-05	6.66e-05	5.21e-05	5.51e-05	1.03e-05	0.000111	8.23e-05	6.38e-05	2.98e-05	9.41e-05	0.000161	0.000187
2-isopropylmalic acid	0.961214	0.87275	0.010112	0.009026	0.008252	0.011042	0.005972	0.003471	0.004587	0.006771	0.007712	0.01177	0.004441	0.00908	0.012431	0.008813	0.007798	0.014534	0.009296	0.004118	0.007739	0.008577	0.004409	0.005735	0.00966	0.003619	0.005976	0.010937	0.009315	0.007366
2-ketohexanoic acid	1.25846	0.690287	0.000127	0.000613	0.000252	0.000302	9.22e-05	0.000113	8.29e-05	7.41e-05	6.39e-05	0.000392	0.000105	7.75e-05	4.47e-05	0.0003	6.73e-05	0.000566	5.28e-05	0.000345	0.000599	0.0005	0.000124	4.09e-05	0.000107	0.000327	0.000156	0.000363	2.55e-05	4.57e-05
2-P-glycerate	0.341969	0.238466	1.04e-05	4.52e-06	3.05e-05	4.19e-05	1.16e-05	0.000138	3.22e-05	1.18e-05	0.000106	8.19e-06	3.16e-05	1.21e-05	3.39e-05	7.57e-06	5.87e-06	7.3e-06	4.45e-06	1.37e-05	6.34e-05	6.96e-06	1.65e-05	7.84e-06	5.19e-06	5.12e-06	6.27e-06	9.91e-06	6.78e-06	4.66e-06
3-hydroxybutyrate	2.27643	0.27655	0.000702	0.000867	0.000354	0.00047	0.005747	0.001193	0.006347	0.003054	0.000236	5.58e-05	0.001339	0.001028	0.000391	0.000546	0.00238	0.000481	0.001534	0.000571	0.007843	0.011465	0.001939	0.004923	0.00303	0.000679	0.001039	0.000659	0.009922	0.00437
4-pyridoxic acid	0.804802	0.293213	0.000439	0.000692	0.000991	0.001188	0.000596	0.000857	0.000844	0.000617	0.0005	0.000795	0.000792	0.000783	0.000704	0.001103	0.000574	0.000344	0.000724	0.000964	0.000672	0.000669	0.000175	0.000579	0.000654	0.000484	0.000778	0.001089	0.000782	0.000285
5-aminolevulinic acid	0.631755	0.020975	0.000919	0.000628	0.00051	0.000496	0.000896	0.00091	0.001181	0.001449	0.000792	0.001196	0.000709	0.000846	0.000886	0.000967	0.000534	0.000566	0.000619	0.000455	0.000702	0.000444	0.000335	0.000646	0.000801	0.000398	0.000301	0.000598	0.000786	0.00064
5-methoxytryptophan	1.37417	0.385793	9.25e-06	5.16e-06	0	1.16e-05	1.05e-05	9.89e-06	4.85e-06	1.63e-05	6.45e-06	7.56e-06	8.66e-06	1.05e-05	6.41e-06	6.88e-06	1.94e-05	1.54e-05	6.68e-06	8.41e-06	2.04e-05	0	3.16e-06	1.39e-05	7.22e-06	6.15e-06	6.27e-06	2.24e-05	7.29e-06	2e-05
6-phosphogluconate	0.853359	0.694618	4.05e-06	6.45e-06	1.44e-05	2.45e-05	6.4e-06	7.12e-06	7.28e-06	0	5.81e-06	6.93e-06	6.09e-06	1.11e-05	1.73e-05	6.19e-06	4.03e-06	9.22e-06	9.4e-06	1.05e-05	4.53e-06	8.7e-06	3.16e-06	4.06e-06	1.08e-05	2.56e-06	5.75e-06	1.12e-05	4.17e-06	1.73e-05
7-methylguanosine	1.00461	0.991227	6.65e-05	3.48e-05	3.77e-05	4.74e-05	3.55e-05	1.66e-05	1.94e-05	8.04e-05	5.03e-05	3.09e-05	3.7e-05	2.37e-05	3.52e-05	2.06e-05	7.01e-05	1.61e-05	5.24e-05	3.51e-05	3.55e-05	2.03e-05	2.61e-05	1.74e-05	4.51e-05	2.74e-05	8.62e-05	2.71e-05	6.98e-05	9.99e-06
acetylcarnitine	1.03457	0.928028	0.080346	0.091471	0.008632	0.052505	0.114504	0.122119	0.128028	0.063079	0.026269	0.054659	0.032465	0.077521	0.07651	0.027001	0.042929	0.00846	0.046519	0.060384	0.144044	0.071525	0.079469	0.095149	0.076036	0.077327	0.011958	0.061211	0.101889	0.111232
acetylcholine	0.498855	0.27655	0.00016	0.001286	0.00027	0.00018	0.003863	0.000138	0.003123	0.003165	0.003286	2.8e-05	0.003302	0.004568	5.67e-05	0.003772	0.001676	0.000253	0.000178	0.000243	0.000395	0.000311	0.001931	0.001979	0.000102	0.001634	0.002095	7.76e-05	0.002478	0.000215
acetyllysine	0.843313	0.516034	0.000363	0.0005	0.000525	0.000625	0.000471	0.000888	0.000306	0.000416	0.000699	0.000564	0.00045	0.000317	0.000396	0.000817	0.000282	0.000985	0.000462	0.000865	0.000674	0.000372	0.00028	0.000444	0.000226	0.000304	0.000272	0.000517	0.000254	0.000249
aconitate	1.12026	0.725977	0.000156	6.58e-05	6.02e-05	4.28e-05	8.17e-05	5.46e-05	2.64e-05	4.63e-05	3.84e-05	0.000109	4.87e-05	4.53e-05	9.42e-05	4.95e-05	9.32e-05	7.95e-05	9.21e-05	6.84e-05	5.41e-05	0.000181	2.76e-05	6.34e-05	2.89e-05	3.23e-05	6.27e-05	4.92e-05	9.95e-05	9.78e-05
adenine	1.33061	0.219066	0.00137	0.002192	0.001862	0.001355	0.001658	0.000973	0.002442	0.001202	0.001413	0.001358	0.001039	0.001422	0.001792	0.001349	0.00421	0.001695	0.00198	0.001802	0.001974	0.001239	0.002276	0.00128	0.002893	0.00111	0.001749	0.001428	0.002344	0.00253
adenosine	1.6673	0.366476	0.071095	0.000173	0.002783	0.119468	0.084035	0.000899	0.017304	0.115392	0.015849	0.00033	0.074322	0.02221	0.005892	0.002884	0.037395	0.020148	0.063589	0.109381	0.001225	0.121935	0.105869	0.085885	0.121174	0.015342	0.120422	0.00705	0.076633	0.002016
ADP	0.703424	0.694618	0	3.87e-06	1.05e-05	0	9.31e-06	3.95e-06	5.33e-05	4.08e-06	7.74e-06	0	1.12e-05	7.37e-06	0	8.25e-06	7.89e-06	5.38e-06	6.92e-06	0	1.74e-05	4.06e-06	3.16e-06	4.65e-06	1.47e-05	2.56e-06	3.13e-06	0	5.73e-06	8.65e-06
AICAR	1.53841	0.390904	0.000332	0.000272	1.61e-05	1.38e-05	0.000171	1.11e-05	0.000182	0.000259	0.000207	1.76e-05	0.000334	0.00022	0.000187	6.19e-06	9.2e-05	0.000147	0.000142	0.000211	0.000827	0.000307	0.000148	0.000361	0.000214	0.000243	0.000245	7.92e-06	9.9e-05	0.000385
alanine	1.12341	0.500754	0.001301	0.001038	0.000922	0.001062	0.001208	0.001541	0.001871	0.001372	0.001086	0.001248	0.00136	0.001545	0.001245	0.001307	0.00212	0.001835	0.002108	0.001632	0.001266	0.000582	0.001138	0.001002	0.001561	0.001724	0.000939	0.001016	0.001655	0.001764
allantoin	0.79284	0.415483	0.0011	0.001279	0.0014	0.00133	0.000544	0.001149	0.000597	0.000383	0.001093	0.000807	0.000668	0.000566	0.001162	0.001353	0.000133	0.001685	0.000598	0.001459	0.001196	0.000742	0.000369	0.000522	0.000434	0.000616	0.000737	0.001114	0.000319	0.000723
alpha-ketoglutarate	2.32319	0.146693	0.00061	0.000182	1.44e-05	3.86e-05	0.000142	7.12e-06	0.000301	0.000139	0.000485	2.57e-05	0.000276	0.000247	0.000147	2.47e-05	0.000138	0	0.000393	7.71e-06	0.000312	0.000771	0.000591	0.000645	0.00038	0.000739	0.000384	6.6e-06	0.000607	0.001157
alpha-ketoisovaleric acid	1.4269	0.430972	0.00024	0.000352	0.000158	0.0001	6.57e-05	0.000254	0.000213	0.000174	0.000111	7.68e-05	3.53e-05	4.76e-05	0.000263	0.000119	0.000118	0.000122	0.000164	0.000155	6.69e-05	0.000149	0.00045	6.97e-05	0.000625	0.00051	0.000176	0.000311	9.57e-05	0.000141
aminoadipic acid	0.295067	0.033463	0.000704	0.00057	0.000403	0.00045	7.82e-05	0.000516	0.001114	0.000433	0.000314	0.000408	0.000297	6.68e-05	0.000119	0.000343	2.84e-05	4.84e-05	0.000224	0.000315	0.000211	5.68e-05	5.85e-05	3.54e-05	6.13e-05	6.61e-05	0.000268	0.00027	3.31e-05	4.06e-05
AMP	0.0880794	0.338078	0.00036	1.81e-05	1.05e-05	1.47e-05	4.66e-06	4.19e-05	1.15e-05	0.000413	8.71e-06	0.001274	5.15e-06	0	0.000114	9.63e-06	6.79e-06	1.31e-05	1.43e-05	7.15e-05	7.55e-06	1.8e-05	1.05e-05	4.64e-06	3.09e-05	0	9.41e-06	0	0	1.46e-05
arginine	1.0434	0.919701	0.001364	0.00315	0.002504	0.001767	5.81e-05	0.002878	0.001891	0.001634	0.002567	0.001966	0.000173	7.87e-05	0.002453	0.00227	0.001733	0.004663	0.000111	0.002955	0.001708	0.001742	7.58e-05	0.001651	0.00129	0.002327	0.001896	0.002784	0.00103	0.001861
ascorbic acid	0.951026	0.825173	0.009758	0.009473	0.00763	0.010008	0.007126	0.003041	0.004595	0.0074	0.008127	0.012296	0.004777	0.010295	0.011601	0.009776	0.007572	0.01432	0.010608	0.003662	0.00823	0.007862	0.004247	0.00559	0.010231	0.005206	0.005951	0.010981	0.009031	0.006736
asparagine	1.34926	0.142674	0.012378	0.01138	0.008564	0.009566	0.011152	0.008909	0.01275	0.012578	0.010651	0.011702	0.01228	0.010097	0.010026	0.011991	0.02062	0.016993	0.025681	0.01148	0.010327	0.010147	0.009287	0.010843	0.017513	0.020203	0.013341	0.013546	0.00847	0.019366
aspartate	0.589588	0.099702	0.000216	0.000361	0.000371	0.000295	0.000615	0.000416	0.000443	0.000358	0.00027	0.000115	0.000204	0.000206	0.000206	0.000175	0.000381	8.18e-05	0.000185	0.000293	0.000203	0.000105	0.000178	5.22e-06	0.000261	0.000211	0.000157	0.000176	5.73e-06	0.000264
betaine	1.03168	0.862833	0.027194	0.026867	0.055655	0.047094	0.028994	0.038411	0.040393	0.020163	0.037941	0.04265	0.030674	0.026392	0.037352	0.03466	0.040816	0.054094	0.043854	0.040323	0.040864	0.028743	0.024253	0.03164	0.043645	0.046285	0.021547	0.031298	0.030808	0.031932
betaine aldehyde	1.21653	0.678771	2.43e-05	0	0	1.1e-05	2.56e-05	0	1.7e-05	1.59e-05	5.81e-06	5.67e-06	1.45e-05	2.37e-05	1.73e-05	0	9.35e-06	0	7.42e-06	1.61e-05	0	1.51e-05	9.48e-06	2.55e-05	1.17e-05	1.23e-05	1.41e-05	2.38e-05	2.61e-05	2.46e-05
biotin	0.566632	0.08981	0.000496	0.000426	9.06e-05	0.000185	0.000259	0.000446	0.000177	0.000404	0.00038	0.000262	0.000612	0.000578	0.000324	0.00013	0.0002	0.000189	0.000147	9.46e-05	0.000299	0.0004	6.16e-05	0.000275	0.000242	6.02e-05	9.3e-05	0.000306	0.000148	0.000187
butyrate	1.52334	0.319538	1.21e-05	4.52e-06	7.22e-06	3.67e-06	1.2e-05	1.27e-05	3.19e-05	1.71e-05	5.81e-06	1.64e-05	8.66e-06	8.16e-06	3.84e-06	6.88e-06	3.34e-05	7.68e-06	2.72e-05	9.11e-06	9.07e-06	8.12e-06	7.9e-06	3.8e-05	1.89e-05	1.84e-05	4.7e-06	9.9e-06	1.75e-05	2e-05
C12 carnitine	1.53475	0.694618	5.2e-06	0	0	0	1.22e-05	1.74e-05	0.000254	3.67e-06	6.45e-06	0	0.000201	0.000256	0	0	2.86e-05	8.45e-06	0.000118	0	9.82e-06	8.12e-06	0	0.000354	3.83e-06	2.97e-05	2.61e-06	3.96e-06	0.000212	0.000381
C14 carnitine	0.346088	0.553438	1.39e-05	1.81e-05	8.53e-06	1.35e-05	0.001672	1.19e-05	0.002016	5.71e-06	3.23e-05	5.99e-06	3.42e-05	1.63e-05	7.69e-06	1.79e-05	0.000214	9.99e-06	7.42e-06	2.1e-05	3.55e-05	1.19e-05	1.79e-05	1.16e-05	0.000233	1.38e-05	9.93e-06	2.71e-05	0.000704	2.4e-05
C16 carnitine	0.434331	0.502521	0.000978	0.000101	4.71e-05	6.64e-05	0.005844	0.000186	0.000148	0.003527	9.37e-05	0.000118	0.000649	0.001608	0.000101	0.000154	9.37e-05	0.000108	0.001758	8.34e-05	9.28e-05	7.6e-05	4.92e-05	0.002976	0.000108	9.36e-05	5.88e-05	0.000109	0.000104	0.000205
C18 carnitine	0.486911	0.694047	5.78e-06	5.16e-06	0	0	0.010987	7.12e-06	0.008032	8.16e-06	1.94e-05	0	1.64e-05	1.21e-05	0	0	0.004838	0	2.35e-05	1.33e-05	0	5.8e-06	0	3.43e-05	0.004337	1.02e-05	4.18e-06	6.6e-06	1.93e-05	3.99e-06
C3 carnitine	1.17362	0.850587	0.000204	0.00019	4.3e-05	0.000335	0.005186	0.01049	0.006175	0.013349	0.00056	3.02e-05	0.006992	0.004994	3.97e-05	0.000112	0.00845	0.000201	0.000114	2.21e-05	0.005148	0.000138	5.69e-05	5.11e-05	0.008843	0.011676	4.13e-05	0.007772	0.001162	0.013479
C4 carnitine	0.707854	0.678771	0.000538	0.000394	0.000182	0.000168	0.031331	0.000231	0.038514	0.047236	0.039156	0.000155	0.043885	0.051692	0.000373	0.000303	0.028258	0.000185	0.020892	9.11e-05	9.78e-05	6.73e-05	0.000253	0.011409	0.029327	0.000305	9.46e-05	7.39e-05	0.04059	0.048264
C5 carnitine	1.26842	0.630926	0.000715	0.005101	3.71e-05	0.000451	0.005526	0.005309	0.002276	0.001775	0.00562	0.004721	0.003616	0.003633	0.000581	9.63e-06	0.003622	0.006351	0.004632	0.000105	0.00023	0.001919	0.001818	0.00336	0.005367	0.008485	0.006001	0.00022	0.0028	0.005026
C6 carnitine	0.28465	0.385793	0.00014	9.36e-05	7.89e-05	5.17e-05	0.002527	0.000131	0.000756	0.002086	7.75e-06	0.017806	5.92e-05	0.022529	0.008906	7.56e-06	9.94e-05	1.61e-05	2.25e-05	0.000653	0.002118	6.87e-05	0.001148	0.00142	0.00124	0.00012	0.000943	0.001475	0.002946	0.003437
C8 carnitine	0.836018	0.813487	0.000883	7.1e-06	2.23e-05	7.34e-06	5.21e-05	0.00081	0.000685	4.14e-05	0.000517	1.98e-05	2.11e-05	0.000666	5.12e-06	0.000911	7.04e-05	0	1.19e-05	0.000151	0.000787	0.000836	0.000414	2.79e-05	0.000213	6.99e-05	0.000362	0.00034	0.000596	5.32e-06
cadaverine	1.04303	0.903986	1.73e-05	7.1e-06	2.95e-05	1.35e-05	7.56e-06	9.49e-06	9.71e-06	8.57e-06	1.94e-05	1.2e-05	1.52e-05	8.95e-06	1.02e-05	1.72e-05	8.07e-06	1.31e-05	1.19e-05	1.4e-05	2.45e-05	1.04e-05	1.21e-05	1.92e-05	1.26e-05	1.18e-05	5.75e-06	9.24e-06	9.38e-06	3.16e-05
carnitine	0.757438	0.08981	0.020365	0.018543	0.010696	0.011011	0.014297	0.01333	0.020443	0.013976	0.018528	0.014427	0.012565	0.013816	0.01558	0.015565	0.006894	0.014683	0.009872	0.006571	0.011671	0.008167	0.009105	0.013576	0.015311	0.010622	0.009228	0.011249	0.014175	0.020318
choline	0.857544	0.293213	0.009122	0.007045	0.007359	0.008347	0.009138	0.010016	0.012417	0.008749	0.009828	0.008015	0.010511	0.009711	0.010182	0.014349	0.006797	0.009544	0.010865	0.007734	0.011735	0.008089	0.007753	0.012753	0.004966	0.007106	0.008224	0.005961	0.007149	0.006911
citraconic acid	1.24584	0.666262	9.59e-05	8.42e-05	0.000217	0.000388	5.06e-05	6.95e-05	0.000115	7.71e-05	0.000174	0.00036	4.07e-05	2.55e-05	0.000105	6.22e-05	6.23e-05	0.000359	0.000116	0.000253	0.000321	0.000256	0.000294	5.13e-05	5.03e-05	6.35e-05	0.000237	0.000125	3.74e-05	9.73e-05
citrate-isocitrate	1.01543	0.986253	0.010516	0.0494	0.124616	0.024168	0.023428	0.085015	0.030593	0.044712	0.062568	0.053929	0.042922	0.007839	0.026212	0.044548	0.008603	0.118507	0.015899	0.073389	0.128672	0.036701	0.068679	0.023078	0.023052	0.006625	0.081043	0.024804	0.014728	0.016413
citrulline	0.898531	0.666262	0.006089	0.005794	0.004764	0.004672	0.002918	0.005228	0.003569	0.002768	0.004762	0.005701	0.004172	0.003411	0.004604	0.005627	0.002739	0.008999	0.004821	0.007012	0.003612	0.002541	0.002723	0.003217	0.002739	0.003857	0.003169	0.005575	0.001629	0.004945
CMP	0.248249	0.052759	4.83e-05	1.61e-05	1.84e-05	9.79e-06	5.82e-06	5.77e-05	1.4e-05	2.9e-05	6.03e-05	5.77e-05	8.89e-06	1e-05	5.03e-05	8.53e-05	2.2e-06	0	7.42e-06	3.72e-05	1.36e-05	7.54e-06	5.27e-06	4.06e-06	4.96e-06	7.68e-06	7.84e-06	3.96e-06	9.38e-06	5.99e-06
creatine	0.727063	0.053221	0.029142	0.018775	0.015137	0.01381	0.022886	0.020677	0.032345	0.0378	0.025677	0.028652	0.024114	0.023095	0.027328	0.027096	0.022228	0.018413	0.020502	0.010796	0.022859	0.015484	0.014328	0.020488	0.025987	0.013808	0.013075	0.017385	0.019923	0.016676
creatinine	0.420568	0.014857	0.001637	0.001374	0.000793	0.000876	0.002317	0.001418	0.002661	0.001968	0.001531	0.00014	0.001309	0.001761	0.001581	0.001922	0.000867	0.000609	0.000576	0.000379	0.000719	0.000625	0.000393	0.000651	0.000892	0.000439	0.000399	0.000573	0.000919	0.000913
cysteine	0.435628	0.219066	1.16e-05	9.68e-06	5.25e-06	9.79e-06	5.23e-06	4.19e-05	1.34e-05	8.57e-06	1.16e-05	0	5.15e-06	1.21e-05	1.67e-05	0	5.5e-06	8.46e-06	0	8.41e-06	0	0	0	3.48e-06	9.47e-06	4.61e-06	4.7e-06	5.28e-06	7.82e-06	7.99e-06
cystine	0.606256	0.219066	5.35e-05	0.000126	7.94e-05	3.79e-05	2.39e-05	4.51e-05	6.74e-05	4.9e-05	9.94e-05	0.000217	2.72e-05	0.00013	7.91e-05	0.000113	3.9e-05	6.65e-05	8.8e-05	7.36e-06	4.98e-05	1.8e-05	2.92e-05	3.14e-05	3.97e-05	6.58e-05	4.52e-05	7.46e-05	7.77e-05	6.32e-05
cytidine	0.783643	0.502521	0.002007	0.00082	0.001369	0.001459	0.003112	6.64e-05	0.001138	0.002104	0.000968	0.000977	0.001406	0.001716	0.001468	0.000985	0.00137	9.03e-05	0.001111	0.000662	0.000287	0.000921	0.000791	0.003218	0.00076	0.000507	0.001422	0.001096	0.002175	0.000946
cytosine	1.06922	0.87275	1.91e-05	1.94e-05	8.53e-06	7.34e-06	9.89e-06	7.9e-06	1.03e-05	6.94e-06	1.68e-05	6.3e-06	7.02e-06	8.42e-06	1.02e-05	1.72e-05	4.4e-06	1.84e-05	1.19e-05	4.21e-06	7.55e-06	3.31e-05	2.37e-05	9.87e-06	6.32e-06	4.36e-06	1.67e-05	5.94e-06	3.65e-06	1.6e-05
dAMP	0.666497	0.502521	1.16e-05	7.74e-05	5.9e-06	5.51e-05	3.78e-05	3.72e-05	2.91e-05	6.53e-06	4.97e-05	0.000132	2.06e-05	6.84e-06	3.08e-05	1.99e-05	7.48e-05	2.88e-05	5.09e-05	5.89e-05	7.55e-06	8.7e-06	0	5.22e-06	5.41e-05	6.66e-06	1.88e-05	1.72e-05	3.65e-06	1.13e-05
deoxyinosine	0.607749	0.33049	9.83e-06	1.23e-05	6.95e-05	2.86e-05	9.3e-06	4.51e-05	1.4e-05	1.86e-05	3.16e-05	3.15e-06	3.93e-05	1.26e-05	2.11e-05	6.19e-06	2.68e-05	2.15e-05	1.58e-05	0	2.27e-05	2.96e-05	1.16e-05	5.81e-06	1.08e-05	5.12e-06	1.12e-05	2.18e-05	1.25e-05	0
deoxyribose phosphate	1.08583	0.666262	0.000253	0.00031	0.000339	0.000292	0.000289	0.000465	0.000298	0.000227	0.000302	0.000225	0.000327	0.000318	0.000338	0.000358	0.000229	0.000466	0.000307	0.000368	0.00051	0.000375	0.000382	0.000487	7.62e-05	0.000349	0.000337	0.00024	0.000219	0.000369
deoxyuridine	0.606641	0.225138	0.000438	0.000599	0.000757	0.00081	0.000472	0.000461	0.000216	0.000255	2.07e-05	1.64e-05	0.000395	0.000383	0.000569	2.2e-05	0.000114	1.38e-05	0.000319	0.000254	0.000358	0.000285	0.00034	0.000384	0.000147	0.000191	0.000248	0.000304	0.000159	0.000167
dihydroorotate	0.892471	0.814074	0.00041	3.97e-05	0.00057	0.000358	0.000429	0.000412	1.79e-05	0.000239	0.000366	0.000316	1.29e-05	0.000281	7.37e-06	1.2e-05	0.000216	4.61e-05	0.000269	1.89e-05	0.000446	0.000452	0.000208	0.000364	2.64e-05	0.000236	0.000229	0.000373	0.000181	3.26e-05
dihydroxyacetone phosphate	0.758062	0.713534	2.57e-05	1.55e-05	9.18e-06	1.77e-05	2.44e-05	0.000132	9.1e-06	2.86e-06	1.55e-05	1.32e-05	1.1e-05	2.89e-05	1.79e-05	1.03e-05	6.23e-06	1.42e-05	4.45e-06	7.36e-05	1.21e-05	8.12e-06	3.45e-05	1.51e-05	1.22e-05	2e-05	9.41e-06	7.59e-06	1.41e-05	2.13e-05
dimethylglycine	0.837232	0.309066	0.001606	0.001026	0.001071	0.001273	0.002079	0.001272	0.002337	0.001995	0.002028	0.001525	0.001283	0.001955	0.002017	0.002438	0.001371	0.001862	0.001857	0.001356	0.00225	0.00144	0.00092	0.001918	0.001083	0.001468	0.001154	0.001183	0.00087	0.001281
flavin adenine dinucleotide	0.767905	0.630926	3.47e-06	0	6.56e-06	6.73e-06	1.75e-05	5.53e-06	2.55e-05	1.82e-05	9.68e-06	9.45e-06	5.15e-06	2.11e-05	1.35e-05	2.54e-05	9.54e-06	0	1.09e-05	0	1.81e-05	0	6.32e-06	2.12e-05	1.44e-05	7.17e-06	0	3.3e-06	3.04e-05	7.32e-06
folic acid	1.51689	0.502521	4.1e-05	5.81e-06	8.53e-06	3.49e-05	9.89e-06	1.11e-05	9.71e-06	8.57e-06	1.1e-05	0.000126	5.62e-06	1.24e-05	2.95e-05	2.96e-05	0.000117	5.38e-05	7.71e-05	1.75e-05	2.72e-05	2.15e-05	4.74e-06	2.84e-05	3.2e-05	6.04e-05	7.84e-06	2.51e-05	1.41e-05	3.4e-05
fructose-1,6-biphosphate	0.683446	0.336085	8.96e-06	1.48e-05	1.11e-05	7.95e-06	2.97e-05	1.38e-05	1.7e-05	9.38e-06	6.45e-06	4.41e-06	7.96e-06	1.11e-05	1.35e-05	3.23e-05	2.2e-06	1.38e-05	9.4e-06	1.12e-05	1.06e-05	9.28e-06	5.27e-06	2.44e-05	0	1.13e-05	8.89e-06	7.26e-06	9.9e-06	5.32e-06
fumarate	1.28654	0.678771	0.000275	0.000668	0.00017	0.000185	2e-05	0.000186	0.000102	0.000116	5.04e-05	5.01e-05	6.28e-05	3.09e-05	0.000566	0.000668	0.000119	0.000107	0.000118	0.000102	0.000275	0.000135	0.00039	0.000426	0.000134	0.000397	0.000459	0.000307	9.28e-05	0.000989
galactose 1-phosphate	0.980398	0.953218	6.88e-05	6.03e-05	3.51e-05	0.000111	3.78e-05	0.000151	4.43e-05	4.18e-05	5.13e-05	6.93e-05	7.19e-05	7.6e-05	6.47e-05	7.26e-05	3.3e-05	0.000153	3.07e-05	8.52e-05	0.000114	4.64e-05	6.48e-05	5.31e-05	3.13e-05	7.09e-05	6.85e-05	5.64e-05	4.56e-05	8.49e-05
glucarate	0.869159	0.804418	3.47e-06	6.68e-05	9.51e-06	6.73e-06	4.65e-06	9.02e-05	6.67e-06	1.31e-05	5.42e-05	8.88e-05	3.65e-05	2.08e-05	8.36e-05	9.49e-05	4.03e-06	1.23e-05	3.14e-05	3.95e-05	9.59e-05	6.47e-05	5.58e-05	3.77e-06	5.37e-05	2.74e-05	5.41e-05	9.57e-06	7.3e-06	4.46e-05
gluconic acid	0.589229	0.146693	0.000236	0.000206	0.000278	0.00034	8.44e-06	0.000263	8.38e-05	1.12e-05	0.000297	0.000335	0.00015	0.000119	0.000233	0.000301	5.39e-05	0.000141	0.000109	0.000296	0.000118	0.000155	0.000102	8.53e-05	4.96e-06	0.000119	0.000105	0.000174	9.12e-05	0.000133
glucosamine	0.909984	0.776742	3.24e-05	1.87e-05	1.31e-05	1.84e-05	5.12e-05	6.88e-05	4.16e-05	2.2e-05	3.42e-05	4.22e-05	1.64e-05	1.68e-05	1.09e-05	2.54e-05	1.96e-05	3.07e-05	1.36e-05	4.35e-05	2.87e-05	2.09e-05	3.34e-05	3.72e-05	1.44e-05	7.43e-06	4.7e-05	1.85e-05	3.54e-05	2.46e-05
glucosamine-6-phosphate	1.43966	0.678771	1.27e-05	1.23e-05	1.05e-05	2.81e-05	1.16e-05	0.000234	0.000211	6.08e-05	3.29e-05	1.01e-05	9.37e-06	1.47e-05	3.84e-06	8.26e-06	6.23e-06	2.34e-05	1.04e-05	2.45e-05	0.000114	0.000111	7.9e-06	8.36e-05	7.67e-06	7.43e-06	6.79e-06	0.000167	0.000138	0.000243
Glucose-6-phosphate/fructose-6-phosphate	0.434116	0.427196	2.2e-05	2.07e-05	9.51e-06	0	1.66e-05	5.22e-05	2.55e-05	2.86e-05	9.03e-06	1.45e-05	8.43e-06	1.32e-05	2.38e-05	0.000202	5.68e-06	7.3e-06	2.97e-06	4.14e-05	1.02e-05	3.51e-05	3.27e-05	9.87e-06	4.06e-06	1.05e-05	5.75e-06	9.24e-06	8.34e-06	1.07e-05
glucose-fructose	0.780576	0.104625	0.000664	0.000514	0.000577	0.000487	0.00082	0.000447	0.000788	0.000685	0.000679	0.000578	0.000507	0.000641	0.000479	0.000492	0.000445	0.00042	0.000434	0.000353	0.000424	0.000243	0.000401	0.000589	0.000559	0.000398	0.000387	0.000439	0.000805	0.000625
glucuronate	0.706417	0.630926	0.000113	3e-05	0.000589	0.000306	0.000337	5.46e-05	0.000265	4.28e-06	0.000764	0.000474	0.000113	0.000241	4.27e-05	2.82e-05	4.03e-06	1.15e-05	4.45e-06	4.35e-05	2.04e-05	6.61e-05	0.000294	0.000227	0.000169	0.000345	3.06e-05	0.000799	0.000155	0.000206
glutamate	0.7145	0.145163	0.000277	0.000254	0.00033	0.000178	0.000167	0.00032	0.000202	0.000203	0.000288	0.000353	0.000223	0.000189	0.000231	0.00029	0.000121	0.000415	0.000202	0.000307	0.000163	0.0001	0.000115	0.000133	0.000105	0.000201	0.000175	0.000193	9.49e-05	0.00018
glutamine	0.78678	0.27655	0.007511	0.01452	0.007916	0.009174	0.009671	0.011046	0.010712	0.006443	0.010626	0.013969	0.008176	0.008067	0.014689	0.015073	0.005662	0.015875	0.010404	0.00917	0.01083	0.00339	0.005588	0.007792	0.00598	0.007501	0.005947	0.013757	0.004978	0.009248
glyceraldehyde 3-phosphate diethyl acetal	0.855961	0.788813	0	0	1.18e-05	9.18e-06	4.65e-06	7.91e-06	0	2.04e-06	3.23e-06	1.51e-05	7.96e-06	0	3.2e-06	4.81e-06	2.2e-06	0	4.45e-06	1.12e-05	7.55e-06	5.8e-06	0	0	6.31e-06	3.07e-06	3.13e-06	6.6e-06	4.17e-06	5.33e-06
glycerate	0.826653	0.396677	2.95e-05	3.1e-05	3.94e-05	3.73e-05	1.8e-05	4.43e-05	2.37e-05	2.29e-05	2.13e-05	2.96e-05	1.73e-05	1.37e-05	3.2e-05	1.31e-05	1.39e-05	2.77e-05	3.02e-05	3.15e-05	1.96e-05	2.96e-05	2.21e-05	1.68e-05	6.54e-06	2.15e-05	2.35e-05	3.5e-05	8.34e-06	2.2e-05
glycerophosphorylcholine	0.842436	0.694047	0.002885	0.005648	0.005926	0.003677	0.003113	0.013291	0.002832	0.002224	0.004174	0.001501	0.002207	0.00247	0.003565	0.002527	0.001758	0.006828	0.003414	0.005059	0.003725	0.002593	0.003714	0.006187	0.000695	0.002039	0.001662	0.00563	0.001501	0.002405
glycine	0.953644	0.865786	7.51e-06	1.36e-05	2.36e-05	1.77e-05	3.11e-05	3e-05	3.4e-05	1.55e-05	1.48e-05	2.27e-05	1.01e-05	1.79e-05	8.97e-06	1.44e-05	2.42e-05	2.84e-05	1.98e-05	2.73e-05	1.74e-05	1.28e-05	1.21e-05	2.38e-05	1.71e-05	8.2e-06	1.36e-05	1.98e-05	1.2e-05	1.33e-05
glyoxylate	1.10565	0.825173	2.86e-05	9.94e-05	3.28e-06	9.18e-06	2.94e-05	1.98e-05	3.44e-05	1.84e-05	3.23e-05	7.56e-06	1.43e-05	2.68e-05	2.37e-05	9.63e-05	2.09e-05	4.99e-05	3.21e-05	3.28e-05	3.02e-05	5.22e-05	3.85e-05	3.28e-05	2.66e-05	6.61e-05	3.42e-05	2.08e-05	4.78e-05	5.33e-06
GMP	0.109657	0.380463	0.000894	2.52e-05	1.64e-05	4.28e-06	9.3e-06	3.44e-05	0.000219	0.001746	0	0	8.59e-05	1.2e-05	0	0	8.43e-06	4.61e-06	2.22e-05	1.12e-05	9.07e-06	0	1.74e-05	5.81e-06	0.000163	9.48e-06	0	3.7e-05	3.7e-05	8.99e-06
GSH	0.747943	0.427196	0.00021	0.000444	0.000338	0.00025	0.0001	0.000227	0.00058	0.000437	0.000416	3.21e-05	0.000161	9.32e-05	0.000287	7.29e-05	7.71e-05	0.000244	0.000169	0.000251	0.00014	0.000104	0.000162	0.000233	0.000185	0.000159	0.000162	0.000224	0.000124	0.000494
GSSG	0.497329	0.144737	0.002355	0.003436	0.00124	0.002488	0.000447	2.49e-05	0.000252	0.00085	0.002471	0.001243	0.001339	0.001518	0.001087	0.002293	0.000188	6.03e-05	0.000636	0.000434	0.000981	0.001261	0.00044	0.000726	0.002085	0.000314	0.000899	0.000692	0.000972	0.000775
guanidoacetic acid	1.1789	0.430972	0.008573	0.007908	0.007179	0.005832	0.009394	0.008428	0.017619	0.014015	0.008913	0.008379	0.009265	0.011689	0.01129	0.01094	0.023822	0.014678	0.012859	0.00668	0.011557	0.011272	0.006673	0.008323	0.015768	0.012831	0.010658	0.009057	0.009045	0.011143
guanine	0.409287	0.27655	8.09e-06	0	6.56e-06	6.73e-06	1.86e-05	7.12e-06	2.25e-05	2.49e-05	7.29e-05	1.54e-05	5.15e-06	1.26e-05	3.84e-06	6.47e-05	1.28e-05	1.08e-05	8.9e-06	7.01e-06	1.51e-05	0	6.85e-06	4.65e-06	8.12e-06	6.66e-06	4.18e-06	8.58e-06	1.25e-05	3.99e-06
guanosine	0.881382	0.713534	0.003358	0.004228	0.014356	0.01806	0.009781	0.004544	0.00468	0.012142	0.00595	0.000887	0.016075	0.011582	0.00962	0.002498	0.005393	0.011185	0.005028	0.004508	0.005969	0.010175	0.009008	0.004772	0.007092	0.010024	0.01273	0.009069	0.004983	0.003855
histidine	0.938728	0.813487	0.001167	0.001344	0.001674	0.00098	0.000849	0.000907	6.46e-05	0.00065	0.001577	0.001498	0.00083	0.001033	0.001131	0.001113	0.00061	0.001892	0.000937	0.001045	0.001479	0.000944	0.000507	0.000668	0.000541	0.001219	0.001268	0.001334	0.000775	0.000692
homocysteine	0.81173	0.502521	2.77e-05	2.13e-05	1.84e-05	1.59e-05	2.12e-05	3.32e-05	4.25e-05	3.79e-05	1.48e-05	7.56e-06	8.43e-06	2.05e-05	1.35e-05	7.56e-06	1.72e-05	1.23e-05	2.23e-05	1.05e-05	1.81e-05	4.06e-06	1.79e-05	1.68e-05	3.16e-05	1.18e-05	5.23e-06	2.05e-05	1.56e-05	3.2e-05
homoserine	1.03963	0.816856	0.001751	0.002088	0.001179	0.001183	0.001027	0.002212	0.001873	0.001361	0.002161	0.00177	0.001809	0.001642	0.001968	0.001924	0.001281	0.00288	0.001891	0.002339	0.001271	0.001086	0.001717	0.001621	0.001204	0.002315	0.002118	0.001916	0.001535	0.001719
hydroxyglutaric acid	1.14682	0.666262	0.000362	0.001162	0.000939	0.000501	0.000942	0.000391	0.001826	0.000605	0.000603	0.000831	0.000556	0.000479	0.000944	0.000773	0.000558	0.000982	0.000803	0.00101	0.000975	0.000644	0.000598	0.001115	0.000524	0.000527	0.001904	0.001539	0.000699	0.00064
hydroxyisocaproic acid	10.2879	0.295925	9.22e-05	5.43e-05	4.96e-05	5.85e-05	2.04e-05	3.92e-05	5.49e-05	5.35e-05	0.000113	7.42e-05	6.16e-05	5.43e-05	8.34e-05	0.000853	0.001735	0.000127	0.000302	6.1e-05	0.008114	8.79e-05	3.4e-05	8.83e-05	0.00415	0.002165	2.12e-05	3.56e-05	9.32e-05	7.92e-05
hydroxyphenylpyruvate	1.33647	0.146693	0.002006	0.002838	0.002442	0.00235	0.002414	0.002433	0.00312	0.002085	0.001852	0.002809	0.002754	0.00244	0.003168	0.002144	0.0061	0.003999	0.003646	0.002221	0.002666	0.00249	0.003443	0.002631	0.004739	0.00212	0.002248	0.002486	0.003382	0.00441
hydroxyproline	0.503456	0.000744	0.001776	0.001553	0.002136	0.00251	0.001296	0.001522	0.001166	0.001323	0.001499	0.001943	0.00109	0.001035	0.001762	0.001692	0.000777	0.000947	0.000995	0.001164	0.001276	0.000607	0.000683	0.000672	0.000815	0.000566	0.000559	0.000827	0.000658	0.000682
hypoxanthine	0.216893	0.139046	1.94e-05	0.000838	0.001124	0.001196	0.002006	0.002016	3.38e-05	0.004242	5.52e-05	4.28e-05	0.004033	0.001121	4.87e-05	0.00199	0.000266	4.07e-05	0.001415	0.000701	0.000183	0.00066	0.000417	0.000111	4.51e-06	9.22e-06	0.000127	7.92e-06	6.96e-05	5.86e-05
imidazoleacetic acid	0.74709	0.319538	0.000359	0.000472	0.000504	0.000275	0.000253	0.000375	9.35e-05	0.000137	0.000499	0.000436	0.000143	0.000228	0.000597	0.000199	6.9e-05	0.000353	0.000212	0.000283	0.000325	0.000113	0.000368	0.000205	0.000117	0.000274	0.000273	0.000346	0.000162	0.000317
indole	1.21546	0.366476	0.004042	0.003957	0.003603	0.002796	0.004087	0.004188	0.008418	0.005514	0.00414	0.004585	0.004853	0.005572	0.004715	0.004757	0.012119	0.007088	0.006021	0.003463	0.005237	0.005321	0.003727	0.003556	0.007473	0.005897	0.00509	0.004538	0.004032	0.005719
indoleacrylic acid	0.604748	0.072793	0.000227	0.000202	0.000192	0.000103	0.000117	0.000388	0.000181	0.000197	0.000195	0.000214	0.000103	7.08e-05	0.000199	0.000269	4.88e-05	0.000223	7.63e-05	0.000197	0.000152	0.000136	8.43e-05	9.58e-05	8.39e-05	0.000108	0.0001	0.000113	7.06e-05	0.000117
inosine	0.594864	0.08981	0.016633	0.013521	0.032553	0.033791	0.021608	0.013228	0.015276	0.027196	0.030241	0.024174	0.061687	0.042513	0.03378	0.050101	0.011497	0.030081	0.017884	0.018253	0.016941	0.020909	0.016293	0.014298	0.012718	0.022221	0.022305	0.023922	0.011888	0.008433
isoleucine	1.2019	0.146693	0.075438	0.077481	0.077231	0.066714	0.069902	0.065926	0.106651	0.076488	0.083476	0.072598	0.085168	0.070621	0.074883	0.072707	0.124633	0.115031	0.111002	0.073158	0.087397	0.089339	0.065518	0.079723	0.108682	0.118493	0.084888	0.078513	0.053162	0.102842
kynurenine	1.1084	0.713534	0.002668	0.00262	0.003674	0.000138	0.003653	0.001878	0.002449	0.002584	0.002214	0.001687	0.003216	0.001613	0.003975	0.002703	0.001424	0.004268	0.002272	0.003733	0.000527	0.004119	0.003238	0.002698	0.001306	0.002106	0.003513	0.00556	0.001959	0.002152
lactate	0.815885	0.197635	0.025599	0.016575	0.022236	0.01912	0.02342	0.024094	0.016996	0.016332	0.013758	0.029175	0.021329	0.022596	0.024305	0.027415	0.017959	0.019414	0.016153	0.016847	0.018879	0.013569	0.016565	0.016532	0.027312	0.017022	0.010061	0.008059	0.024488	0.024312
lipoate	2.00294	0.072793	4.86e-05	1.29e-05	2.49e-05	6.11e-06	3.78e-05	2.45e-05	1.97e-05	8.57e-06	1.16e-05	6.3e-06	8.43e-06	2.95e-05	2.31e-05	1.31e-05	4.4e-05	3.34e-05	1.73e-05	2.38e-05	5.36e-05	5.97e-05	3.79e-05	1.22e-05	2.3e-05	5.17e-05	3.61e-05	9.04e-05	4.64e-05	2.13e-05
lysine	0.49649	0.338078	0.015402	0.003134	0.020758	0.004056	0.00291	0.00469	0.003115	0.00269	0.003191	0.022166	0.003635	0.003003	0.002532	0.002508	0.002153	0.002691	0.003485	0.003351	0.002978	0.001876	0.002226	0.001358	0.001675	0.002076	0.002707	0.016985	0.001167	0.001839
malic acid	1.09923	0.713534	0.003486	0.003931	0.002348	0.002186	0.001687	0.004059	0.002773	0.002603	0.001873	0.002599	0.001552	0.001719	0.002722	0.007225	0.000963	0.004631	0.00269	0.002412	0.00357	0.003705	0.002929	0.003515	0.002532	0.002664	0.003163	0.003795	0.002848	0.005389
malonate	2.88595	0.396677	6.76e-05	0.000628	0.000393	0.000136	4.36e-05	0.001231	0.006935	2.61e-05	0.000145	6.14e-05	8.62e-05	0.000127	0.000413	0.000338	8.12e-05	0.000438	8.98e-05	3.61e-05	0.008237	0.011783	0.001779	0.000164	0.002899	0.000542	0.000916	0.000672	5.42e-05	0.002989
methionine	1.22267	0.420488	0.013619	0.012372	0.018267	0.013547	0.016564	0.01435	0.008526	0.013595	0.020338	0.019535	0.013224	0.013398	0.008437	0.008251	0.03085	0.02095	0.025738	0.017139	0.008425	0.005213	0.009544	0.010612	0.020038	0.029627	0.010753	0.01214	0.017852	0.018344
methionine sulfoxide	0.993925	0.991107	9.39e-05	0.000132	0.000195	0.000213	3.49e-05	0.000115	7.53e-05	3.55e-05	0.000198	0.000296	9.01e-05	5.37e-05	7.18e-05	0.000107	0.000112	0.000314	0.000116	0.000229	4.53e-05	4e-05	6.14e-05	3.45e-05	0.00013	0.000202	0.000102	9.8e-05	6.93e-05	0.000145
methyl-glyoxal	0.714386	0.191124	0.00017	0.000241	0.000319	0.000125	0.000175	0.00022	0.000271	6.46e-05	0.000125	0.000139	5.6e-05	0.000143	0.000195	0.000238	0.00013	0.000196	0.000161	0.000105	0.000192	0.000126	0.000118	0.000116	8.98e-05	0.000147	0.000105	3.53e-05	0.000125	0.000127
myoinositol	0.682231	0.338078	2.83e-05	4.36e-05	7.94e-05	2.32e-05	1.4e-05	5.69e-05	1.34e-05	1.55e-05	2.29e-05	5.48e-05	2.81e-05	3.37e-05	2.21e-05	2.3e-05	4.03e-06	5.07e-05	5.44e-06	5.54e-05	3.32e-05	2.55e-05	2.11e-05	1.16e-05	7.22e-06	2.46e-05	2.82e-05	1.91e-05	1.22e-05	1.46e-05
N-acetyl-alanine	1.13932	0.358736	0.000325	0.000372	0.00049	0.000443	0.000415	0.000257	0.000317	0.000275	0.000277	0.000198	0.000319	0.00039	0.00019	0.00025	0.000357	0.000474	0.000349	0.000322	0.000455	0.000426	0.000248	0.000414	0.000395	0.000268	0.000333	0.000295	0.000404	0.000409
N-acetylaspartic acid	0.585122	0.191124	9.02e-05	0.000206	0.000384	0.000101	0.000144	0.000179	9.68e-05	0.000262	0.000224	0.00034	0.000128	7.58e-05	0.000501	8.18e-05	7.41e-05	8.8e-05	6.23e-05	7.47e-05	0.000189	0.0001	5.98e-05	0.000158	0.000125	0.000135	0.000141	0.000205	8.42e-05	0.000149
N-acetylaspartylglutamate	0.808337	0.502521	1.45e-05	1.48e-05	1.12e-05	1.04e-05	1.34e-05	1.74e-05	6.68e-06	7.75e-06	1.29e-05	8.19e-06	1.22e-05	1.16e-05	7.69e-06	6.88e-06	4.4e-06	6.91e-06	7.42e-06	7.01e-06	1.28e-05	2.2e-05	8.43e-06	9.29e-06	9.02e-06	4.1e-06	0	0	1.82e-05	1.6e-05
N-acetyl-D-glucosamine 1-phosphate	0.454718	0.502521	2.54e-05	3e-05	1.31e-05	3.58e-05	3.4e-05	0.000304	1.34e-05	2.33e-05	3.61e-05	2.02e-05	1.69e-05	1.95e-05	2.69e-05	1.51e-05	5.5e-06	1.38e-05	7.42e-06	0.000151	2.61e-05	1.04e-05	1e-05	1.51e-05	4.96e-06	7.68e-06	6.79e-06	7.92e-06	7.3e-06	4.66e-06
N-acetyl-ornithine	0.730507	0.275918	2.6e-05	6.42e-05	9.87e-05	5.96e-05	6.87e-05	3.8e-05	5.83e-05	4.26e-05	9.33e-05	6.49e-05	2.97e-05	5.16e-05	8.55e-05	2.51e-05	6.99e-05	6.8e-05	2.72e-05	5.01e-05	9.32e-06	2.44e-05	3.8e-05	4.62e-05	3.97e-05	2.97e-05	1.65e-05	3.89e-05	7.63e-05	5.47e-05
NAD	0.462209	0.146693	2.2e-05	1.87e-05	6.56e-05	0.000103	6.05e-05	6.88e-05	3.94e-05	8.81e-05	5.74e-05	8.82e-06	5.62e-05	1.26e-05	1.41e-05	4.95e-05	1.03e-05	3.07e-05	5.44e-06	8.48e-05	1.28e-05	1.51e-05	0	0	3.61e-05	7.68e-06	9.41e-06	7.59e-05	1.09e-05	7.99e-06
nicotinamide	1.85331	0.366476	2.37e-05	4.93e-05	0.000108	0.000323	0.001177	6.38e-05	0.001789	0.003232	0.000105	6.63e-05	0.00255	0.002959	0.00017	0.000173	0.001685	9.52e-05	0.001226	0.002222	0.005955	0.004122	0.000517	0.00061	0.001913	0.00186	0.001288	6.62e-05	0.001102	0.00104
nicotinate	1.89007	0.020975	0.000259	0.000272	0.000238	0.000211	0.000498	0.000154	0.00067	0.000296	0.00043	0.000178	0.000188	0.000262	0.000281	0.000187	0.001138	0.000654	0.000731	0.000536	0.000516	0.000527	0.000444	0.000408	0.000654	0.000304	0.000459	0.000416	0.000561	0.000449
O-acetylserine	0.878684	0.690156	2.49e-05	2.23e-05	1.71e-05	2.08e-05	2.33e-05	2.06e-05	5.4e-05	4.02e-05	2.68e-05	5.54e-05	3.18e-05	4.95e-05	3.65e-05	2.48e-05	2.46e-05	2.31e-05	3.46e-05	1.82e-05	2.19e-05	2.49e-05	1.34e-05	8.19e-05	3.52e-05	1.92e-05	2.3e-05	2.24e-05	2.97e-05	2.13e-05
ornithine	0.826167	0.502521	0.000551	0.000466	0.000664	0.00039	0.000395	0.000432	0.000479	0.000441	0.000745	0.000581	0.000498	0.000487	0.000307	0.000451	0.000641	0.001161	0.000516	0.000498	0.000213	0.000308	0.000164	0.000114	0.000362	0.000503	0.000485	0.000175	0.000172	0.000379
orotate	0.84072	0.630926	0.000534	0.000124	0.00025	0.00021	0.000314	0.000255	0.000456	0.000165	0.000254	8.19e-05	0.000422	0.000421	7.53e-05	9.74e-05	0.00036	0.000262	0.000332	7.63e-05	0.000218	0.000129	0.000413	0.000203	0.000278	7.86e-05	0.000219	7.93e-05	0.000147	0.000281
pantothenic acid	0.88941	0.666262	0.006421	0.008937	0.007998	0.006084	0.009493	0.012538	0.010967	0.008301	0.007289	0.00776	0.000971	0.006185	0.00689	0.008154	0.006333	0.015313	0.001724	0.006225	0.004995	0.003654	0.005112	0.007766	0.009163	0.006346	0.003674	0.009179	0.007488	0.009073
phenylalanine	1.24962	0.291456	0.075151	0.087477	0.083407	0.087989	1.8e-05	0.069489	1.15e-05	0.05988	0.094772	0.085443	0.076491	0.080106	0.094435	0.101438	0.077649	0.139427	0.091222	0.069797	0.100126	0.080338	0.075386	0.06253	0.076703	0.097514	0.093178	0.102944	0.073887	0.10406
phenyl-lactic acid	0.896496	0.713534	6.3e-05	4.65e-05	2.69e-05	0.000103	9.16e-05	0.00018	0.00011	9.34e-05	0.000137	6.39e-05	8.34e-05	9.47e-06	0.00011	0.000105	2.49e-05	4.69e-05	0.000144	0.000106	5.12e-05	6.41e-05	7.64e-05	0.000116	0.00012	8.71e-05	9.56e-05	7.79e-05	9.38e-06	7.72e-05
phosphocreatine	0.1267	0.033463	9.62e-05	0.000153	1.67e-05	0.000108	1.28e-05	0.000143	1.43e-05	2.49e-05	9.2e-05	4.69e-05	3.98e-06	0.000156	0.000212	0.00024	4.4e-06	2.54e-05	4.45e-06	1.4e-05	2.64e-05	2.81e-05	1.69e-05	4.06e-06	4.73e-06	0	2.43e-05	6.6e-06	3.13e-06	4.66e-06
phosphorylcholine	0.506955	0.053221	0.000123	0.000234	0.000177	0.000181	8.2e-05	0.000345	7.95e-05	9.55e-05	0.000192	0.000238	8.8e-05	9.16e-05	0.000214	0.000228	3.03e-05	0.000181	4.15e-05	0.000193	9.03e-05	7.42e-05	6.85e-05	7.03e-05	3.72e-05	6.1e-05	0.000108	0.000151	3.75e-05	5.72e-05
p-hydroxybenzoate	1.29555	0.338078	0.000146	0.000177	0.000116	0.000111	0.000102	0.000199	7.86e-05	5.67e-05	0.000165	2.21e-05	0.000104	0.000113	0.000102	0.00016	0.00029	0.000248	0.000235	0.000144	0.000143	3.25e-05	8.06e-05	0.000149	0.000117	0.000136	8.41e-05	0.000156	0.000134	0.000194
pipecolic acid	1.61432	0.072793	0.003226	0.002417	0.003556	0.002735	0.005273	0.00179	0.003215	0.003341	0.003729	0.003952	0.001348	0.002581	0.002437	0.002315	0.007734	0.004899	0.005849	0.002849	0.005475	0.003982	0.002237	0.006192	0.006715	0.003708	0.002734	0.003184	0.00867	0.003439
prephenate	0.790149	0.502546	9.25e-05	0.000185	0.000131	0.00011	0.000225	0.000199	0.000229	2.2e-05	6.83e-05	0.000169	9.86e-05	0.000277	0.000214	0.000175	0.000138	0.000245	6.5e-05	0.000369	6.12e-05	0.00016	0.000109	0.000178	8.14e-05	3.06e-05	0.000103	0.000114	2.65e-05	5.41e-05
proline	1.42637	0.219237	0.022892	0.020887	0.031605	0.026497	0.016356	0.014873	0.025105	0.015433	0.034102	0.030887	0.023774	0.021212	0.014242	0.014901	0.060783	0.043073	0.042715	0.022999	0.014965	0.008455	0.019675	0.014834	0.052124	0.046721	0.024436	0.021858	0.034961	0.038525
propionylcholine	1.0158	0.955601	0.006396	0.004373	0.006347	0.005944	0.011455	0.010686	0.013466	0.009043	0.010827	0.004728	0.010335	0.006312	0.006779	0.006037	0.007081	0.00366	0.005788	0.000988	0.0123	0.004125	0.006274	0.015104	0.01035	0.010203	0.004341	0.011732	0.011984	0.010583
purine	0.600555	0.293213	6.36e-06	5.81e-06	5.91e-06	3.67e-06	5.81e-06	9.49e-06	3.1e-05	3.26e-06	2.13e-05	5.67e-06	1.55e-05	6.31e-06	8.97e-06	1.17e-05	2.93e-06	1.15e-05	4.95e-06	1.12e-05	0	5.22e-06	4.74e-06	6.97e-06	9.02e-06	5.63e-06	8.36e-06	8.58e-06	0	5.33e-06
putrescine	1.03566	0.914213	1.21e-05	2.9e-05	1.44e-05	7.34e-06	1.69e-05	3.08e-05	2.09e-05	1.1e-05	2.52e-05	6.93e-06	8.9e-06	8.42e-06	2.63e-05	6.88e-06	8.07e-06	2e-05	1.43e-05	1.96e-05	2.27e-05	1.1e-05	1.9e-05	2.73e-05	2.07e-05	1.28e-05	2.12e-05	9.57e-06	8.34e-06	1.86e-05
pyridoxamine	0.899023	0.502521	0.001756	0.001413	0.00159	0.001623	0.001581	0.001285	0.001399	0.001302	0.001632	0.001743	0.001711	0.001956	0.001676	0.002086	0.000847	0.002537	0.001668	0.001227	0.002233	0.000947	0.001148	0.001161	0.001402	0.001754	0.001189	0.0015	0.00095	0.001894
pyridoxine	1.05389	0.947475	5.43e-05	1.2e-05	0.000334	5.32e-05	0.00012	1.58e-05	8.13e-05	3.95e-05	0.000417	2.62e-05	8.27e-05	6.16e-05	3.52e-05	5.57e-05	7.96e-05	6e-05	7.07e-05	7.01e-05	4.12e-05	0.000256	5.68e-05	0.000177	7.03e-05	2.89e-05	1.03e-05	1.91e-05	0.000302	0.000221
pyroglutamic acid	0.721685	0.332504	2.69e-05	2.32e-05	2.82e-05	2.81e-05	2.47e-05	7.75e-05	6.19e-05	5.16e-05	0.000116	3.47e-05	7.82e-05	8.68e-05	2.15e-05	4.13e-05	2.09e-05	3.3e-05	2.74e-05	3.12e-05	4.91e-05	4.15e-05	3.08e-05	2.82e-05	5.05e-05	6.3e-05	3.45e-05	3e-05	1.88e-05	4.66e-05
pyruvate	0.846806	0.651765	0.000256	0.000107	0.000196	0.000234	0.000334	5.94e-05	0.000609	0.000241	0.00023	0.00021	0.000192	0.000331	0.000104	0.000103	0.000215	0.000362	0.000231	0.000125	0.000383	5.67e-05	0.000108	0.000152	0.000142	0.000177	0.00017	0.000185	0.000158	0.000249
quinolinate	0.985382	0.991107	0.001937	0.003087	0.000216	0.000292	0.005487	0.000272	0.013535	0.003588	0.001721	0.00141	0.001727	0.003376	8.29e-05	0.000156	0.006356	0.00061	0.000908	0.001156	0.000407	0.000314	0.002047	0.003456	0.007512	0.002313	0.002904	0.000686	0.004603	0.003076
riboflavin	0.80804	0.502521	0.000752	0.000622	0.000675	0.000672	0.00035	0.00043	0.000614	0.000186	0.000676	0.001487	0.000799	0.001183	0.000513	0.000287	0.001279	0.000916	0.000536	0.000336	0.000416	0.000331	0.000318	0.00039	0.000448	0.000327	0.000379	0.000426	0.00068	0.000688
ribose 5-phosphate	0.165215	0.033463	2.89e-05	4.84e-05	0.000153	1.47e-05	2.65e-05	0.000144	6.98e-06	0.000239	0.000268	0.000237	0.00028	4.37e-05	0.000179	0.000227	4.4e-06	1.11e-05	3.51e-05	2.49e-05	2.23e-05	5.51e-06	4.27e-05	3.77e-05	9.92e-06	1.32e-05	6.04e-05	7.59e-06	1.67e-05	2.16e-05
S-adenosylhomocysteine	0.624244	0.072793	3.18e-05	3.23e-05	4e-05	4.04e-05	2.21e-05	3.24e-05	2e-05	4.98e-05	7.81e-05	4.16e-05	4.92e-05	2.32e-05	3.14e-05	5.09e-05	2.2e-05	2.69e-05	2.72e-05	3.01e-05	1.36e-05	1.28e-05	7.37e-06	1.51e-05	3.02e-05	2.66e-05	3.08e-05	2.71e-05	2.66e-05	4.26e-05
S-adenosylmethionine	0.625064	0.182401	0.000157	0.000101	0.000112	0.000135	0.00018	6.72e-05	0.000323	0.000166	0.000147	0.000229	8.05e-05	0.000157	0.000105	0.000131	0.000291	6.61e-05	7.07e-05	5.19e-05	5.66e-05	5.86e-05	7.32e-05	9.7e-05	0.000191	6.56e-05	4.34e-05	5.87e-05	9.12e-05	9.18e-05
SDMA/ADMA (dimethylarginine)	0.683434	0.157459	0.000155	0.000181	0.000165	0.000368	0.000159	9.57e-05	0.000189	0.000183	0.000116	0.000149	0.000137	8.42e-05	8.9e-05	9.08e-05	0.000114	9.99e-05	0.000105	0.000118	0.000156	7.77e-05	8.61e-05	0.000109	7.35e-05	8.2e-05	0.000113	8.58e-05	0.000103	0.000152
sedoheptulose-7-phosphate	0.797517	0.396677	7.02e-05	7.16e-05	8.2e-05	6.06e-05	0.000118	8.9e-05	7.56e-05	3.67e-05	5.49e-05	3.09e-05	3.32e-05	0.0001	5.61e-05	8.77e-05	1.25e-05	9.15e-05	4.1e-05	0.000118	4.08e-05	6.99e-05	4.79e-05	8.59e-05	1.8e-05	4.46e-05	4.76e-05	6.53e-05	2.97e-05	5.79e-05
serine	0.808451	0.338078	3.87e-05	4.65e-05	4.59e-05	4.4e-05	3.02e-05	5.77e-05	3.22e-05	1.84e-05	4.13e-05	4.03e-05	2.67e-05	5.26e-05	1.54e-05	4.33e-05	3.89e-05	5.38e-05	2.4e-05	2.31e-05	2.72e-05	1.97e-05	2.63e-05	1.39e-05	2.89e-05	3.64e-05	2.61e-05	5.74e-05	3.54e-05	2e-05
shikimic acid	0.912973	0.725977	0.001003	0.007358	0.00829	0.006809	0.005179	0.005998	0.008573	0.004039	0.007302	0.006111	0.008714	0.005855	0.00607	0.004546	0.002709	0.01082	0.009277	0.001468	0.007218	0.005867	0.006559	0.004165	0.004914	0.008073	0.005959	0.00132	0.00242	0.007607
S-lactoylglutathione	0.579624	0.358736	4.16e-05	2.06e-05	2.36e-05	4.83e-05	3.78e-05	7.12e-06	7.68e-05	0.000112	4.07e-05	0	2.79e-05	1.84e-05	0	0	5.87e-06	8.45e-06	3.46e-06	4.35e-05	2.34e-05	1.62e-05	1.69e-05	3.89e-05	2.89e-05	1.23e-05	2.14e-05	1.06e-05	2.4e-05	9.99e-06
S-methyl-5-thioadenosine	0.665514	0.275918	0.004822	6e-05	0.002122	0.002117	0.001724	0.001719	0.001897	0.002545	0.003987	6.43e-05	0.002576	0.002795	0.003956	0.004127	0.001314	0.002027	0.002888	0.000738	0.001519	0.001081	0.000882	0.00089	0.001947	0.001871	4.44e-05	0.002376	0.002601	0.00279
sn-glycerol-3-phosphate	1.62742	0.574927	0.000134	3.87e-05	8.85e-06	0.000229	1.19e-05	1.5e-05	1.21e-05	9.59e-06	3.87e-06	5.29e-05	2.11e-05	6.11e-05	1.02e-05	7.91e-06	9.24e-05	0.000136	6.92e-06	0.000272	1.21e-05	5.95e-05	4.74e-06	0.000188	6.32e-06	5.12e-06	0	0	2.11e-05	0.0002
spermidine	0.260478	0.438446	1.21e-05	0	1.31e-05	7.95e-06	7.85e-05	1.66e-05	0.000243	4.9e-06	1.61e-05	0	1.26e-05	0	6.4e-06	0	5.13e-06	1.08e-05	7.42e-06	1.82e-05	9.82e-06	8.12e-06	6.85e-06	1.22e-05	9.47e-06	0	4.7e-06	7.26e-06	0	7.32e-06
spermine	1.08502	0.87534	4.51e-05	4.07e-05	0.000155	7.53e-05	0.000122	0.000159	4.25e-06	0.000184	6e-05	2.21e-05	5.15e-05	4.37e-05	3.14e-05	4.81e-05	8.87e-05	6.99e-05	8.21e-05	0.000276	9.67e-05	9.66e-05	6.32e-05	0.000122	3.56e-05	2.82e-05	4.99e-05	4.09e-05	2.45e-05	5.59e-05
succinate	0.629246	0.191124	0.010473	0.006514	0.005585	0.004797	0.003446	0.005773	0.004371	0.014151	0.002931	0.006184	0.002825	0.002754	0.009193	0.008015	0.002674	0.00422	0.001978	0.005324	0.002596	0.002651	0.002466	0.003133	0.004632	0.0022	0.003251	0.002792	0.008798	0.008035
taurine	0.582705	0.016763	0.002919	0.002295	0.002813	0.00216	0.001971	0.003993	0.002301	0.002455	0.003325	0.003162	0.002294	0.00219	0.003541	0.005054	0.00077	0.002745	0.001668	0.002875	0.002325	0.001796	0.000967	0.001656	0.001215	0.001386	0.001471	0.001427	0.001432	0.00185
thiamine	1.10617	0.740296	0.000764	0.000625	0.000491	0.000307	0.000675	0.000292	0.001507	0.000437	0.000521	0.000392	0.000435	0.000403	0.00055	0.000464	0.000914	0.000376	0.000685	0.000354	0.000492	0.000269	0.00038	0.00077	0.000922	0.000778	0.000551	0.00037	0.000553	0.001284
thymidine	0.866546	0.630926	0.002487	0.001107	0.003447	0.002651	0.003691	0.000318	0.002374	0.002506	0.003575	0.001559	0.004312	0.00143	0.002483	0.002229	0.000652	0.003031	0.002389	0.002079	0.004602	0.002511	0.001011	0.002358	0.001563	0.002205	0.00138	0.002485	0.001821	0.001522
thymine	0.960982	0.914213	1.33e-05	2.84e-05	4.56e-05	3.49e-05	1.75e-05	3.24e-05	1.21e-05	1.1e-05	1.03e-05	2.02e-05	8.2e-06	1.55e-05	1.38e-05	1.44e-05	8.8e-06	2.23e-05	1.11e-05	2.24e-05	1.28e-05	1.19e-05	2.63e-05	3.14e-05	1.13e-05	3.48e-05	1.15e-05	2.9e-05	8.34e-06	2.46e-05
trimethyllysine	0.712368	0.238466	0.000643	0.000495	0.001048	0.001319	0.000793	0.000456	0.000611	0.000511	0.001383	0.000561	0.000742	0.000524	0.000349	0.00049	0.000352	0.000699	0.000436	0.000616	0.001072	0.000793	0.000474	0.00036	0.000227	0.000409	0.000504	0.000414	0.000291	0.000421
tryptophan	0.838494	0.295925	0.284854	0.329163	0.262785	0.261068	0.257981	0.272332	0.201088	0.183603	0.244945	0.279171	0.223874	0.261471	0.294486	0.313588	0.196742	0.075479	0.209464	0.278397	0.120392	0.264129	0.298791	0.286942	0.076357	0.245492	0.279151	0.338182	0.233656	0.174445
tyrosine	1.36938	0.174632	0.01608	0.013865	0.017057	0.016879	0.014916	0.008724	0.02637	0.015694	0.017164	0.018917	0.014452	0.017294	0.017642	0.011851	0.044376	0.022576	0.021977	0.015104	0.02195	0.01372	0.022834	0.016397	0.035801	0.016808	0.017286	0.014465	0.028998	0.018431
UDP	0.651125	0.430972	7.98e-05	7.61e-05	0.000124	0.000128	8.96e-05	0.000179	3.64e-06	7.1e-05	0.000106	3.72e-05	5.38e-05	2.79e-05	0	6.53e-05	6.86e-05	8.22e-05	0	0.000201	0.000131	0	0	0	4.69e-05	4.71e-05	0	0	4.48e-05	5.66e-05
UMP	0.323676	0.37576	1.56e-05	1.81e-05	2.46e-05	2.51e-05	5.76e-05	4.51e-05	1.76e-05	1.51e-05	0.000366	8.35e-05	6.56e-06	4.11e-05	3.24e-05	7.57e-06	1.54e-05	6.15e-06	1.58e-05	2.63e-05	7.55e-06	1.04e-05	2.95e-05	2.55e-05	4.06e-06	8.71e-06	5.23e-06	6.8e-05	1.46e-05	7.32e-06
uracil	0.621905	0.219066	4.57e-05	3.94e-05	7.9e-05	0.000102	5.35e-05	2.45e-05	3.82e-05	6.41e-05	2.52e-05	3.09e-05	4.21e-05	4.37e-05	3.91e-05	5.23e-05	1.54e-05	1.92e-05	1.68e-05	3.51e-05	9.97e-05	7.95e-05	1.47e-05	2.44e-05	2.62e-05	1.49e-05	2.19e-05	1.12e-05	2.14e-05	2.26e-05
urea	1.07065	0.502521	0.034122	0.033584	0.040297	0.030287	0.03725	0.039629	0.032206	0.022008	0.041769	0.032365	0.027438	0.030577	0.033586	0.038414	0.020128	0.049453	0.037637	0.038288	0.038466	0.035385	0.031036	0.033951	0.032519	0.036047	0.034431	0.037051	0.039741	0.042859
uric acid	0.949736	0.897525	0.000186	0.000211	0.000122	0.00025	0.000379	0.000508	0.000243	0.000184	0.000296	0.000195	0.000239	0.000813	0.000428	0.000736	0.000196	0.000535	0.000248	0.000235	0.000436	0.00014	0.000344	0.00058	0.000156	0.000256	0.000313	0.000429	0.000121	0.000559
uridine	0.752907	0.238466	0.000284	0.000156	0.000176	0.00018	0.000351	0.0001	0.000263	0.00034	9.55e-05	0.000112	0.000246	0.000302	0.000182	0.000131	0.000128	0.000121	0.000172	0.000159	0.000144	0.000189	0.000119	0.000219	0.000194	9.43e-05	0.000121	0.000135	0.000201	0.000202
valine	1.22836	0.358736	0.009179	0.010608	0.008201	0.00677	0.009135	0.009173	0.019741	0.012385	0.009252	0.009052	0.009864	0.011726	0.011913	0.013616	0.028053	0.015442	0.014448	0.009399	0.009681	0.013361	0.008219	0.006826	0.017542	0.015946	0.01175	0.010565	0.010712	0.013065
Vitamin B3	3.06987	0.366476	1.3e-05	3.48e-05	1.67e-05	0.000189	7.8e-05	4.67e-05	0.001869	3.65e-05	0.000112	2.21e-05	0.001683	5.22e-05	4.02e-05	9.36e-05	0.001379	0.000143	0.000945	4.23e-05	0.00488	0.003372	4.34e-05	2.5e-05	0.001551	3.52e-05	4.17e-05	0.000131	0.000548	2.36e-05
xanthine	0.251252	0.020975	0.001426	0.000261	0.00079	0.000833	0.000817	0.00066	0.00046	0.00239	0.0009	0.000282	0.001727	0.000627	0.000863	0.001742	0.000298	0.000337	0.00096	0.000531	0.00011	0.00048	0.000195	7.03e-05	8.01e-05	0.000103	8.62e-05	0.000108	6.15e-05	4.06e-05
xanthosine	0.284738	0.146693	0.001676	0.000447	0.000659	0.000764	0.000302	0.000815	0.000457	0.001519	0.000538	0.000486	0.000237	0.000345	0.004351	0.002	0.000178	0.000418	0.000181	0.00025	0.000164	0.000336	0.000446	0.000298	0.000258	0.000289	0.000302	0.000265	0.000377	0.000392
xanthosine 5-monophosphate	0.948908	0.914213	6.94e-06	0	0	0	1.92e-05	1.9e-05	2.43e-05	4.49e-06	1.97e-05	9.45e-06	1.31e-05	1.63e-05	0	8.94e-06	9.54e-06	1.61e-05	1.38e-05	0	1.13e-05	8.12e-06	5.79e-06	1.39e-05	1.17e-05	6.15e-06	7.32e-06	0	1.56e-05	1.46e-05
y-aminobutyric acid	0.878265	0.500754	0.004632	0.001912	0.002066	0.002429	0.003219	0.003652	0.005081	0.003967	0.003346	0.002362	0.003055	0.004483	0.005135	0.005117	0.002678	0.004557	0.00455	0.003624	0.003849	0.003456	0.003368	0.003674	0.002186	0.002239	0.00257	0.00219	0.001947	0.003425

## Sheet: TA
Metabolite	Fold change	Bonferroni corrected p-value	wt; 4wk	wt; 4wk	wt; 4wk	wt; 4wk	wt; 6 wk	wt; 6 wk	wt; 6 wk	wt; 6 wk	wt; 8wk	wt; 8wk	wt; 8wk	wt; 8wk	wt; 10 wk	wt; 10 wk	mfn1,2; 4wk	mfn1,2; 4wk	mfn1,2; 4wk	mfn1,2; 4wk	mfn1,2; 6wk	mfn1,2; 6wk	mfn1,2; 6wk	mfn1,2; 6wk	mfn1,2; 8wk	mfn1,2; 8wk	mfn1,2; 8wk	mfn1,2; 8wk	mfn1,2; 10wk	mfn1,2; 10wk
1-methyladenosine	0.701334	0.071322	0.000226	0.000184	0.000466	0.000483	0.000492	0.000315	0.000258	0.000224	0.000303	0.000167	0.000244	0.000281	0.000203	0.000103	0.000117	0.000282	0.000345	0.000273	0.000221	0.000368	0.000279	0.000161	7.92e-05	9.36e-05	0.000126	0.000172	5.13e-05	0.000183
1-methylhistidine	0.40296	0.000118	0.000247	0.000233	0.000301	0.000193	0.000214	0.000212	0.000121	0.000416	0.000484	0.00032	0.000397	0.000202	0.000287	0.000262	4.16e-05	9.98e-05	7.31e-05	4.43e-05	0.000134	0.000128	0.000124	0.000275	0.00017	0.000146	5.83e-05	0.000127	9.5e-05	4.66e-05
1-methylnicotinamide	0.692641	0.045134	2.42e-05	3.95e-05	3.58e-05	5.38e-05	6.38e-05	6.33e-05	4.76e-05	6.09e-05	2.31e-05	4.68e-05	5.94e-05	4.33e-05	2.28e-05	4.49e-05	2.19e-05	3.83e-05	2e-05	5.19e-05	4.44e-05	6.98e-05	1.71e-05	4.9e-05	3.06e-05	1.9e-05	2.23e-05	2.94e-05	1.3e-05	7.25e-06
2,3-dihydroxybenzoic acid	1.23041	0.2428	3.07e-05	3.95e-05	1.45e-05	2.65e-05	4.15e-05	3.44e-05	4.78e-05	3.15e-05	2.78e-05	4.71e-05	2.25e-05	1.83e-05	1.34e-05	2.2e-05	2.29e-05	7.79e-05	1.69e-05	5.41e-05	2.34e-05	2.1e-05	2.51e-05	3.97e-05	2.5e-05	3.23e-05	5.83e-05	4.98e-05	4.64e-05	1.66e-05
2-aminooctanoic acid	0.677315	0.05297	4.66e-05	3.2e-05	1.82e-05	7.88e-05	6.45e-05	1.54e-05	5.91e-05	5.69e-05	7.36e-05	5.42e-05	7.15e-05	1.61e-05	6.47e-05	2.22e-05	3.35e-05	2.81e-05	3.4e-05	5.37e-06	4.06e-05	3.42e-05	2.88e-05	6e-05	3.53e-05	5.35e-05	2.29e-05	2.76e-05	1.82e-05	3.15e-05
2-deoxycytidine	0.874444	0.39474	2.42e-05	4.05e-05	7e-05	5.84e-05	2.97e-05	3.31e-05	1.35e-05	2.88e-05	1.61e-05	2.69e-05	2.74e-05	1.63e-05	2.61e-05	1.85e-05	1.69e-05	1.51e-05	1.64e-05	3.24e-05	4.23e-05	5.2e-05	2.06e-05	4.39e-05	2.92e-05	1.66e-05	3.57e-05	1.86e-05	1.09e-05	2.48e-05
2-hydroxyphenlacetic acid	1.03837	0.641627	1.64e-05	1.09e-05	1.29e-05	6.31e-06	1.18e-05	9.43e-06	3.53e-05	1.21e-05	8.5e-06	3.98e-06	1.07e-05	3.56e-05	7.57e-06	2.86e-05	6.86e-05	8.7e-06	1.64e-05	9.73e-06	4.38e-06	1.26e-05	7.39e-06	6.94e-06	6.01e-06	5.39e-06	2.62e-05	1.74e-05	1.54e-05	1.07e-05
2-isopropylmalic acid	1.54074	0.009536	0.002138	0.002263	0.002037	0.003129	0.002666	0.003117	0.000959	0.002253	0.001678	0.001265	0.001604	0.000945	0.001066	0.002137	0.001794	0.00112	0.003441	0.003091	0.002603	0.002846	0.004575	0.002829	0.002398	0.002482	0.002539	0.00505	0.003398	0.003607
2-ketohaxonic acid	1.64934	0.045134	0.000254	0.000172	0.000162	7.97e-05	6.36e-05	0.000175	0.000199	0.000105	0.000285	0.000191	0.000202	0.000317	0.000382	0.000239	0.000264	0.000193	6.41e-05	0.000123	0.000279	0.000212	0.000227	0.000465	0.000545	0.000535	0.000395	0.000231	0.000331	0.000749
2-P-glycerate	0.82756	0.261144	2.77e-05	3.48e-05	0.000104	2.31e-05	3e-05	6.93e-05	1.99e-05	5.92e-05	6.8e-05	4.46e-05	9.2e-05	3.31e-05	5.59e-05	6.59e-05	5.17e-05	3.66e-05	5.31e-05	3.68e-05	3.55e-05	1.76e-05	5.88e-05	6.14e-05	4.77e-05	3.45e-05	4.64e-05	3.72e-05	6.77e-05	1.55e-05
3-phosphoglycerate	0.375056	0.012784	0.00374	0.004279	0.00332	0.002356	0.004998	0.0051	0.001932	0.003555	0.002341	0.002518	0.014979	0.008945	0.003338	0.005682	0.001932	0.002572	0.001577	0.000643	0.001908	0.000732	0.001442	0.001842	0.002339	0.001343	0.001645	0.002472	0.002485	0.002083
4-pyridoxic acid	0.767917	0.290184	1.05e-05	1.36e-05	4.17e-06	1.49e-05	9.67e-06	2.79e-05	2.03e-05	4.4e-06	5.25e-06	6.25e-06	1.08e-05	1.91e-05	3.38e-06	3.65e-06	1.63e-05	1.79e-05	4.83e-06	1.54e-05	1.01e-06	1.17e-05	4.93e-06	1.36e-05	4.5e-06	7.23e-06	1.12e-05	1.77e-06	3.28e-06	3.38e-06
5-aminolevulinic acid	0.731783	<0.000001	0.028001	0.027042	0.022003	0.021928	0.026191	0.024552	0.023869	0.024735	0.02495	0.025962	0.022737	0.027973	0.029506	0.027396	0.018398	0.019918	0.017477	0.019606	0.017793	0.015889	0.017147	0.018921	0.01845	0.017298	0.020044	0.016913	0.020068	0.021034
5-methoxytryptophan	0.706543	0.186776	1.06e-06	7.17e-06	8.23e-06	2.7e-06	8.29e-06	8.37e-06	1.56e-05	5.25e-06	3.75e-06	1.11e-05	1.09e-05	5.16e-06	3.06e-06	2.64e-06	3.97e-06	5.57e-06	1.5e-05	3.14e-06	6.35e-06	8.14e-07	8.31e-07	4.95e-06	3.22e-06	3.12e-06	3.41e-06	3.58e-06	6.55e-06	4.68e-06
7-methylguanosine	9.09689	0.000391	6.59e-06	1.03e-06	4.27e-06	1.83e-06	3.69e-06	4.29e-06	4.16e-06	4.49e-06	3.86e-06	2.89e-06	6.84e-06	2.88e-06	1.98e-05	1.23e-05	6.65e-05	1.97e-05	1.51e-05	4e-05	6.01e-05	4.78e-05	7.11e-05	0.000119	2.15e-05	4.55e-05	1.57e-05	2.23e-05	8.3e-05	8.57e-05
8-hydroxy-2-deoxyguanosine	1.03622	0.39474	2.37e-07	2.25e-07	1.85e-07	1.97e-07	2.56e-07	2.32e-07	2.25e-07	1.94e-07	1.67e-07	2.08e-07	1.85e-07	2.08e-07	2.26e-07	1.9e-07	2.15e-07	2.51e-07	2.72e-07	2.34e-07	2.29e-07	1.81e-07	1.85e-07	1.83e-07	1.66e-07	1.79e-07	2.57e-07	2.01e-07	2.36e-07	2.24e-07
acetylcarnitine	1.4486	1.5e-05	0.074705	0.069362	0.073477	0.06557	0.055128	0.074641	0.105923	0.091873	0.069926	0.079955	0.04211	0.063466	0.056305	0.065469	0.090532	0.106904	0.092953	0.078911	0.110259	0.088654	0.106264	0.115202	0.105364	0.104027	0.099181	0.093175	0.118007	0.112061
acetylcholine	0.812611	0.014496	0.004015	0.004128	0.003743	0.003207	0.003123	0.003233	0.004232	0.00322	0.003817	0.004373	0.004989	0.003986	0.003392	0.003864	0.003341	0.003241	0.002059	0.002357	0.002456	0.002234	0.003668	0.003224	0.004109	0.003122	0.003812	0.001922	0.003343	0.004133
acetyllysine	1.46699	0.046173	0.001004	0.00143	0.001943	0.001945	0.001992	0.002104	0.001076	0.00203	0.001386	0.000948	0.001709	0.00092	0.001208	0.000647	0.001774	0.00425	0.002438	0.004134	0.002796	0.001672	0.001318	0.001476	0.00134	0.001614	0.001573	0.00219	0.001601	0.001457
aconitate	1.05839	0.605661	3.91e-05	2.91e-05	3.41e-05	3.01e-05	2.72e-05	1.4e-05	7.07e-05	1.62e-05	2.74e-05	4.42e-05	6.12e-05	2.93e-05	5.74e-05	2.38e-05	4.73e-05	4.12e-05	1.27e-05	8.65e-06	2.54e-05	1.18e-05	1.45e-05	1.55e-05	1.22e-05	7.99e-05	9.52e-05	1.3e-05	5.24e-05	9.73e-05
adenine	1.18467	0.266549	0.00015	0.000185	0.000312	0.000208	9.89e-05	0.000208	0.000146	0.000222	0.000448	0.000215	0.000202	0.000211	0.000172	0.000245	0.000232	0.000298	0.000571	0.000285	0.000141	0.000184	0.000242	0.000186	0.000254	0.00016	0.000257	0.000276	0.000158	0.000304
adenosine	2.27586	0.000353	0.021778	0.007969	0.045983	0.038829	0.035407	0.025847	0.030138	0.01265	0.032621	0.021318	0.017347	0.015305	0.030068	0.021021	0.079331	0.03334	0.028597	0.035177	0.075286	0.105894	0.076534	0.059192	0.0624	0.043316	0.076069	0.053266	0.039683	0.040855
adenosine 5-diphosphoribose	1.96331	0.012658	9.88e-06	1.8e-05	7.48e-06	2.24e-05	5.92e-06	2.47e-05	7.27e-06	1.79e-05	9.27e-06	5.49e-06	7.54e-06	9.62e-06	3.65e-06	1.41e-05	2.48e-05	1.51e-05	4.03e-05	2.05e-05	5.71e-05	2.43e-05	1.54e-05	1.18e-05	1.77e-05	1.82e-05	1.19e-05	2.23e-05	2.09e-05	1.86e-05
ADP	0.630732	0.334874	2.36e-05	2.28e-05	1.95e-05	7.86e-05	1.78e-05	0.000251	1.56e-05	0.000398	2.55e-05	3.31e-05	0.000237	3.08e-05	2.09e-05	0.000536	2.18e-05	1.1e-05	1.51e-05	2.81e-05	6.46e-05	0.000255	0.000309	0.000184	8.15e-05	2.24e-05	5.83e-05	2.01e-07	2.4e-05	1.05e-05
agmatine	1.22786	0.379013	2.17e-06	2.08e-06	4.27e-06	4.56e-06	3.55e-06	1.07e-06	1.04e-06	8.97e-07	7.72e-07	9.6e-06	8.54e-07	5.6e-06	3.05e-06	4.3e-06	9.88e-07	8.08e-06	3.78e-06	4.29e-06	3.12e-06	2.52e-06	8.56e-07	2.54e-06	7.68e-07	5.01e-06	4.76e-06	1.86e-06	5.46e-06	9.31e-06
AICAR	1.62366	0.059091	2.52e-05	2.17e-05	3.76e-05	6.75e-05	3.91e-05	1.08e-05	2.6e-05	1.62e-05	3.01e-05	2.79e-05	8.55e-06	7.69e-06	1.15e-05	2.99e-05	6.76e-05	9.28e-06	9.79e-06	4.65e-05	4.44e-05	9.82e-05	3.26e-05	3.89e-05	2.69e-05	6.21e-05	3.81e-05	3.82e-05	2.18e-05	4.76e-05
alanine	0.833714	0.042333	0.082687	0.080164	0.110406	0.100515	0.063204	0.065881	0.053688	0.075211	0.102826	0.098897	0.081283	0.09761	0.067964	0.05918	0.084591	0.070034	0.074196	0.080556	0.058789	0.053077	0.070277	0.054312	0.075046	0.072898	0.056404	0.062314	0.065037	0.066002
allantoin	0.257089	0.002891	0.000553	0.000219	0.00022	8.37e-05	0.000665	0.000157	0.000357	9.94e-05	0.001128	0.000754	0.000719	0.00086	0.001034	0.00041	9.4e-05	0.000168	0.000124	0.000111	0.000109	0.000134	0.000114	0.000127	5.39e-05	8.16e-05	0.000177	0.000111	8.62e-05	0.000351
alpha-hydroxybutyrate	2.10606	0.014242	0.000163	0.000158	0.000124	0.000109	0.000204	0.000139	0.00013	0.000528	3.92e-05	9.12e-05	8.86e-05	0.000142	7.52e-05	0.000107	0.000285	0.000137	0.00021	0.000301	0.000376	0.000819	0.000151	9.53e-05	0.000307	0.000261	0.000351	0.000254	0.000436	0.000416
alpha-ketoisovaleric acid	2.06384	0.247623	0.000122	0.001114	0.000992	0.000722	4.8e-05	3.55e-05	7.71e-05	0.000273	0.000866	3.86e-05	5.73e-05	0.000159	1.67e-05	9.24e-05	0.002179	2.15e-05	0.000123	2.7e-05	8.45e-06	5.96e-05	0.001932	2.83e-05	3.04e-05	3.49e-05	0.002302	8.34e-05	4.42e-05	0.002632
aminoadipic acid	5.21022	0.00635	0.000176	0.000208	0.000173	0.00016	0.000248	0.000206	0.000135	0.000152	4.42e-05	2.52e-05	5.12e-05	5.19e-05	3.86e-05	6.51e-05	0.000311	0.000355	0.001148	0.001448	0.001412	0.00023	0.000251	0.000251	0.000271	0.000221	0.001093	0.001418	0.000179	0.000354
AMP	12.3847	<0.000001	0.000565	0.000183	0.000462	0.001873	0.000351	0.000533	0.001572	0.000116	0.000183	5.36e-05	0.000233	0.000565	0.000189	0.000834	0.008775	0.00799	0.005647	0.00687	0.008952	0.00847	0.007927	0.005947	0.006544	0.005515	0.005458	0.004778	0.007377	0.004976
arginine	1.27701	0.183744	0.001874	0.002508	0.003905	0.002192	0.003489	0.004632	0.001928	0.003898	0.001779	0.000901	0.002527	0.001192	0.001423	0.000601	0.002758	0.004159	0.005215	0.005006	0.002857	0.00292	0.003242	0.002305	0.002169	0.001404	0.002164	0.001805	0.001689	0.003909
ascorbic acid	1.40608	0.025809	0.002421	0.002006	0.001671	0.003037	0.002606	0.00316	0.001123	0.002154	0.001804	0.001394	0.001957	0.000958	0.001105	0.001731	0.001663	0.001249	0.002757	0.002315	0.00238	0.00275	0.004191	0.002201	0.002629	0.002361	0.002733	0.004844	0.003142	0.00274
asparagine	1.83581	<0.000001	0.002402	0.002241	0.003459	0.002988	0.002057	0.003066	0.001519	0.003149	0.003144	0.002728	0.002657	0.003348	0.002321	0.001689	0.004131	0.00363	0.003979	0.003789	0.004593	0.0052	0.005318	0.005869	0.005377	0.004897	0.004207	0.006209	0.005053	0.004951
aspartate	1.342	0.011801	0.014158	0.01329	0.013137	0.011809	0.015473	0.012057	0.011186	0.01527	0.015077	0.00854	0.013525	0.015323	0.007795	0.007202	0.012035	0.014765	0.01062	0.011581	0.019355	0.016256	0.015303	0.019317	0.019819	0.01525	0.012358	0.026346	0.016946	0.021953
beta-hydroxybutyrate	4.39505	0.072397	0.00084	0.001353	0.000698	0.000397	0.002764	0.002348	0.001075	0.00256	0.000488	0.000437	0.000973	0.001326	0.000689	0.000552	0.001549	0.000532	0.000989	0.001565	0.010397	0.028073	0.00375	0.009786	0.00207	0.0016	0.002337	0.001429	0.003851	0.00447
betaine	1.53004	0.000289	0.00759	0.006342	0.010051	0.012551	0.008287	0.008719	0.00892	0.006312	0.0059	0.006047	0.006231	0.004455	0.006693	0.008835	0.01222	0.009769	0.012216	0.010618	0.010456	0.008538	0.013495	0.012114	0.01354	0.016328	0.010264	0.007554	0.011703	0.013722
betaine aldehyde	0.986455	0.64211	0.000103	0.000121	6.4e-05	7.57e-05	6.99e-05	4.94e-05	8.83e-05	5.3e-05	1.67e-07	6.05e-05	0.000116	0.000112	4.6e-05	9.06e-05	6.36e-05	6.61e-05	8.82e-05	5.41e-05	6.56e-05	4.61e-05	4.03e-05	6.59e-05	0.000111	0.000105	8.21e-05	9.4e-05	6.55e-05	7.86e-05
biotin	1.18695	0.379013	2.63e-05	7.43e-05	5.12e-06	4.93e-05	0.000129	2.37e-05	6.23e-05	5.08e-05	1.89e-05	1.34e-05	3.59e-05	2.16e-05	3.55e-05	2.86e-05	6.06e-05	3.89e-05	3.02e-05	3.24e-05	4.76e-05	5.79e-05	3.09e-05	7.52e-05	3.19e-05	2.49e-05	9.88e-05	2.84e-05	7.75e-05	4.14e-05
butyrate	1.00551	0.679571	9.87e-06	1.77e-05	1.79e-05	2.83e-05	1.78e-05	9.67e-06	9.87e-06	1.53e-05	9.27e-06	1.92e-05	9.4e-06	1.01e-05	1.46e-05	4.48e-05	1.09e-05	9.28e-06	3.78e-05	1.62e-05	1.8e-05	2.01e-05	6e-06	2.37e-05	1.23e-05	8.28e-06	1.67e-05	9.31e-06	3.06e-05	1.45e-05
C12 carnitine	0.859594	0.414306	1.54e-05	7.27e-06	5.97e-06	1e-05	1.54e-05	1.83e-05	1.14e-05	1.89e-05	3.09e-06	5.76e-06	1.37e-05	9.65e-07	5.22e-06	4.4e-06	1.49e-05	1.86e-05	1.26e-06	8.64e-06	1.27e-05	8.14e-07	8.57e-06	5.92e-06	3.07e-06	4.6e-06	1.56e-05	3.72e-06	6.29e-06	1.14e-05
C14 carnitine	1.4271	0.155579	3.82e-05	1.35e-05	9.39e-06	6.93e-06	4.74e-05	1.61e-05	1.25e-05	9.88e-06	7.81e-06	1.34e-05	1.54e-05	2.87e-06	2.09e-05	1.14e-05	2.19e-05	5.11e-05	3.65e-05	1.73e-05	1.69e-05	1.43e-05	1.03e-05	1.86e-05	2.54e-05	1.57e-05	2.86e-05	1.3e-05	3.77e-05	1.09e-05
C16 carnitine	1.13618	0.247623	0.000302	0.000227	0.00019	0.000214	0.000305	0.000194	0.000259	0.00024	0.000135	0.000196	0.000185	0.000219	0.000195	0.000176	0.000367	0.000324	0.000293	0.000239	0.000188	0.000231	0.000132	0.000138	0.000186	0.000219	0.00039	0.000154	0.000302	0.000257
C18 carnitine	1.03622	0.39474	2.37e-07	2.25e-07	1.85e-07	1.97e-07	2.56e-07	2.32e-07	2.25e-07	1.94e-07	1.67e-07	2.08e-07	1.85e-07	2.08e-07	2.26e-07	1.9e-07	2.15e-07	2.51e-07	2.72e-07	2.34e-07	2.29e-07	1.81e-07	1.85e-07	1.83e-07	1.66e-07	1.79e-07	2.57e-07	2.01e-07	2.36e-07	2.24e-07
C3 carnitine	0.935559	0.510723	0.003828	0.004583	0.002805	0.002421	0.00326	0.000995	0.002128	0.002492	0.002503	0.001519	0.001569	0.002659	0.00179	0.004871	0.002288	0.004046	0.00146	0.002178	0.001202	0.00237	0.003711	0.004488	0.002717	0.002301	0.001544	0.001822	0.001404	0.003229
C4 carnitine	0.216781	0.023548	1.98e-05	3.32e-05	7.17e-05	2.46e-05	6.28e-05	7.74e-05	0.000152	0.000416	0.000142	6.44e-05	2.39e-05	0.000173	6.79e-05	7.78e-05	7.95e-06	2.51e-07	1.51e-05	3.68e-05	3.7e-05	1.01e-05	2.4e-05	6.68e-05	1.31e-05	1.82e-05	1.61e-05	1.77e-05	6.55e-06	3.41e-05
C5 carnitine	0.868218	0.40474	0.000765	0.000987	0.000969	0.001549	0.000568	0.000195	0.000394	0.000733	0.001702	0.001306	0.001581	0.001612	0.000847	0.00085	0.000582	0.001834	0.001131	0.000757	0.000297	0.002232	0.000903	0.00036	0.000983	0.001052	0.000876	0.00025	0.000491	0.000382
C6 carnitine	0.505458	0.028305	0.005615	0.005116	0.00912	0.005529	0.01425	0.007867	0.015975	0.020397	0.028632	0.0086	0.014376	0.019413	0.003976	0.005381	0.001514	0.001736	0.004327	0.003128	0.005161	0.012299	0.013011	0.013537	0.00772	0.00205	0.002822	0.002316	0.007705	0.00546
C8 carnitine	0.647612	0.162217	0.001724	0.001028	0.002221	0.001346	0.005543	0.003255	0.004836	0.008576	0.011277	0.002264	0.00622	0.008122	0.000664	0.001787	0.00076	0.000923	0.00163	0.001148	0.002564	0.005381	0.004967	0.005148	0.003308	0.001199	0.001201	0.003403	0.004412	0.001973
cadaverine	1.03622	0.39474	2.37e-07	2.25e-07	1.85e-07	1.97e-07	2.56e-07	2.32e-07	2.25e-07	1.94e-07	1.67e-07	2.08e-07	1.85e-07	2.08e-07	2.26e-07	1.9e-07	2.15e-07	2.51e-07	2.72e-07	2.34e-07	2.29e-07	1.81e-07	1.85e-07	1.83e-07	1.66e-07	1.79e-07	2.57e-07	2.01e-07	2.36e-07	2.24e-07
cADP-ribose	5.8245	0.045431	3.29e-06	2.07e-06	4.17e-06	1.83e-06	2.37e-06	1.07e-06	4.15e-06	8.98e-07	7.72e-07	1.92e-06	1.71e-06	9.6e-07	2.09e-06	8.79e-07	3.97e-06	1.04e-05	3.63e-06	1.84e-05	1.59e-05	6.12e-05	6e-06	1.52e-05	2.3e-06	3.32e-06	2.38e-06	2.79e-06	9.83e-06	8.28e-06
carbamoylphosphate	2.47586	<0.000001	3.73e-05	3.84e-05	3.07e-05	1.64e-05	2.49e-05	3.55e-05	1.87e-05	1.62e-05	1.54e-05	1.25e-05	2.22e-05	1.73e-05	2.4e-05	1.85e-05	4.67e-05	6.15e-05	5.67e-05	6.05e-05	6.98e-05	6.12e-05	6.39e-05	6.93e-05	3.54e-05	4.22e-05	5.24e-05	3.35e-05	7.64e-05	7.66e-05
carnitine	0.963863	0.482629	0.061047	0.06321	0.03216	0.038821	0.054691	0.044193	0.058115	0.036371	0.03469	0.033448	0.054502	0.052544	0.037168	0.048988	0.043101	0.048049	0.036325	0.035883	0.040693	0.030569	0.04115	0.043906	0.05274	0.05681	0.045866	0.054412	0.043366	0.0478
choline	0.791817	0.225836	0.001785	0.00203	0.002228	0.002667	0.00399	0.003464	0.003083	0.002831	0.004191	0.003393	0.005167	0.005787	0.007683	0.009285	0.002644	0.006091	0.003286	0.003439	0.002604	0.002886	0.004697	0.004478	0.00228	0.002021	0.001981	0.005242	0.002019	0.001597
citraconic acid	1.83769	0.064921	5.51e-05	0.000187	0.000128	2.69e-05	5.33e-05	0.000101	6.86e-05	7.59e-05	6.63e-05	0.00021	0.000254	5.72e-05	0.000319	0.000225	0.000181	9.34e-05	0.000105	0.000118	0.000256	0.000203	0.000147	0.000401	0.000429	0.000519	3.16e-05	0.00019	8.02e-05	0.000566
citrate	2.42277	0.002161	0.01386	0.013152	0.004377	0.003163	0.012106	0.012405	0.011617	0.007809	0.006361	0.006191	0.012531	0.014638	0.011454	0.009333	0.018564	0.011135	0.006829	0.006085	0.018559	0.017179	0.018277	0.028208	0.038906	0.033273	0.026966	0.029253	0.036151	0.043995
citrulline	0.572005	9.8e-05	0.008817	0.004907	0.007567	0.010153	0.006309	0.006049	0.006955	0.005796	0.004985	0.00772	0.008241	0.006822	0.005167	0.004437	0.003371	0.004312	0.004869	0.005364	0.00246	0.003215	0.0037	0.004743	0.002914	0.002972	0.003616	0.003639	0.003701	0.004484
CMP	2.61574	<0.000001	0.001737	0.001432	0.000957	0.000955	0.000824	0.001095	0.001158	0.000638	0.000273	0.000344	0.001075	0.000676	0.000468	0.000821	0.002314	0.002385	0.001787	0.002104	0.002788	0.003156	0.001952	0.001386	0.002704	0.00225	0.003364	0.002413	0.002237	0.001515
creatine	0.900505	0.023548	0.242052	0.23511	0.20123	0.211923	0.252659	0.235357	0.226473	0.217594	0.19405	0.236244	0.212884	0.220415	0.233465	0.229702	0.203027	0.236513	0.232927	0.224579	0.211471	0.185004	0.180405	0.184387	0.174242	0.184272	0.221856	0.202468	0.229306	0.142906
creatinine	0.644121	<0.000001	0.012375	0.016807	0.0118	0.010487	0.016221	0.015481	0.011657	0.013254	0.012793	0.015055	0.014131	0.016121	0.016148	0.012372	0.007869	0.010567	0.008789	0.008605	0.008171	0.00728	0.008347	0.0098	0.008543	0.008161	0.009328	0.008368	0.009064	0.011433
cystathionine	11.9203	0.019865	1.21e-05	2.25e-07	3.07e-05	3.28e-05	2.56e-07	2.32e-07	2.25e-07	1.94e-07	1.67e-07	2.08e-07	1.85e-07	2.08e-07	2.26e-07	1.9e-07	6.86e-05	6.5e-05	9.2e-05	0.000294	4.76e-05	0.000166	2.14e-05	2.45e-05	2.46e-05	4.56e-05	1.79e-05	1.86e-05	1.31e-05	3.62e-05
cysteine	3.1433	4.6e-05	2.37e-07	2.25e-07	1.54e-05	1.55e-05	1.3e-05	1.93e-05	1.14e-05	1.94e-07	8.48e-06	2.08e-07	1.85e-07	2.08e-07	1.36e-05	1.9e-07	1.69e-05	1.04e-05	3.15e-05	2.16e-05	3.17e-05	2.36e-05	2.4e-05	2.87e-05	1.31e-05	1.82e-05	2.02e-05	1.3e-05	2.82e-05	2.59e-05
cystine	0.131127	9.6e-05	8.23e-05	9.35e-05	4.27e-05	6.48e-05	0.000144	7.63e-05	9.35e-05	8.99e-05	0.000181	0.000223	0.000197	0.000178	0.000244	0.000245	1.29e-05	2.79e-05	1.51e-05	3.57e-05	1.9e-05	2.27e-05	1.54e-05	1.01e-05	9.23e-06	1.66e-05	1.07e-05	2.23e-05	1.09e-05	2.48e-05
cytidine	2.88447	0.022681	0.000706	0.000515	0.000708	0.000691	0.001573	0.000463	0.000606	0.00067	0.000446	0.000328	0.000818	0.000728	0.000628	0.000788	0.002036	0.001168	0.000718	0.001343	0.003808	0.00712	0.002031	0.002385	0.001239	0.001283	0.00227	0.000869	0.000652	0.000872
cytosine	1.35194	0.041798	0.000126	0.000169	9.22e-05	0.000119	0.000291	0.000204	0.000112	0.000181	0.000127	0.000156	0.000144	0.000133	0.000117	0.000157	0.000169	0.000162	0.000105	8.86e-05	0.000209	0.000176	0.000193	0.000181	0.000307	0.000229	0.000303	0.00028	0.000165	0.000288
dAMP	0.133196	0.019991	6.89e-05	9.66e-05	1.02e-05	1.92e-05	4.97e-05	0.000385	1.66e-05	0.00033	0.000193	0.000143	0.000767	0.000589	0.000213	6.89e-05	4.83e-05	7.54e-05	6.3e-06	2.34e-07	1.69e-05	1.68e-06	5.13e-06	1.78e-06	6.9e-06	2.4e-05	0.000155	4.56e-05	3.18e-06	1.03e-06
deoxyinosine	2.85548	0.074245	2.2e-06	5.3e-06	8.53e-06	5.47e-06	4.86e-05	2.15e-05	2.07e-06	6.29e-06	2.32e-06	1.44e-05	1.79e-05	3.84e-06	8.35e-06	3.52e-06	2.78e-05	1.51e-05	1.14e-05	4.54e-05	6.34e-06	1.43e-05	3.94e-05	8.43e-06	4.84e-05	1.33e-05	0.000142	1.3e-05	3.06e-05	1.02e-05
deoxyribose phosphate	1.37525	0.252793	1.98e-05	1.35e-05	5.73e-05	7.3e-06	1.36e-05	2.63e-05	7.27e-06	1.89e-05	1.04e-05	1.15e-05	2.05e-05	7.69e-06	5.04e-05	2.86e-05	2.88e-05	1.74e-05	7.05e-05	7.16e-05	2.33e-05	1.17e-05	9.43e-06	1.61e-05	1.92e-05	3.31e-05	4.16e-05	1.07e-05	2.62e-05	1.86e-05
deoxyuridine	0.445734	0.003984	6.48e-05	3.11e-05	6.91e-05	9.3e-05	6.75e-05	9.67e-05	1.87e-05	4.04e-05	3.24e-05	4.99e-05	5.04e-05	2.02e-05	4.18e-05	2.29e-05	1.19e-05	1.16e-05	2.65e-05	1.19e-05	3.49e-05	3.69e-05	3.17e-05	2.45e-05	2.15e-05	2.49e-05	3.45e-05	2.98e-05	3.28e-06	7.24e-06
dihydroorotate	1.20313	0.164787	5.05e-05	4.78e-05	6.66e-05	4.2e-05	3.67e-05	5.59e-05	3.22e-05	4.49e-05	1.85e-05	3.84e-05	3.93e-05	3.08e-05	8.35e-06	4.75e-05	3.48e-05	7.43e-05	4.91e-05	7.35e-05	4.97e-05	5.03e-05	4.46e-05	6.08e-05	2.84e-05	3.4e-05	5.24e-05	3.72e-05	3.71e-05	4.35e-05
dihydroxyacetone phosphate	2.08471	0.044964	0.000149	9.77e-05	0.000127	0.000104	4.21e-05	7.31e-05	6.61e-05	3.59e-05	7.53e-05	6.15e-05	8.16e-05	5.87e-05	0.0001	8.45e-05	0.000463	9.4e-05	5.58e-05	5.84e-05	0.000124	8.27e-05	4.54e-05	0.000163	8.92e-05	7.46e-05	0.000396	0.000173	0.000341	0.000241
dimethylglycine	0.803845	0.252125	0.000404	0.000317	0.000347	0.000376	0.000699	0.000428	0.000433	0.000423	0.000596	0.000498	0.000695	0.000804	0.001012	0.001633	0.000527	0.000712	0.000629	0.000347	0.000496	0.000463	0.000711	0.00064	0.000353	0.000301	0.00038	0.000827	0.000273	0.000257
flavin adenine dinucleotide	0.9453	0.632123	0.000178	4.16e-06	0.000102	7.94e-05	0.000213	9.68e-06	2.1e-06	1.8e-06	0.000198	9.65e-05	0.000107	0.000225	0.000472	2.64e-06	6.95e-06	0.000276	0.000267	0.00015	2.11e-06	7.54e-06	2.57e-06	6.76e-06	6.42e-05	0.000285	0.000129	6.5e-06	0.000222	0.000142
flavone	1.6769	0.076979	6.58e-06	5.19e-06	5.98e-06	6.38e-06	1.3e-05	1.5e-05	4.16e-06	4.49e-06	1.24e-05	3.84e-06	1.71e-06	1.92e-06	7.32e-06	8.79e-06	1.49e-05	4.65e-06	2.14e-05	2.81e-05	5.29e-06	8.38e-07	1.46e-05	1.69e-05	7.68e-06	4.97e-06	9.52e-06	4.65e-06	1.86e-05	8.28e-06
folic acid	0.822725	0.357765	3.29e-06	2.08e-06	1.7e-06	3.65e-06	3.55e-06	2.32e-07	4.17e-06	8.98e-07	2.32e-06	8.64e-06	3.42e-06	2.88e-06	2.09e-06	1.76e-06	3.97e-06	1.16e-06	5.04e-06	3.24e-06	2.12e-06	3.36e-06	1.72e-06	8.4e-07	1.54e-06	1.66e-06	3.56e-06	2.79e-06	1.09e-06	1.03e-06
fumarate	2.34439	<0.000001	0.007155	0.008721	0.006497	0.003948	0.007486	0.00664	0.007096	0.0062	0.005609	0.004121	0.008258	0.00619	0.004727	0.004725	0.012655	0.01058	0.011334	0.013858	0.016728	0.016239	0.013901	0.016294	0.015888	0.013458	0.017781	0.012669	0.01318	0.018658
galactose 1-phosphate	0.270424	<0.000001	0.001464	0.001441	0.000831	0.000955	0.001469	0.001235	0.001591	0.000813	0.001587	0.001061	0.000664	0.000925	0.001497	0.001188	0.000434	0.000265	0.0002	0.000187	0.000188	1.51e-05	0.000142	0.000204	0.000664	0.000648	0.000405	0.000247	0.000316	0.000547
gluconic acid	0.745263	0.017742	0.000596	0.000475	0.000499	0.000627	0.00039	0.00035	0.000318	0.000314	0.000511	0.000438	0.000286	0.000277	0.000345	0.00034	0.000311	0.000222	0.000422	0.000435	0.000257	0.000263	0.000393	0.000273	0.000331	0.000305	0.000227	0.000263	0.000205	0.000354
glucosamine	0.656926	0.011092	4.5e-05	3.84e-05	1.96e-05	4.38e-05	5.21e-05	5.16e-05	2.91e-05	5.84e-05	3.32e-05	3.75e-05	5.81e-05	6.54e-05	4.7e-05	3.87e-05	2.19e-05	2.09e-05	1.51e-05	6.38e-05	2.64e-05	3.27e-05	1.8e-05	2.03e-05	4e-05	2.07e-05	2.02e-05	2.79e-05	2.62e-05	4.76e-05
glucosamine-6-phosphate	0.726055	0.008474	0.000487	0.000521	0.000346	0.000472	0.000362	0.000489	0.000331	0.000311	0.000447	0.000503	0.000358	0.000632	0.000646	0.000492	0.000241	0.000489	0.000489	0.000261	0.000442	0.000211	0.000293	0.000142	0.00029	0.000289	0.000334	0.000311	0.000407	0.000405
glucose/fructose	1.83997	0.309173	0.000101	0.000196	7.77e-05	0.000187	0.000393	0.000171	0.000316	0.000117	0.000116	0.000156	4.62e-05	9.13e-05	0.000194	9.06e-05	0.000302	0.000144	0.000188	0.000177	6.56e-05	1.51e-05	7.97e-05	8.96e-05	0.000145	0.000134	0.000411	8.1e-05	0.000257	0.001975
glucose-6-phosphate / fructose-6-phosphate	0.247377	<0.000001	0.00757	0.008674	0.004004	0.005305	0.006624	0.006143	0.008818	0.004403	0.008187	0.005422	0.003123	0.004919	0.007891	0.005578	0.002058	0.001131	0.0011	0.000592	0.000913	7.55e-05	0.000866	0.001156	0.002729	0.003091	0.002067	0.00128	0.001518	0.002586
glucuronate	1.10562	0.529739	8.78e-06	1.25e-05	3.41e-06	1e-05	1.3e-05	2.26e-05	5.2e-06	5.39e-06	1.54e-06	5.76e-06	1.71e-06	2.88e-06	3.13e-06	8.79e-07	4.18e-06	4.64e-06	1.39e-05	7.57e-06	6.35e-06	7.55e-06	7.71e-06	1.35e-05	9.99e-06	4.97e-06	1.43e-05	1.86e-06	5.46e-06	4.14e-06
glutamate	1.90936	3.8e-05	0.099537	0.09033	0.07887	0.065607	0.082452	0.07772	0.091133	0.044151	0.048764	0.049513	0.066647	0.110688	0.070999	0.071689	0.121999	0.111512	0.080676	0.067835	0.131372	0.152074	0.140451	0.178311	0.141626	0.155892	0.157776	0.204919	0.164597	0.178487
glutamine	0.550551	1.2e-05	0.029135	0.030602	0.03125	0.028023	0.032364	0.031663	0.026718	0.030118	0.021862	0.02182	0.02498	0.039069	0.022266	0.01887	0.015034	0.009322	0.009391	0.008488	0.009131	0.022427	0.017146	0.021387	0.019187	0.017966	0.016362	0.02406	0.010369	0.012589
glyceraldehyde-3-phosphate	0.4805	2.6e-05	0.000448	0.00037	0.000582	0.000656	0.000565	0.000381	0.000431	0.000461	0.00061	0.000789	0.000333	0.000491	0.000788	0.00055	0.000299	0.000282	0.000244	0.000254	0.000221	0.000138	0.000249	0.00025	0.000243	0.000344	0.000243	0.000278	0.000189	0.000319
glycerate	0.168023	0.004406	4.83e-05	3.01e-05	5.72e-05	3.65e-05	6.39e-05	6.23e-05	1.97e-05	4.31e-05	4.79e-05	3.84e-05	0.000217	3.94e-05	5.22e-05	9.06e-05	8.93e-06	9.3e-06	6.28e-06	1.08e-05	6.35e-06	1.17e-05	7.71e-06	2.11e-05	6.92e-06	5.8e-06	7.14e-06	1.3e-05	1.53e-05	1.14e-05
glycerophosphorylcholine	2.19634	0.000289	0.003529	0.003265	0.003827	0.002324	0.004123	0.00355	0.003264	0.004213	0.005558	0.005187	0.005156	0.007078	0.003835	0.006058	0.005939	0.011369	0.006202	0.005289	0.011906	0.005602	0.016472	0.014002	0.013544	0.007768	0.00825	0.007726	0.011511	0.007703
glycine	2.39689	3e-06	0.033016	0.036891	0.047704	0.060967	0.04188	0.038471	0.015698	0.048052	0.030445	0.033409	0.028991	0.029606	0.030023	0.016375	0.075838	0.097226	0.111847	0.120727	0.08415	0.078464	0.084704	0.099889	0.05588	0.073348	0.041616	0.091007	0.068504	0.088366
glyoxylate	2.3225	<0.000001	4.72e-05	8.31e-06	3.59e-05	1.09e-05	5.03e-05	3.17e-05	5.4e-05	5.3e-05	5.1e-05	1.73e-05	5.98e-05	3.75e-05	4.07e-05	2.99e-05	8.54e-05	8.82e-05	8.19e-05	0.000119	8.46e-05	5.87e-05	9.94e-05	8.15e-05	8.65e-05	6.21e-05	0.000101	7.03e-05	8.03e-05	0.000115
GSH	1.6386	6.3e-05	0.030881	0.027751	0.054112	0.046471	0.027966	0.027033	0.01708	0.026361	0.038485	0.034362	0.033728	0.028918	0.029074	0.035386	0.050232	0.045924	0.04357	0.031839	0.05342	0.059274	0.049961	0.073957	0.069075	0.046665	0.045291	0.066356	0.05583	0.056266
GSSG	0.638508	0.005491	0.025475	0.017527	0.007064	0.007534	0.012823	0.013204	0.016686	0.022756	0.022212	0.022935	0.0196	0.018661	0.023703	0.021015	0.005967	0.009783	0.006574	0.018722	0.010439	0.009539	0.013102	0.010988	0.009837	0.016662	0.006617	0.012028	0.010805	0.017534
guanidoacetic acid	1.17545	0.041896	0.003824	0.003996	0.004804	0.004531	0.005359	0.006055	0.003568	0.005592	0.004181	0.005833	0.005061	0.005267	0.005637	0.004207	0.006489	0.005744	0.005905	0.005646	0.004187	0.007391	0.0048	0.004457	0.004764	0.007002	0.006722	0.006009	0.004101	0.00597
guanine	1.65141	0.108522	4.35e-06	2.02e-06	6.69e-06	3.65e-06	3.43e-06	4.3e-06	7.22e-06	3.59e-06	7.49e-07	2.88e-06	3.29e-06	3.74e-06	4.11e-06	3.96e-06	9.94e-06	1.74e-05	2.52e-06	3.16e-06	1.31e-05	5.03e-06	1.03e-05	1.63e-06	3.07e-06	2.49e-06	9.05e-06	1.84e-06	1.02e-06	8.28e-06
guanosine	2.90192	6e-06	0.000224	0.000447	0.000274	0.000284	0.000287	0.000214	0.000366	0.000406	0.000277	0.000143	0.000293	0.000233	0.000367	0.000215	0.001095	0.000445	0.0008	0.000944	0.000729	0.001331	0.000559	0.000857	0.000641	0.00073	0.001197	0.000744	0.000622	0.000901
histidine	0.30861	<0.000001	0.003256	0.002861	0.002756	0.00309	0.002701	0.003279	0.001416	0.002946	0.003788	0.003767	0.003898	0.003577	0.004755	0.002192	0.000748	0.001114	0.00098	0.000859	0.00161	0.000918	0.000638	0.000673	0.00095	0.001101	0.000779	0.000931	0.00108	0.001181
homocysteic acid	1.09525	0.439182	2.63e-05	1.77e-05	5.12e-05	2.37e-05	2.23e-05	7.53e-06	1.26e-05	2.87e-05	4.79e-05	3.94e-05	2.05e-05	2.4e-05	1.63e-05	2.37e-05	3.58e-05	4.18e-05	4.16e-05	2.59e-05	1.27e-05	2.85e-05	3.86e-05	2.32e-05	1.53e-05	2.4e-05	1.55e-05	2.89e-05	2.29e-05	3.93e-05
homocysteine	1.77966	0.002398	1.98e-05	3.63e-05	2.22e-05	3.38e-05	3.32e-05	2.52e-05	9.85e-06	1.89e-05	9.27e-06	3.36e-05	2.22e-05	1.44e-05	1.35e-05	2.81e-05	5.27e-05	3.6e-05	3.53e-05	4.43e-05	4.44e-05	3.1e-05	2.23e-05	3.97e-05	4.3e-05	2.98e-05	2.74e-05	5.17e-05	2.95e-05	7.86e-05
homoserine	0.929702	0.332551	0.00908	0.007555	0.005822	0.005368	0.007673	0.011882	0.005977	0.008597	0.007853	0.007315	0.009259	0.010533	0.007459	0.004716	0.007646	0.005056	0.006304	0.006779	0.005117	0.005925	0.009067	0.007379	0.007549	0.00849	0.007831	0.007069	0.008761	0.007627
hydroxyglutaric acid	0.752517	0.332551	0.001235	0.001099	0.000456	0.000294	0.002986	0.000983	0.00352	0.000367	0.000358	0.000731	0.000821	0.000843	0.001329	0.000878	0.000633	0.000434	0.000667	0.000589	0.000321	0.000466	0.000524	0.000599	0.000612	0.000982	0.003267	0.000684	0.001095	0.000918
hydroxyisocaproic acid	1.75766	0.056241	6.09e-05	2.39e-05	7.89e-05	5.54e-05	1.53e-05	2.4e-05	4.31e-05	1.22e-05	0.000101	1.87e-05	2.99e-05	2.19e-05	7.83e-05	3.98e-05	8.15e-05	2.75e-05	0.000113	9.68e-05	9.84e-05	0.000159	2.19e-05	1.04e-05	5.65e-05	5.59e-05	0.000146	2.05e-05	0.00013	3.65e-05
hydroxyphenylpyruvate	0.848694	0.252793	0.000387	0.000164	0.000481	0.000272	0.000187	0.000357	0.000206	0.000259	0.0006	0.000257	0.000402	0.000324	0.000668	0.000295	0.000477	0.000236	0.000385	0.000403	0.000263	0.000289	0.000233	0.000278	0.000279	0.000295	0.000157	0.000196	0.00025	0.000345
hydroxyproline	0.623049	4e-06	0.028517	0.021792	0.024702	0.031003	0.023577	0.022418	0.0187	0.019527	0.019848	0.025322	0.019109	0.020661	0.022095	0.020058	0.013607	0.017648	0.014895	0.013921	0.014266	0.012153	0.015381	0.014736	0.011614	0.013737	0.0125	0.012258	0.014268	0.015433
hypoxanthine	2.65117	0.001105	0.00027	0.000346	0.00104	0.000904	0.00073	0.00017	0.001273	0.000216	0.000512	0.000255	0.000352	8.84e-05	0.000147	0.000238	0.002046	0.000668	0.001195	0.001351	0.001047	0.002252	0.001148	0.000818	0.001095	0.000937	0.002346	0.000687	0.001081	0.00059
imidazole	0.654748	0.117041	1.4e-05	9.13e-06	3.4e-06	9.11e-07	2.29e-06	4.24e-06	7.27e-06	9.89e-06	3.78e-06	4.69e-06	1.09e-05	5.77e-06	8.2e-06	2.39e-06	1.87e-06	7.94e-06	2.52e-06	3.12e-06	8.26e-06	9.23e-06	5.14e-06	2.54e-06	2.59e-06	2.4e-06	2.57e-07	6.52e-06	2.19e-06	1.98e-06
imidazoleacetic acid	1.6645	0.069093	1.1e-05	1.56e-05	2.43e-05	2.92e-05	2.33e-05	1.85e-05	2.26e-05	1.17e-05	9.41e-06	1.25e-05	5.82e-06	5.58e-06	1.57e-05	4.86e-06	1.84e-05	9.29e-06	2.52e-05	2.38e-05	2.49e-05	3.4e-05	1.46e-05	5.47e-06	2.23e-05	2.82e-05	7.62e-05	1.86e-05	2.18e-05	2.48e-05
IMP	8.35349	<0.000001	0.001186	0.000445	0.001274	0.008781	0.000754	0.001306	0.004888	0.000157	0.000475	3.94e-05	0.001022	0.001338	0.000878	0.002068	0.017061	0.020323	0.010592	0.019319	0.0242	0.020541	0.014099	0.011926	0.010172	0.012026	0.007202	0.013165	0.011584	0.013401
indole	1.19601	0.038837	0.001536	0.001811	0.001717	0.001816	0.001908	0.00202	0.00145	0.002518	0.002098	0.002006	0.001875	0.002106	0.002233	0.001706	0.002085	0.002417	0.002405	0.002203	0.001806	0.003021	0.00185	0.00169	0.001761	0.002876	0.003241	0.002236	0.001799	0.002401
indole-3-carboxylic acid	0.859485	0.40474	1.87e-05	2.03e-06	3.41e-06	5.47e-06	8.28e-06	1.28e-05	7.27e-06	5.39e-06	6.18e-06	1.15e-05	3.33e-06	7.69e-06	4.18e-06	7.91e-06	2.91e-06	2.44e-06	6.23e-06	1.19e-05	1.06e-06	9.23e-06	9.33e-06	5.25e-06	5.3e-06	5.59e-06	1.55e-05	6.48e-06	2.27e-06	5.17e-06
indoleacrylic acid	0.682327	0.338777	5.27e-05	4.78e-05	1.78e-05	1.23e-05	0.000263	2.69e-05	0.000223	2.61e-05	2.47e-05	2.57e-05	9.22e-06	2.79e-05	8.15e-05	1.06e-05	8.88e-05	1.03e-05	1.26e-05	2.7e-05	3.49e-05	1.42e-05	4.37e-05	6.88e-05	4.61e-05	2.46e-05	9.64e-05	1.77e-05	5.09e-05	3.52e-05
inosine	3.30936	1.8e-05	0.005399	0.005133	0.019485	0.017215	0.013797	0.006669	0.018324	0.002284	0.007115	0.002569	0.006088	0.001298	0.006348	0.003642	0.038353	0.032987	0.025315	0.032684	0.027151	0.039173	0.031898	0.020679	0.019205	0.021632	0.044568	0.013769	0.018326	0.014538
isoleucine	1.27135	0.048675	0.001574	0.002313	0.00183	0.001238	0.002218	0.002396	0.001659	0.003584	0.002051	0.002197	0.002054	0.003316	0.002482	0.00209	0.003526	0.002069	0.001913	0.002106	0.003031	0.004859	0.002449	0.002152	0.003185	0.003249	0.003239	0.002982	0.00208	0.002297
kynurenine	0.790033	0.18528	0.000128	5.5e-05	4.36e-05	7.8e-05	3.67e-05	3.17e-05	6.65e-05	4.74e-05	0.000111	5.36e-05	0.000101	0.000138	0.000102	5.28e-05	6.36e-05	7.19e-05	4.53e-05	4.29e-05	9.52e-05	5.12e-05	3.94e-05	9.46e-05	6.07e-05	7.54e-05	3.34e-05	3.35e-05	2.05e-05	9.21e-05
lactate	0.812718	0.00027	0.511949	0.525582	0.497701	0.556459	0.545561	0.546697	0.609755	0.55945	0.555393	0.602599	0.560666	0.427587	0.621414	0.655851	0.476915	0.50101	0.529531	0.528098	0.465493	0.431905	0.447985	0.381888	0.431179	0.425169	0.495642	0.345492	0.439577	0.369304
leucine	1.36713	0.017742	0.00255	0.003752	0.003403	0.002816	0.003047	0.003416	0.002156	0.004717	0.003606	0.003595	0.003352	0.00535	0.002857	0.002859	0.007077	0.004093	0.004014	0.003967	0.003651	0.005536	0.003505	0.002346	0.006184	0.006724	0.005283	0.004605	0.00312	0.004265
lipoate	1.29192	0.235877	4.95e-05	3.74e-05	8.22e-06	2.28e-05	6.47e-05	5.91e-05	2.29e-05	2.79e-05	1.7e-05	1.32e-05	2.27e-05	4.42e-05	7.13e-06	1.41e-05	6.95e-05	2.05e-05	2.02e-05	5.51e-05	2.96e-05	1.17e-05	6e-05	2.79e-05	9.61e-06	3.91e-05	3.93e-05	4.84e-05	5.79e-05	3.62e-05
lysine	0.812778	0.365229	0.002809	0.003449	0.012424	0.006756	0.007455	0.012034	0.002605	0.010014	0.003131	0.000828	0.003346	0.001126	0.00128	0.000685	0.00309	0.004448	0.005183	0.005199	0.004292	0.004997	0.005731	0.003966	0.003906	0.003446	0.002529	0.003259	0.002341	0.002735
malate	2.63093	<0.000001	0.023232	0.029557	0.022083	0.010828	0.022931	0.017599	0.02266	0.0212	0.017342	0.012976	0.022187	0.021357	0.014217	0.014761	0.052728	0.047207	0.038245	0.048281	0.056299	0.054488	0.051782	0.055927	0.055865	0.045602	0.049179	0.046241	0.047436	0.063054
malonate	0.917399	0.529739	0.000109	9.24e-05	0.000134	0.00026	3.86e-05	0.000262	4.88e-05	8.85e-05	0.000177	0.000165	0.000202	0.000105	0.000115	0.000241	0.000111	0.000101	7.35e-05	0.000357	0.00027	8.22e-05	4.78e-05	0.000153	3.71e-05	0.000147	6.82e-05	9.27e-05	0.000115	0.000204
methionine	1.01278	0.64211	0.003282	0.002436	0.003129	0.002043	0.001844	0.003016	0.001349	0.002108	0.002939	0.003144	0.002132	0.002375	0.001554	0.001189	0.003248	0.002515	0.002579	0.002652	0.001315	0.001139	0.002078	0.001395	0.003807	0.003587	0.001919	0.002075	0.002161	0.002185
methionine sulfoxide	1.21633	0.331957	6.04e-05	3.26e-05	0.000112	8.48e-05	5.68e-05	7.74e-05	6.03e-05	2.97e-05	8.42e-05	8.64e-05	3.25e-05	4.4e-05	4.12e-05	4.13e-05	4.97e-05	0.000107	0.000188	0.000119	2.43e-05	2.6e-05	6e-05	1.86e-05	9.49e-05	7.5e-05	0.000106	3.91e-05	4.15e-05	6.62e-05
methylglyoxal	1.42174	0.01332	5.71e-05	5.4e-05	6.91e-05	5.88e-05	2.96e-05	5.7e-05	5.51e-05	3.55e-05	5.59e-05	5.57e-05	5.43e-05	1.63e-05	3.6e-05	4.13e-05	8.84e-05	8.47e-05	9.21e-05	4.49e-05	0.000105	6.88e-05	6.29e-05	3.97e-05	4.38e-05	5.78e-05	8.03e-05	7.96e-05	6.93e-05	3.83e-05
myo-inositol	1.71365	0.014242	2.74e-05	3.63e-05	2.47e-05	2.46e-05	4.83e-05	6.66e-05	3.53e-05	3.68e-05	8.49e-06	1.25e-05	1.37e-05	8.66e-06	4.18e-06	1.14e-05	3.18e-05	5.92e-05	6.42e-05	3.24e-05	2.54e-05	5.2e-05	4.29e-05	2.2e-05	4.46e-05	4.89e-05	5.83e-05	6.98e-05	3.17e-05	2.69e-05
N-acetylalanine	0.805835	0.135924	0.000184	0.000122	0.000396	0.000266	0.000199	0.000427	0.000345	0.000266	0.000159	0.00038	0.00035	0.000391	0.000329	0.000313	0.000169	0.000169	0.000134	0.000112	0.000132	0.000233	0.000357	0.000418	0.000317	0.000228	0.000253	0.000324	0.000201	0.000267
N-acetylaspartate	1.32744	0.042913	0.000844	0.000962	0.000967	0.000681	0.000878	0.000644	0.001073	0.000825	0.001444	0.000948	0.001599	0.00157	0.000451	0.001244	0.001103	0.000777	0.001165	0.001371	0.000602	0.000916	0.001448	0.001641	0.001639	0.001655	0.001059	0.002093	0.001654	0.001484
N-acetylaspartylglutamate	0.407231	0.002481	1.98e-05	1.77e-05	1.19e-05	1.64e-05	2.26e-05	2.36e-05	2.92e-05	2.7e-06	9.27e-06	1.73e-05	6.84e-06	7.68e-06	2.4e-05	2.55e-05	1.79e-05	1.16e-06	1.26e-05	1.07e-06	5.39e-06	8.42e-07	2.57e-06	3.37e-06	7.69e-06	1.16e-05	2.5e-06	1.21e-05	1.35e-05	2.06e-06
N-acetyl-D-glucosamine 1-phosphate	1.5963	0.085625	0.000114	5.45e-05	6.4e-05	1.19e-05	7.4e-05	3.28e-05	4.26e-05	1.12e-05	1.55e-05	2.3e-05	2.22e-05	4.47e-05	4.33e-05	3.65e-05	6.76e-05	3.95e-05	0.000174	4.65e-05	7.19e-05	0.000108	8.48e-05	5.37e-05	3.15e-05	2.57e-05	6.07e-05	3.72e-05	0.000102	2.95e-05
N-acetylornithine	0.873248	0.422043	7.68e-06	3.01e-05	1.88e-05	2.55e-05	3.55e-05	1.83e-05	9.35e-06	5.39e-06	1.04e-05	1.25e-05	2.73e-05	5.77e-06	4.39e-05	4.66e-05	1.19e-05	2.38e-05	1.01e-05	1.62e-05	2.54e-05	1.85e-05	1.37e-05	6.76e-06	1.23e-05	3.73e-05	1.07e-05	1.96e-05	1.75e-05	3.31e-05
NAD	0.417086	<0.000001	0.076519	0.098566	0.057881	0.061243	0.065403	0.063228	0.069239	0.080459	0.107294	0.091672	0.092767	0.113309	0.099343	0.086761	0.028567	0.029191	0.025203	0.024169	0.033294	0.035826	0.038058	0.0484	0.046732	0.046304	0.017245	0.039827	0.02305	0.045517
nicotinamide	0.671089	0.153283	0.002546	0.001705	0.001457	0.000626	0.003713	0.002237	0.007646	0.000944	0.006777	0.001948	0.008489	0.001446	0.004498	0.003676	0.003451	0.001859	0.001568	0.002052	0.001607	0.003964	0.00217	0.001132	0.002535	0.002309	0.003535	0.002576	0.001657	0.001257
nicotinate	1.13941	0.331957	3.07e-05	3.58e-05	5.55e-05	5.84e-05	4.68e-05	2.58e-05	2.91e-05	5.39e-05	7.18e-05	3.22e-05	5.64e-05	7.4e-05	3.24e-05	5.76e-05	6.66e-05	5.22e-05	9.45e-05	5.62e-05	3.38e-05	6.96e-05	4.39e-05	6.81e-05	1.53e-05	1.82e-05	5.18e-05	6.33e-05	7.32e-05	4.14e-05
O-acetylserine	0.745957	<0.000001	0.000826	0.00083	0.000736	0.000779	0.000885	0.000723	0.000762	0.00087	0.000777	0.000827	0.000792	0.000787	0.000875	0.000798	0.000595	0.000681	0.000642	0.000508	0.000628	0.000514	0.000595	0.000568	0.000571	0.000537	0.00057	0.000566	0.000616	0.000749
ornithine	1.77778	0.047893	5.29e-05	0.000124	0.000309	0.000278	0.000292	0.000462	6.44e-05	0.000134	0.000212	0.00016	0.000167	8.27e-05	6.2e-05	5.52e-05	0.000282	0.0005	0.000631	0.000712	0.000178	0.0002	0.000151	0.000104	0.000164	0.000216	0.000335	0.000193	0.000413	0.000248
orotate	1.56438	0.106885	0.000144	6.42e-05	9.69e-05	0.000129	4.41e-05	6.65e-05	0.000269	2.97e-05	4.21e-05	7.22e-05	2.96e-05	7.5e-05	0.000171	3.52e-05	9.67e-05	8.54e-05	0.000201	0.000116	6.27e-05	0.000242	5.47e-05	0.000355	6.46e-05	9.52e-05	0.000192	7.24e-05	0.000196	0.000135
pantothenic acid	0.526083	0.003829	0.002947	0.004106	0.003211	0.00831	0.00546	0.005021	0.002308	0.003675	0.005805	0.003317	0.006753	0.005728	0.003283	0.007761	0.000984	0.001355	0.001675	0.001376	0.000978	0.000409	0.004036	0.002286	0.004591	0.003752	0.001988	0.003662	0.003574	0.00471
PEP	0.594763	0.046173	0.000412	0.000719	0.000722	0.000382	0.000749	0.000634	0.000189	0.000596	0.000344	0.000132	0.001395	0.001358	0.000559	0.000481	0.000462	0.00045	0.000238	9.29e-05	0.000244	0.00021	0.000327	0.000391	0.000709	0.000327	0.000263	0.000689	0.000346	0.00038
phenylalanine	0.988327	0.636617	0.001732	0.002048	0.001926	0.001376	0.001745	0.001774	0.001216	0.002248	0.001993	0.001961	0.002031	0.001439	0.00173	0.001453	0.001825	0.00152	0.000943	0.001533	0.001116	0.002452	0.001798	0.00081	0.002619	0.00219	0.001709	0.002156	0.001759	0.00178
phenyllactic acid	0.662211	0.002753	0.000673	0.000344	0.000368	0.000399	0.000577	0.000333	0.000377	0.000348	0.000543	0.000697	0.000312	0.000484	0.000628	0.000349	0.000297	0.000294	0.000358	0.000338	0.000315	0.00028	0.000259	0.000381	0.000367	0.000195	0.000416	0.000236	0.000242	0.000244
phenylpropiolic acid	1.19117	0.332551	3.95e-05	6.51e-05	6.4e-05	3.64e-05	2.13e-05	5.8e-05	4.47e-05	2.38e-05	5.87e-05	4.21e-05	8.53e-05	9.13e-05	4.39e-05	1.15e-05	5.86e-05	3.71e-05	4.34e-05	2.16e-05	7.03e-05	2.47e-05	6.17e-05	0.000116	1.77e-05	5.26e-05	8.45e-05	0.000125	5.57e-05	4.47e-05
phosphocreatine	0.010848	0.000908	0.008402	0.028019	0.001072	0.000358	0.014332	0.021052	0.000879	0.022863	0.006802	0.010201	0.019084	0.017603	0.022689	0.002751	4.27e-05	9.86e-06	7.43e-05	5.62e-05	0.000112	8.81e-05	0.000129	0.000159	0.00012	7.62e-05	0.000175	0.000437	0.000205	0.000212
phosphorylcholine	2.34731	0.006427	0.001855	0.001456	0.000137	0.001584	0.001347	0.002262	0.001358	0.00147	0.001824	0.001542	0.001852	0.001453	0.00228	0.001735	0.003999	0.003653	0.002223	0.002381	0.003276	0.00229	0.004542	0.003158	0.004336	0.002502	0.001962	0.002775	0.003943	0.010435
phosphoserine	0.747871	0.270099	1.1e-06	1.25e-05	2.65e-06	2.65e-06	3.55e-06	5.37e-06	6.24e-06	3.6e-06	4.64e-06	6.72e-06	4.46e-06	2.9e-06	2.26e-07	8.79e-06	3.97e-06	2.32e-06	3.78e-06	1.19e-05	3.17e-06	4.19e-06	1.71e-06	4.23e-06	3.07e-06	1.66e-06	1.19e-06	2.79e-06	2.19e-06	2.07e-06
p-hydroxybenzoate	1.08726	0.545856	1.87e-05	8.2e-05	3.16e-05	5.93e-05	1.26e-05	8.7e-05	8.83e-05	4.76e-05	2.74e-05	2.78e-05	1.54e-05	2.4e-05	2.47e-05	1.14e-05	5.86e-05	1.86e-05	1.02e-05	4.54e-05	5.29e-05	3.15e-05	8.57e-05	0.000103	3.08e-05	5.14e-05	2.74e-05	1.05e-05	3.6e-05	4.25e-05
pipecolic acid	1.03693	0.574572	0.001595	0.001945	0.001284	0.002328	0.001644	0.001539	0.001919	0.0011	0.002807	0.002404	0.002238	0.001443	0.001386	0.00196	0.000592	0.001389	0.001999	0.001389	0.003566	0.001646	0.001447	0.001707	0.002373	0.002948	0.001376	0.002538	0.001446	0.001923
prephenate	0.966197	0.618194	0.000391	0.000451	0.000216	0.000183	0.000146	0.000124	0.000443	0.000208	0.000281	0.000123	0.000159	0.000207	8.56e-05	0.000212	0.000174	0.000173	0.000331	0.000174	0.000275	8.81e-05	0.000151	0.000241	7.51e-05	0.000289	0.000449	8.19e-05	0.000305	0.00028
proline	1.39444	0.023949	0.001434	0.001239	0.002098	0.002466	0.001019	0.001211	0.000631	0.001141	0.001398	0.001683	0.001087	0.001028	0.001116	0.000749	0.002081	0.000999	0.001628	0.001514	0.001147	0.001579	0.001995	0.001481	0.002812	0.002603	0.001635	0.001567	0.002035	0.002318
propionylcholine	1.17515	0.245148	0.004052	0.004	0.005905	0.0045	0.007314	0.011552	0.007349	0.007197	0.005978	0.006751	0.008356	0.0043	0.005472	0.005205	0.007232	0.007593	0.004309	0.001335	0.009659	0.006777	0.00548	0.008236	0.006926	0.009549	0.00477	0.012612	0.007896	0.01036
purine	1.15178	0.39474	6.5e-06	1.04e-06	2.31e-06	4.2e-06	5.93e-06	1.13e-05	6.11e-06	2.59e-06	6.66e-06	5.68e-06	5.13e-06	5.77e-06	6.21e-06	3.04e-06	9.54e-06	9.2e-06	4.94e-06	7.27e-06	5.08e-06	9.3e-06	8.57e-06	5.91e-06	1.48e-06	3.19e-06	3.42e-06	9.03e-07	1.2e-05	2.01e-06
putrescine	0.702056	0.045635	8.29e-05	4.93e-05	3.41e-05	3.28e-05	0.000103	4.84e-05	2.29e-05	5.3e-05	3.25e-05	6.05e-05	3.76e-05	4.52e-05	5.37e-05	2.24e-05	3.87e-05	2.96e-05	2.9e-05	3.78e-05	3.49e-05	4.28e-05	2.31e-05	2.87e-05	2.92e-05	2.57e-05	5.12e-05	3.58e-05	2.89e-05	3.62e-05
pyridoxamine	0.548289	0.169262	0.000125	0.000164	4.01e-05	9.12e-05	0.00058	7.95e-05	0.000529	4.58e-05	8.81e-05	8.45e-05	5e-05	0.000123	0.000145	6.86e-05	0.000266	0.000111	4.35e-05	4.97e-05	6.19e-05	7.59e-05	9.68e-05	0.000111	6.61e-05	8.95e-05	2.02e-05	1.4e-05	0.000122	6.78e-05
pyridoxine	1.15805	0.575082	2.37e-07	2.25e-07	1.85e-07	1.97e-07	2.56e-07	2.32e-07	2.25e-07	1.94e-07	1.67e-07	1.97e-05	7.93e-06	2.32e-05	2.36e-05	4.45e-06	2.15e-07	2.51e-07	9.11e-06	1.81e-05	1.18e-05	2.7e-05	1.17e-05	6.79e-06	6.49e-06	1.79e-07	2.57e-07	2.01e-07	2.36e-07	2.24e-07
pyroglutamate	0.6302	3.5e-05	0.070095	0.062164	0.064587	0.069486	0.064515	0.067754	0.05134	0.077889	0.091482	0.061658	0.083062	0.106387	0.061485	0.06697	0.036592	0.047319	0.048821	0.033322	0.053344	0.047994	0.036635	0.044339	0.045618	0.047622	0.038839	0.064956	0.037524	0.042327
pyruvate	0.24761	0.000679	0.00513	0.003162	0.001856	0.004278	0.005263	0.007112	0.001162	0.001896	0.002939	0.001219	0.006311	0.002665	0.003314	0.001889	0.000985	0.000885	0.000632	0.0004	0.000945	0.000625	0.000694	0.00087	0.001312	0.000976	0.000783	0.000979	0.00094	0.000827
quinolinate	1.39864	0.17873	2.52e-05	9.14e-05	4.14e-05	2.01e-05	4.97e-05	3.12e-05	7.54e-05	2.92e-05	2.34e-05	5.09e-05	2.39e-05	2.6e-05	3.69e-05	6.51e-05	7.35e-05	2.21e-05	5.04e-05	3.13e-05	4.86e-05	3.08e-05	5.53e-05	3.84e-05	2.23e-05	1.9e-05	9.28e-05	0.000129	6.66e-05	0.000136
riboflavin	0.815021	0.197878	1.32e-05	3.01e-05	1.11e-05	2.37e-05	4.5e-05	6.02e-05	3.01e-05	3.05e-05	2.4e-05	2.78e-05	2.05e-05	2.6e-05	2.4e-05	4.4e-05	2.09e-05	2.67e-05	2.14e-05	3.13e-05	2.64e-05	1.26e-05	2.91e-05	2.7e-05	3e-05	1.57e-05	3.93e-05	7.45e-06	1.97e-05	2.38e-05
S-adenosylhomocysteine	0.40914	0.001375	3.29e-05	1.66e-05	2.9e-05	4.56e-05	2.84e-05	2.36e-05	1.97e-05	2.7e-05	4.79e-05	2.21e-05	3.25e-05	7.4e-05	3.24e-05	2.11e-05	8.94e-06	4.64e-06	1.39e-05	2.92e-05	6.34e-06	1.09e-05	1.11e-05	1.27e-05	1.46e-05	2.57e-05	4.76e-06	1.95e-05	1.1e-06	1.97e-05
S-adenosylmethionine	1.9388	0.000619	0.00071	0.000698	0.000939	0.000854	0.000586	0.001149	0.000765	0.000566	0.000773	0.000724	0.000506	0.000535	0.000387	0.000404	0.001398	0.001007	0.002346	0.001943	0.001333	0.001128	0.001281	0.001067	0.000711	0.00097	0.001731	0.0014	0.001397	0.000755
SDMA/ADMA (dimethylarginine)	0.972729	0.636617	7.35e-05	0.000103	0.000299	0.000208	0.000206	0.000165	0.000166	0.000117	0.00029	3.55e-05	0.000127	4.23e-05	6.06e-05	5.1e-05	0.000117	0.00011	0.000112	0.000222	0.000299	0.000123	8.23e-05	0.000173	0.000171	5.55e-05	8.33e-05	9.31e-05	9.83e-05	0.000144
sedoheptulose-7-phosphate	0.489772	0.000118	0.000242	0.000277	0.000302	0.000241	0.000383	0.00011	0.000159	0.000173	0.000377	0.000261	0.000269	0.000328	0.000266	0.000259	6.16e-05	5.11e-05	0.0001	0.000139	4.85e-05	9.65e-05	0.000136	0.000169	0.000158	0.000217	0.00014	0.000111	9.45e-05	0.000244
serine	0.861966	0.04039	0.013567	0.013719	0.015634	0.015598	0.012718	0.018012	0.010409	0.01395	0.013788	0.012912	0.015135	0.016481	0.013412	0.008265	0.011959	0.012244	0.014315	0.014395	0.01	0.010491	0.013809	0.011594	0.009694	0.011699	0.010613	0.012846	0.011299	0.010727
shikimic acid	1.25969	0.258422	0.005013	0.003582	0.011656	0.005181	0.012118	0.018273	0.005934	0.01002	0.005551	0.001464	0.00593	0.002898	0.00348	0.001466	0.007618	0.007866	0.009033	0.016894	0.007227	0.006427	0.012803	0.009357	0.005689	0.006042	0.006679	0.004901	0.005951	0.009275
S-lactoylglutathione	0.246206	0.000911	0.004049	0.007047	0.003543	0.000817	0.013645	0.007756	0.007972	0.008664	0.0071	0.007173	0.015619	0.006957	0.017714	0.017346	0.000742	7.31e-05	0.000392	0.000419	0.001719	0.001596	0.001168	0.00405	0.006119	0.002526	0.000951	0.004163	0.003328	0.003368
S-methyl-5-thioadenosine	0.726076	0.041798	0.015616	0.014955	0.014832	0.007943	0.006511	0.011197	0.020038	0.00536	0.011654	0.011424	0.008235	0.01115	0.00993	0.007796	0.009892	0.014042	0.007141	0.008399	0.006948	0.009054	0.007603	0.009682	0.005073	0.004505	0.006273	0.009604	0.011331	0.003426
spermidine	1.55963	0.009632	9.99e-05	0.000132	0.000205	0.000184	0.000226	0.000127	0.000152	0.000164	0.000155	0.000103	0.000255	0.000117	0.000105	0.000253	0.000359	0.000144	0.00014	0.000299	0.000242	0.0002	0.000262	0.000272	0.000396	0.000185	0.000162	0.000199	0.000244	0.000425
spermine	0.462696	0.000962	0.000278	0.000209	5.38e-05	0.00013	0.000283	0.000192	0.000109	0.000193	0.000302	0.000154	0.000186	0.00018	0.000253	0.000206	0.000107	1.74e-05	3.4e-05	9.19e-05	0.000259	5.54e-05	6.43e-05	3.21e-05	8.3e-05	5.63e-05	9.52e-05	5.86e-05	0.000112	0.000184
succinate	0.761059	0.009676	0.053205	0.047469	0.057274	0.031985	0.043282	0.034257	0.055103	0.041899	0.046487	0.047737	0.021173	0.056033	0.032179	0.034337	0.029317	0.030226	0.024604	0.025602	0.030718	0.027338	0.038808	0.039504	0.036639	0.034492	0.028463	0.033	0.040117	0.036469
taurine	0.854797	0.003658	0.074922	0.075099	0.065906	0.065549	0.074291	0.070117	0.069639	0.062787	0.061575	0.070061	0.069505	0.068951	0.072504	0.077421	0.061868	0.039323	0.070122	0.062029	0.056105	0.047323	0.056203	0.059482	0.054955	0.05323	0.067898	0.065021	0.072399	0.063459
thiamine	1.42806	0.019103	4.61e-05	2.49e-05	1.28e-05	2.01e-05	3.88e-05	2.47e-05	1.87e-05	2.7e-05	3.71e-05	4.13e-05	2.65e-05	2.69e-05	5.43e-05	5.72e-05	4.67e-05	5.45e-05	3.15e-05	3.24e-05	4.97e-05	3.1e-05	4.2e-05	3.97e-05	6.84e-05	4.97e-05	3.57e-05	3.26e-05	6.99e-05	6.16e-05
threonine	0.928307	0.331957	0.009115	0.007542	0.005822	0.005366	0.00765	0.011869	0.005977	0.008628	0.007846	0.007364	0.009305	0.01053	0.007469	0.004721	0.007603	0.005055	0.006309	0.006785	0.005117	0.005925	0.009065	0.007417	0.007546	0.00849	0.007831	0.007069	0.008716	0.007626
thymidine	0.392883	0.001844	0.00011	0.000357	0.000332	0.000514	0.000742	0.000306	0.000291	0.000174	0.000343	0.000106	0.000533	0.00055	0.000446	0.000219	0.000145	0.000143	0.000151	0.000115	0.00011	0.000332	7.05e-05	0.000105	0.000166	0.000117	6.33e-05	0.000131	0.000219	9.11e-05
thymine	0.678926	0.139337	3.29e-06	8.23e-06	1.02e-05	6.38e-06	3.5e-06	5.38e-06	1.66e-05	8.09e-06	1.49e-06	3.71e-06	6.71e-06	2.86e-06	5.29e-06	1.31e-05	9.93e-07	8.01e-06	7.47e-06	6.48e-06	1.03e-06	5.03e-06	8.56e-07	2.48e-06	2.29e-06	4.22e-06	5.97e-06	8.38e-06	2.29e-06	8.23e-06
trimethyllysine	1.63035	0.002398	0.001528	0.001379	0.002365	0.00212	0.002698	0.0018	0.001136	0.00273	0.001863	0.001157	0.001657	0.000974	0.001689	0.000758	0.001641	0.004338	0.00272	0.003527	0.00296	0.002133	0.002774	0.002886	0.001896	0.002191	0.002217	0.004502	0.002292	0.002602
tryptophan	0.951645	0.549468	0.001786	0.018696	0.008975	0.00953	0.007367	0.00873	0.011721	0.011613	0.01366	0.012643	0.005092	0.009104	0.015201	0.013565	0.006355	0.009014	0.00746	0.016353	0.008741	0.010394	0.012006	0.005222	0.009419	0.008417	0.0037	0.016355	0.011592	0.014154
tyrosine	1.01807	0.626227	0.002387	0.001809	0.003093	0.002925	0.001941	0.00272	0.001131	0.001903	0.003437	0.002844	0.00282	0.003306	0.004438	0.002525	0.002666	0.00222	0.004147	0.003456	0.00175	0.002793	0.00286	0.001983	0.002125	0.00258	0.002654	0.002547	0.002025	0.003794
UDP	0.825159	0.331811	0.000189	0.000133	0.000172	8.21e-05	0.000103	0.000202	8.73e-05	0.000134	0.000134	0.000132	0.00013	0.000166	0.000144	0.000167	9.89e-05	0.000413	0.000132	0.000191	0.000114	7.22e-05	7.88e-05	7.56e-05	6.3e-05	9.44e-05	1.67e-05	7.91e-05	0.000117	6.83e-05
UDP-glucuronic acid	8.10313	0.002558	2.2e-06	1.04e-06	5.98e-06	4.56e-06	2.56e-07	3.22e-06	2.08e-06	1.8e-06	1.67e-07	2.08e-07	8.54e-07	2.08e-07	1.04e-06	4.4e-06	2.19e-05	1.04e-05	5.04e-06	2.38e-05	1.37e-05	1.26e-05	2.06e-05	8.45e-06	5.23e-05	9.94e-06	2.62e-05	6.51e-06	4.37e-06	1.14e-05
UMP	1.33682	0.120237	1.44e-05	1.04e-05	5.12e-06	1e-05	2.25e-05	1.61e-05	1.25e-05	2.59e-06	9.42e-06	6.72e-06	5.99e-06	1.06e-05	1.04e-05	1.23e-05	1.59e-05	2.67e-05	1.51e-05	1.84e-05	1.48e-05	1.26e-05	7.71e-06	1.27e-05	1.38e-05	2.4e-05	7.15e-06	7.45e-06	1.53e-05	5.17e-06
uracil	1.80294	0.069714	2.63e-05	8.32e-06	1.37e-05	1.08e-05	1.66e-05	5.37e-06	3.43e-05	6.29e-06	2.94e-05	4.8e-06	1.03e-05	1.06e-05	3.13e-06	8.79e-06	4.27e-05	4.63e-06	1.64e-05	2.59e-05	5.82e-05	1.34e-05	1.11e-05	1.94e-05	3.31e-05	3.73e-05	5e-05	1.4e-05	5.46e-06	5.17e-06
urea	1.20074	0.059091	0.003388	0.002934	0.003096	0.002721	0.003253	0.003912	0.002876	0.002953	0.003886	0.003855	0.002864	0.002466	0.002734	0.003127	0.003996	0.004984	0.004503	0.005003	0.002771	0.002761	0.002707	0.002857	0.002597	0.00364	0.005299	0.003145	0.004657	0.003514
uric acid	1.34792	0.247623	5.41e-05	0.000236	0.000113	0.000101	0.000202	0.000114	3.1e-05	6.76e-05	5.87e-05	9.89e-05	1.15e-05	6.15e-05	9.35e-05	6.33e-05	9.93e-05	0.000159	0.000166	0.000283	0.000176	7.47e-05	0.000142	3.32e-05	0.000103	2.25e-05	6.31e-05	0.000101	3.66e-05	0.000277
uridine	1.86286	0.007944	3.95e-05	4.05e-05	3.76e-05	2.83e-05	4.74e-05	3.65e-05	3.43e-05	3.41e-05	3.71e-05	2.21e-05	2.82e-05	2.4e-05	3.34e-05	2.46e-05	0.000104	3.95e-05	4.91e-05	9.73e-05	8.14e-05	0.000127	5.91e-05	4.65e-05	3.54e-05	4.97e-05	7.02e-05	4.65e-05	3.39e-05	2.48e-05
valine	1.07782	0.357693	0.001902	0.002235	0.001984	0.0015	0.001967	0.00253	0.001436	0.003637	0.002534	0.002284	0.002102	0.003184	0.002198	0.00202	0.002946	0.002292	0.001851	0.002247	0.00188	0.003694	0.002109	0.001665	0.002506	0.00296	0.00286	0.002531	0.002035	0.002137
Vitamin B3	0.726702	0.18528	0.004405	0.00097	0.000948	0.000398	0.004094	0.002134	0.004841	0.000661	0.005041	0.001143	0.005424	0.00138	0.00256	0.003832	0.002304	0.001389	0.001615	0.003217	0.001933	0.002844	0.000942	0.000835	0.002241	0.002125	0.003061	0.002101	0.001063	0.001447
xanthine	2.16229	0.000227	9.66e-05	7.68e-05	0.000305	0.000229	0.000306	5.7e-05	0.000165	8.99e-05	0.000171	0.000119	8.29e-05	5.09e-05	6.06e-05	0.000115	0.000371	0.000202	0.00036	0.000434	0.000234	0.00033	0.000319	0.000271	0.000294	0.0003	0.000431	0.000144	0.000227	0.000219
xanthosine	2.78123	0.00297	5.71e-05	9.45e-06	5.38e-05	4.65e-05	4.15e-05	1.5e-05	1.04e-05	2.07e-05	2.32e-05	1.63e-05	9.4e-06	2.4e-05	5.12e-05	2.46e-05	0.000123	5.57e-05	7.05e-05	9.41e-05	1.16e-05	9.57e-05	0.000185	7.61e-05	7e-05	7.87e-05	0.000137	2.51e-05	3.17e-05	6.11e-05
y-aminobutyric acid	0.75213	0.179036	0.000876	0.000826	0.00093	0.000987	0.001415	0.001121	0.000966	0.001363	0.001437	0.001201	0.001653	0.001894	0.002922	0.003592	0.000851	0.001723	0.001208	0.00067	0.001552	0.001089	0.001596	0.00149	0.000757	0.000937	0.000845	0.002416	5.24e-05	0.000642
