# Supplementary material for: Lactate metabolism is essential in early-onset mitochondrial myopathy
Source: Sci Adv. 2023 Jan 4;9(1):eadd3216. doi: 10.1126/sciadv.add3216 (PMC9812384; doi:10.1126/sciadv.add3216)
Supplement: Supplementary file 2 — Tables S1 to S3 [file sciadv.add3216_tables_s1_to_s3.zip › sciadv.add3216_table_s3.xlsx]

## Sheet: Table S3
Table S3: Transcriptome/Proteome Analysis of Case-Control Studies in human infantile mitochondrial myopathies.
TK2 Microarray Statistics	RNA abundance statistics from microarray data collected in Kalko et al. comparing TK2-deficient muscle vs. controls.
TK2 Glycolytic Genes	RNA abundance statistics of muscle glycoytic genes from TK2-deficient muscle vs. controls.
TK2 GO down	Gene ontology enrichment analysis of down-regulated transcripts identified in TK2-deficient muscles; Pathways with FDR<0.05.
RIRCD RNAseq Statistics	RNA abundance statistics from RNAseq data collected in Hathazi et al. comparing RIRCD muscle vs. controls.
RIRCD RNAseq Glycoltyic Genes	RNA abundance statistics of muscle glycoytic genes from RIRCD muscle vs. controls.
RIRCD RNAseq GO Down	Gene ontology enrichment analysis of down-regulated transcripts identified in RIRCD muscles; Pathways with FDR<0.05.
RIRCD Proteomics Statistics	RNA abundance statistics from RNAseq data collected in Hathazi et al. comparing RIRCD muscle vs. controls.
RIRCD Proteomics Glycoltyic Genes	RNA abundance statistics of muscle glycoytic genes from RIRCD muscle vs. controls.
RIRCD Proteomics GO Down	Gene ontology enrichment analysis of down-regulated transcripts identified in RIRCD muscles; Pathways with FDR<0.05.

## Sheet: TK2 Microarray Statistics
GB_ACC	GeneName	log2(fold change)	-log10(p value)	Probe Sequence	SPOT_ID
	A_23_P145930	-1.12594	1.00656	TGAGATGACATTCACCCTTCAACATAAAAGAACATTGGGTTAATGCAGCCTTGGTTTCCT	A_23_P145930
	A_23_P145930	-1.07058	0.928118	TGAGATGACATTCACCCTTCAACATAAAAGAACATTGGGTTAATGCAGCCTTGGTTTCCT	A_23_P145930
	A_23_P147070	0.0748189	0.0851282	GGTTTGTGCTTGGAATTCAAGTGCTTTAAAGTCTTGCTGTAAAAACTGACAGGAATAGTA	A_23_P147070
	A_23_P211699	-0.0511888	0.243364	CTACTGCTGCCTAGTTACCATGAACACGTTTTTTCACTATTAATGGTGCGTCATATTTTT	A_23_P211699
	A_23_P211699	-0.017141	0.0809219	CTACTGCTGCCTAGTTACCATGAACACGTTTTTTCACTATTAATGGTGCGTCATATTTTT	A_23_P211699
	A_23_P250516	-0.0531607	0.209012	CTGCATCCTTTCCAGCAAGATGTCATTCTGAGATTTTTGTCATTCCTGGGCGTTATGAGG	A_23_P250516
	A_23_P258108	0.488919	0.50724	GTGAGCCCAGGTGTTGCTTGTTCAATATCCCAAGCCCAGAAAGATGAGTTCATCCTTAAA	A_23_P258108
	A_23_P317056	0.42708	0.471083	TTTTAATTTATTTAGGGGGAATGATGGTTGTCTTTGGATATACTACAGCGATGGCTATTG	A_23_P317056
	A_23_P317056	0.455431	0.500313	TTTTAATTTATTTAGGGGGAATGATGGTTGTCTTTGGATATACTACAGCGATGGCTATTG	A_23_P317056
	A_23_P318604	-0.0997187	0.12436	GCATTTTCCGAAAGCAGGGTGAAATTGTCTCTTCCCAGGAAAAAGATTAAACTCCTTGCA	A_23_P318604
	A_23_P336060	-0.111039	0.621602	GGATAATGCAGAGAACATTCAGAGACATCATCTACTGCCTGTGCGCTCTGGAAGTTTCTA	A_23_P336060
	A_23_P339053	-0.201496	1.00043	TCTGCTGTCTTGAAGCCATCCATCCATTTGATAGGTTTTGCAAAGACTTGGTCCTGCCAA	A_23_P339053
	A_23_P350808	0.0256071	0.159894	GTAGCCAAGTGGCAATCTTATGAAACTTTGCACAATGTAACTCTGCTATTGACTTCTCTG	A_23_P350808
	A_23_P364444	0.0341923	0.172631	GCTTTTAGTATTATTTTTTAAACCTTAAAAATAATCACCAAGTATATAGTAGAAGTTCTT	A_23_P364444
	A_23_P371076	0.519464	1.00745	GGAGTGTTTTAATGAGTTGGAAATTCATGCTTTGATGAGATATAAGACCTATGTGCATCT	A_23_P371076
	A_23_P405707	0.623722	2.15181	AGACTGCATGACGTTTACCTATCAATTGCTTTGATTTCTCTGCCTGTAAGATAGCAAATA	A_23_P405707
	A_23_P406928	-0.991745	1.00349	TATGCACATTTTATTTCTCCAACATACTCGGATTCTACCCTAGCATCACACACCGCACAA	A_23_P406928
	A_23_P406928	-0.949575	0.939302	TATGCACATTTTATTTCTCCAACATACTCGGATTCTACCCTAGCATCACACACCGCACAA	A_23_P406928
	A_23_P431853	-0.54866	0.50307	ACTAAACGTAAGCCTTCTCCTCACTCTCTCAATCTTATCCATCATAGCAGGCAGTTGAGG	A_23_P431853
	A_23_P431853	-0.548434	0.468521	ACTAAACGTAAGCCTTCTCCTCACTCTCTCAATCTTATCCATCATAGCAGGCAGTTGAGG	A_23_P431853
	A_23_P436145	0.00959818	0.0609802	GAAAGAAAGAACTGATTTATGAAAAGATTCTTATCATGATTTTCATTTTACTAGTCCAAA	A_23_P436145
	A_23_P90470	-0.0157431	0.076238	AGGGTTGAGGAGGCACCTATGGGGCAGGTTTGAGGCTCTGAGTCACTGAGGAAAACCAGA	A_23_P90470
	A_24_P101101	0.409432	1.01547	ATCAGCCTCACAAAGTGACACAGTATAAGAGCAAGGATTCCTTGTATGCCCAGGGAAAGA	A_24_P101101
	A_24_P101617	-0.62301	0.567031	GTTCTCCTATTTGGTAACTGCAACAACTGCTGTGGGTGTCACATATGCTGCCAAGAATGT	A_24_P101617
	A_24_P110082	0.00152865	0.00436481	CAAGTCCAAGAACCACACCACACACAACATTCCCGAAAATGGCACAGAAATGGTATTAAG	A_24_P110082
	A_24_P110273	-0.477632	0.869666	GAAAGCTCACAAAAAGATGCACAAGCACCACGAGCATGGCAAGCATTCCTCCTCCTCTTC	A_24_P110273
	A_24_P118591	0.34638	1.07624	CAAAACTGGGGTCTACGATGTTCCCCAGCATGCTGTTGGCATTGTTGTAAACAAACAAGT	A_24_P118591
	A_24_P126691	1.77441	3.21824	ATGGCTCACCTTGCATGCAAGTTTGCTGAGCTGGAAAAGATTGATCGCCATTCTGGTAAA	A_24_P126691
	A_24_P127312	0.295001	0.197911	ATTGAGATGATCCTTACTGAAAAGGAACGGATTGTTCCTAAACCAGAAAAGGAAGTTGCC	A_24_P127312
	A_24_P128727	-0.0562955	0.221849	CTTTTGTCTTACTCTAACATTGTCCCCTCCATTCTAAGAATTTCATCATCAGATGGGAAG	A_24_P128727
	A_24_P135391	0.0246601	0.0227338	ACAACTGTGAAGTTAGGAAGCTGTCAAAGCAAGAGATGGCTAGTGCTTCATCCAGGCAAA	A_24_P135391
	A_24_P135501	0.149813	0.353596	CTGGACCGCCAAACAGCGCTGCATAAGCTGGCCCACAAGTACAGACCAGAGACAAAGCAA	A_24_P135501
	A_24_P135921	-0.616831	1.23062	TGTAGGAAGCATGCTGAACTCTGCCTTATATAATGTGGATGCTGGTCACAGAGCTGTCAT	A_24_P135921
	A_24_P143653	0.0285173	0.140261	TAGGGTCAGGCGACATAGATGGCCCAAAAAATTCTCCTAACAACGTAAATAGTATTAGCA	A_24_P143653
	A_24_P144163	0.75656	0.787812	ACACCAAAGGTTGCTTTGCTGTACACGAGGAGACCAAGTACAAGTTGTGCAAAGTGAGAA	A_24_P144163
	A_24_P145216	-0.0866437	0.400117	TTGCATTACATCAAACTAAAAGGGAGAAACACAAATATAAAAAATAAAAATCCAGAAATT	A_24_P145216
	A_24_P151121	0.00077128	0.00217692	GCTAGTGATCTGGTTTACTGCCTTAGTAATATCTAGTTCCTAATATGCCTATGCCTTTTA	A_24_P151121
	A_24_P152325	0.0323689	0.157391	AGACTGAGCATCGAGTCCCTGATTTCTCTTTTCCAGAAGTATGTGGGAAAGGGTGGTTAT	A_24_P152325
	A_24_P152356	-0.217457	0.221849	ATGGCCTCAATCTCCCAGCTTGCCTGCATCTATTTGGTCTTCATTCTGTATGAGGATGAA	A_24_P152356
	A_24_P152983	1.71678	2.11238	AAGCCCACACGTGTGTTGAGAGCTTCTGACTATCCTTCTTTGGGTTGTTTTGTTGTTCAT	A_24_P152983
	A_24_P153324	0.173794	0.08302	GAAGCTTAACAAGGTTTCAATTAACATGCTGGGGATTGTAGAACCATATATTGCAGGGTA	A_24_P153324
	A_24_P153820	0.00743399	0.0409586	TAGAGTTTAGGCAGAGAATCCTAAGAATAGTGAAAAAACGGGTCAGACCCTCTCTAACGG	A_24_P153820
	A_24_P15821	0.821654	0.962574	GTTGTAAGAGTTCCTGCTTTCACAGAATTATTCCAGGGTTTATGTCAGGTGGTGACTTCA	A_24_P15821
	A_24_P161355	0.246836	0.667562	CAGTATCTCCATGATTACCTTCATCTGCCCCTGGAGACTGTGCCTGTTACTCTATGCTGC	A_24_P161355
	A_24_P161914	-0.0839282	0.0851282	CTATACTGTTGGAAAACACTTCAAAGAAAATAACTTCCTGCGGCCATTCAAATTATCTTC	A_24_P161914
	A_24_P16214	0.283989	0.681937	GTCCATCATTACATATCTGTGGTGTCTGGCTCATTCGTCTCGTTTTCTGTCATTTTACCT	A_24_P16214
	A_24_P169843	-0.0245879	0.113509	CTGGAGAAGAAGGGACCCGTCAGAGACTGGAGCCATTACTTCAAGACCATCAAGGATTTG	A_24_P169843
	A_24_P170067	0.0195977	0.100179	AAGCACTATCACAAGGACTATAGGCAGATGCCCATAACTGAGATTCAAATGGCTAGGCTG	A_24_P170067
	A_24_P170395	-0.00653016	0.0291884	CAAGAAACAGATGTCAGTATGGAGTCAGTTTTTGACTATAGTAATTCTGTACATGATGAG	A_24_P170395
	A_24_P177553	-0.0992845	0.730487	CAGGGAGAAAGAAGGGTTATTAACATTAAAAGAACTTGCAGTAATTCCTTTTTCTCTTCC	A_24_P177553
	A_24_P178444	1.71062	2.82974	CTGAGCTGGTGTATACTGGTTTCTGGCTTTCCGGCACAGCCCTGAGTGTGAATTTGTCCG	A_24_P178444
	A_24_P178654	0.179031	0.105684	ATCTCAGTTAAAGAAGATGAAGAAGTTTTCAGGGGAGATTGCCTACTCTGGGTGGGTGTT	A_24_P178654
	A_24_P182122	-1.27261	1.59176	TGCTTACCGAACGAAAAATTCTAGGCTATATACAACTACGCAAAGGCCCCAACGTTGTAG	A_24_P182122
	A_24_P182122	-1.23997	1.55752	TGCTTACCGAACGAAAAATTCTAGGCTATATACAACTACGCAAAGGCCCCAACGTTGTAG	A_24_P182122
	A_24_P186944	0.375221	1.38616	AGGAACCCTGCGGAGGGACTTCAATCACATCGTAGAACTCAGTCTTCTTGGAAAGAAAAA	A_24_P186944
	A_24_P187023	0.29423	0.452225	ACGGTTATTAACCAGACTCAGAAAGAAAACCTCGGGAAATTCTACAAGGGCAAGAAGTAC	A_24_P187023
	A_24_P194962	0.377436	1.10018	GGGGTCCCTTACTCCATTATCAAGGGGAAGGCAAGACTGGGCCATCTAGTCCACAGGAAG	A_24_P194962
	A_24_P195724	0.158169	0.122629	ATGAATTATGTGAAGAATTGCTTCCAGATGACTGACCAGAGGATTCAAGATCTCTGGCAG	A_24_P195724
	A_24_P196019	-0.134034	0.403403	GCTGGAGTATCAGTCTTGGAAGTATATTTACCAAAAGAAATCTTCGTGGCAAATGGTACA	A_24_P196019
	A_24_P203726	0.209685	0.443697	TCCAGTATGACCAGACCCTGCTGGTAGCTGATCCTCGTTGCCGGGAGTCCAAAAAGTTTG	A_24_P203726
	A_24_P203814	-0.123819	0.316953	ATACAAATGTCTTAATGGGGTGGACCTCAAGTTCCTAAGGAGCATGCACCTTGCCAAGAA	A_24_P203814
	A_24_P204144	0.246797	0.950782	AAGGGCACTGGCATCGTCTCACCCGTGCCCAAGAAGCTGCTCATGATGGCTGGTATTGAT	A_24_P204144
	A_24_P204204	-0.0246679	0.02365	GGGATTGAAATGTCAATAAACCTTGCTTGGACGGCTGGAAACAACACCCATTTTGGCATT	A_24_P204204
	A_24_P213228	-0.0585551	0.271646	AATGAAAGCCTATTGTAAGCAACAGGGATTGTCAATGAGGCAGATCAGATTCCGATTCGA	A_24_P213228
	A_24_P221485	-0.0301053	0.220404	AAAGACTTTTTGATAAAGCTCTTGAACTTAATATGTTGCCCTTGAAAGGGTATAGGTCTG	A_24_P221485
	A_24_P230057	0.0634991	0.493495	ACCTGGACTCAATGAGAAATCTGAAGGCAAGCTTGGAGAGCAGCCTGAGGAAAGTGGAGG	A_24_P230057
	A_24_P24142	0.0756019	0.0772745	TCCTCTCTCAAGGACGAGGTTTTGAAAATTATGCTGGTGCAGAAGCAGACCCATACCAGC	A_24_P24142
	A_24_P246692	0.36304	0.9914	TTATCCTCATTGATCCATTCTATGAAGTTATCAGAAGAAATCCTGACACCCAGTCGATCA	A_24_P246692
	A_24_P246963	-0.448059	1.50031	AAGGATGTCTTGGTGACTACAGATGTGGCTGGTCATGGTATTGACATCCAAGATGTGTCT	A_24_P246963
	A_24_P247074	-0.0241972	0.102923	GTAGAGCTGGAGTCTCGCCTGGAAGGGCTGACTGAGATCAACTTCCTCAGGCAGCTGTAT	A_24_P247074
	A_24_P24724	0.105651	0.0579919	TACAGATGTTATTGATGGGAAGAGGGCTTTGGTTGATGGACCGTGCACTCAAAGGAGGAG	A_24_P24724
	A_24_P247454	-0.0290616	0.129596	ACAGAGATCGAGGCTCTCAAGGCAGAGCTGCTCTTTATAAAGAAGAACCACAAAGAGGAA	A_24_P247454
	A_24_P24790	0.135421	0.928118	TCACCATGGCAAAACTGGAAGAGTCTACGTTACCCAGCATGCTGTTGGCATTGTTGTAAA	A_24_P24790
	A_24_P24972	-0.494886	0.9914	TTGTGCATAGTTGCTAACAGCAAAGAGAGTTACAAATTACGTTCCTTCCAAATTAACCAG	A_24_P24972
	A_24_P255303	0.289015	0.657577	CCACTTAATGCAATTTATGCCAAACCTGCAAACGAAGATGAAGTGATGAGAGCCTGTTTA	A_24_P255303
	A_24_P255314	0.0922817	0.0414361	TATCGATGGGAAAAAGAAGATGAGCACTGTGGTGAACTCCAAGGAAGTGAGTAAGTTTCA	A_24_P255314
	A_24_P255384	0.0573464	0.173925	TGCCATCAATGAAGCAGTGACCGGAGAATACACCAACATCATTCACAAGCACATCCATGA	A_24_P255384
	A_24_P255473	-0.355623	0.954677	AATATGCCCTGCGTCAACTGGATGACAAATTCCACTCTCATGAGGGTGATACTTCCTACA	A_24_P255473
	A_24_P255845	0.0694402	0.254925	TTGTGGTGACATTGGATGAAGTAGAGCTGATTTACTTTGAGCGGCAGTTTCACCTGAAGA	A_24_P255845
	A_24_P255874	-0.224588	1.07988	TCCCAATACTCCGGTCCATCCTGCTCCAACCACTGCGCCTGCGGCTACATCCTCGGAGTC	A_24_P255874
	A_24_P256037	0.442518	0.555955	AAAGCCCTGGTGGCCTGTTACCAGAAATACGTGGCTTCCAAGAAGGTCAAAGACGTCCTC	A_24_P256037
	A_24_P272515	0.524373	1.04239	CCTGGCGGACAGCAAAGGCTTTGATGCATACATGAAGAAACTAGGAGTGGGAATATCTTT	A_24_P272515
	A_24_P272548	0.11972	0.0783135	CCAAGAAAGTGGTGAATTCCCTGTTTGAGAAAAGGCGTAAGAATTTTGGTATTGGACAGG	A_24_P272548
	A_24_P273043	0.0623061	0.260428	TCACAAACATAATATTAGTTTAGCAGTTTTGATGTCTTTAGATCAAGAGGTTCGACAGGG	A_24_P273043
	A_24_P273245	-0.149387	0.425969	GGCAAAATGAACTCCATTACAGTAGATAACTGTAAGAAGCTTGGTCTGGTATTTGATGAC	A_24_P273245
	A_24_P280873	0.341686	0.943095	AATAGATCCTTTAGCACCTTTGGATAAACTCTGCCTTCTAGGTTGTGGCATTTCAGCTGG	A_24_P280873
	A_24_P281447	0.0215723	0.113509	GACCTGAAAGCCCAAATCTTTGCAAATTCTGTGGACAATACCCACGTCATTCTGCAGATT	A_24_P281447
	A_24_P281643	-0.141203	0.430626	TCCAAGATTGGGACAGTGAGACAGCCCATTTTGTTTTCTTGCTCTATCACTGAGAACATT	A_24_P281643
	A_24_P289043	-0.0201527	0.0909791	AACGGTGACTCCATGGATAAGACTGTCATTCAGAAAGCATACTTGAATGGCCACAGCTGT	A_24_P289043
	A_24_P289188	0.0371411	0.100179	CTAAAGGGGGTGGATCCCAAATTCCTGAGGAACATGCCCTTTGCCAAGAAGCACAGCAAG	A_24_P289188
	A_24_P290263	-0.486036	0.943095	TGGTGCAGAGAACCACTGCAAGACGCCTAAAGAAAATTTTTAGTGGTGTCTTTGTAAAAG	A_24_P290263
	A_24_P306964	0.0230278	0.0101054	GGCAAGAAGCTCCTGCAGTACTACAACATCAATCTGGGCTTCAAGACACCTGAAGAGGCG	A_24_P306964
	A_24_P307065	-0.927776	1.5817	CCTTCTCTGGGACACATTGGATGTTGGAGAAAATGGATTTGAAGGAGTTCGACTTTGGTG	A_24_P307065
	A_24_P307306	-0.561452	0.958607	TATGAACCATGAGAAATATAACAACAGCCTCAAGATCATCAACAGTGTTTCTTGTACCAC	A_24_P307306
	A_24_P307384	-0.0620382	0.457175	CTAGTGAATATGAAAAGGAAAAACTGAATGAACTGGCAAAACTTTCAGATGGAGTAGCTG	A_24_P307384
	A_24_P307486	0.694226	0.452225	AAGGATTTGATTATAAATGTTCCTCCTTTCACAGAATTATTCCAGGGTTTATGTGTCAGG	A_24_P307486
	A_24_P315014	-0.0844216	0.224754	GGATCCTACACCTGGTGAGGAGAGAGAAGATAGGGGTGCAGCTGAGATTCAAGTACCTGA	A_24_P315014
	A_24_P315184	0.59268	1.02965	TCTGTCTCCAAAAAAGGTTGGTGATGACATTGCCAAGGCAGGTGACTGGAAGGGCCTGAG	A_24_P315184
	A_24_P315921	0.499653	1.48945	CTGTGGTGCGGCACAGAAACAAGGAGAGTCAGCAATTACCAGCCAGCCAAGGTCCTGGAA	A_24_P315921
	A_24_P316074	0.297912	1.1343	TATCAATGGTGTGAGCCCAAAGGTCAAAGGTGTTGCAGCTTCTTCCCTTCGTCAAATCTT	A_24_P316074
	A_24_P332471	0.828847	0.787812	CTTCTGCTTCTGCCCTCGAAGCCTTCAAGGAACCACCAAGAAATAGAAAGAAACAGGAAA	A_24_P332471
	A_24_P332482	0.0187166	0.0525663	ACCACACACAACCAGTCCCAAAAATGGCACAGAAATGGTATCAAGAAACCCGAAGCACAA	A_24_P332482
	A_24_P33552	0.405608	0.779892	AGAAGAAGGCATACGTTCAACTGCCTCCTGATTACAATGCTTTGGATGTTGCCAACAAAA	A_24_P33552
	A_24_P340976	0.127796	0.0695604	AGCCTCTCAGAACGGAGGCATCTTATGTTAACCTACCCACCATTCTCTGTAACACAGATT	A_24_P340976
	A_24_P349387	0.487971	0.90309	AACATTGCTCCACGGATGCGGCACCGATCTTTAGCCAGAGATCTCACTGGAACCATTAAA	A_24_P349387
	A_24_P349547	0.40705	0.533132	GACCAGTGGAATGTTAACTATGTGGAAACATCTGCTAAAACAGCTAATGTTGACAAGGTA	A_24_P349547
	A_24_P349636	0.481013	1.03198	AGTTGCTTCGACAGATAACACTTTGATTGCTCGATCTCTTGGTAAATATAGCATCAACTG	A_24_P349636
	A_24_P350008	-0.0515229	0.0414361	AGGGCATCATCATTTCTGGCCATTTCTACAGATACAAGTTGAAGTACCTGGTCTTCCTCC	A_24_P350008
	A_24_P350261	0.127262	0.721246	AAGTGGACAACAGGTTGGTGGAGAATTTTGGGGTCCAGGAAGATCTCATGGACCTGCACC	A_24_P350261
	A_24_P350307	0.240608	0.61261	CTGAAGAGGCTGTTTATGAGTCGCACCAACCGGTCACTCGTTGCTCAGATGATCCGGAAG	A_24_P350307
	A_24_P358131	0.0412893	0.294136	GCTTTCAAGGAGGAGCTGCTCATGAAGAAGAACCATGAAGAGGAAGTAAAAGGCCTACAA	A_24_P358131
	A_24_P358205	0.061916	0.0301184	TGTTCAAAAAAGAATGCCCCAAGTGTTACCATGGCTAAATGGAAGAGTCTGCAGTGTTCC	A_24_P358205
	A_24_P358305	0.0156575	0.015923	GGAGGTGTCCGAACTAAAATGTGGTGACGTGAAAGAACTCAAGAATGTTACTAACAATCT	A_24_P358305
	A_24_P359067	0.329952	1.84466	GATATTTCAGGATCTCTGAATTTCTTCCTTTGTGTGATATTTCTGGAGAGAAAAATCCAC	A_24_P359067
	A_24_P366165	0.333065	1.2161	ACTTCCAACCAAATCAAAAATAGCAAAAGGCATTTCAATGCACCTTCCCACATTCACAGG	A_24_P366165
	A_24_P366457	0.129118	0.0545314	CACAGCAAAATTGGTCATCCTTGCTTACAACTGCCCAGCTTTGCGGAAATCAGAAGTAGA	A_24_P366457
	A_24_P366845	0.0463948	0.340084	AAATTAAGCATAACCGGTGGAAACCCAGAGACAACTGCGTTCATAGAAGATTCAAGGGCC	A_24_P366845
	A_24_P374973	0.0396554	0.130768	GGCATGAGTTTACCGGTGGAGAGAACCGTTGTAAGACTTCGCCTGAAGAAAATGTTTAGT	A_24_P374973
	A_24_P375227	-0.283002	1.47237	CAACGATGCACCTCGGTCAGGCGCAACACCCCTCATTATAGCAGCTCAGATGTGTCACAC	A_24_P375227
	A_24_P375599	0.237228	1.09528	TGTATGCTCACTTCCCCCATCAAGTCGTTATCCAGAATGGGTCTCTTGTTGAAATCCGAA	A_24_P375599
	A_24_P375683	0.149352	0.152427	AGGAGGCTAAGAAAGTGGTGAATCCCTTTGTGAAAAGGCCTAAGAATTTTGGCACTGGAC	A_24_P375683
	A_24_P383330	0.213348	0.69897	GGACAGGACATCCAACCCAAAAGAGACCTCGCCCACCTTGTGAAACGGCCCTGCTATATC	A_24_P383330
	A_24_P384200	0.00011146	0.000434512	AATGTTTGATGTAACATCAAGAGTTACTTACATGTGCCTATGGCATAGAGATCAGGTGAG	A_24_P384200
	A_24_P388703	-0.186578	0.575118	CGCTAGCTGCTGCATCTGGCCCCTCAAGGGTAAAGTCAAGGGGAAAAGGAGATTGAGAGG	A_24_P388703
	A_24_P392230	-0.0298752	0.115205	GGTGCAACAAAGAGGTCTGGGCCAAAGGAATAAGGTATGACCCACACGGTATCTGTGTGC	A_24_P392230
	A_24_P401090	0.0155292	0.0872467	TTTTCTACAGCTTTTGATAATCAAGTTACAATCAAGGTCTATGAAGGTAAACAACCCCTG	A_24_P401090
	A_24_P401100	0.253134	0.585027	AACTTACGGCAAGCCTGTCCATCATGGTATTAACAAGCCTACAGTTGATTGCAGAGGAGT	A_24_P401100
	A_24_P401601	0.098824	0.764472	CATGTGCCAGTCTGTGGAGAGCAACATCCATGGCTTTAAAGTCATTGATGACACCAATGT	A_24_P401601
	A_24_P40795	0.0163705	0.0942041	AAGCTCGATCCACTTGCCTACATTGCCCACCCCAAGCTTGGGAAGCGTGTTTGTGCCTGT	A_24_P40795
	A_24_P409402	0.102831	0.155523	ACCCTTCACAAGTCCTTGCCAGTGCCAACCAAACGGCGGCCTCTGGAGAAGATTGACCTT	A_24_P409402
	A_24_P409661	0.192733	0.275724	GGTCATTTTTGCTTTCTTCGTTTTGAAGAACTTCAACCCCACAGTGAACTACATTTTGTC	A_24_P409661
	A_24_P409824	0.0908527	0.191789	TTGAGATGAAGGTCAAAGAAAAATCAAAACTGAAGAACTCTGAAGCTGAGCTCCAGCGGC	A_24_P409824
	A_24_P41149	0.0494962	0.0491485	GAAGCCGTGTACTAAGAAAAATAAGGAAGAGGCTGCAGAATATGCTAAACTTTTAGGCAA	A_24_P41149
	A_24_P417606	0.284454	0.605548	TCGTCCACAAATCCATTGCCCATTTTCTCACAGTTATTAACCAGACTCAGAAAGAAAACC	A_24_P417606
	A_24_P418189	0.399672	0.174574	GTACAAGTGGTGCAAAGTGAGAAAAATCTTTGTGGACACCAAAGGAATCCCTCATCTGGG	A_24_P418189
	A_24_P418536	-0.134122	0.354578	AGAACACACCAGAAATTTGTCATTACCTCAACCAGAATTGATATCAGCAATGTAAAAACC	A_24_P418536
	A_24_P41939	0.0133776	0.0467237	AAGGAGGAGCTCTTTCATGAAGAAGAACCACGAATAGAAATAAAAGGCCCACAAGCTCAG	A_24_P41939
	A_24_P42014	0.326559	1.68613	TATCAGGACCAATTATGATGACAGATACGATGAGATCCACTGTCACTGGGGAGGCAATGT	A_24_P42014
	A_24_P458252	-0.0542322	0.423659	ATGGTGGTACCACCAAACATAGCAGAACTGAAGAATTTGGAAGTGCTCAACTTTTTAAAT	A_24_P458252
	A_24_P484965	0.00164833	0.00833099	GTAACATTCCTTTGAACACTCAGCTTTCTGAAATGGTGTCCCACCGCAAGGACTGGAGAA	A_24_P484965
	A_24_P493287	-0.097549	0.39794	ACTACTTATGGAGGTTTTAAAAAATCTTTTAAGTCCAGGCCTGACGTTTAGAGAAGGTTA	A_24_P493287
	A_24_P499215	-0.0310108	0.115205	TCAAAGACAAGAGAAAGCAAAAGCCTCCAAGCTCTCCAAAAAGAAAGCATCTGCCCTGTT	A_24_P499215
	A_24_P50157	0.454331	0.823909	ATGAGCCCATGTATGTCAAGGTGGAGGCCCTTTGCCATGAACACCAAATCAACCTAATTA	A_24_P50157
	A_24_P504621	-0.097263	0.16813	AAATCTTTTTAAAATGTGAGGACTCTACAACTCTTGGGTTCTAAAGGCCCTCGGAACCGA	A_24_P504621
	A_24_P50554	0.692597	1.58336	TCAAGGGTTTAGATGTAGATTCTCTGGTCATTGAGTATAACCGAGTAAACAAAGCACCTA	A_24_P50554
	A_24_P518369	0.00510173	0.0101054	ACTAAAGCACCAAAGTCAATGGTTCCTTCTAGAATTGCTGGTTCCTTCTAGAATTGCTGA	A_24_P518369
	A_24_P522786	-0.0281335	0.173277	CACTCTGCTAGACACATCCGAAACGCTGGTTCTCGTGTTGAAGTCTGTTATGGATATGTA	A_24_P522786
	A_24_P547010	0.293577	1.28316	AGCAAGCTGGACACCACTGTGGGGCTCTAAGAGTCCTGAATTCGTACTGGGTTGGTGAAG	A_24_P547010
	A_24_P551842	-1.71773	2.10679	CTCCGATCCGTCCCTAAACAAACTAGGAGGCGTCCTTTGCCCTATTATATCCATCCTCAT	A_24_P551842
	A_24_P551842	-1.67184	1.89963	CTCCGATCCGTCCCTAAACAAACTAGGAGGCGTCCTTTGCCCTATTATATCCATCCTCAT	A_24_P551842
	A_24_P555170	-0.274776	0.966576	GTCTAGAAGATACTAAGGAGAACAGTTCGGTGAGGAAAGAAACCAAGCTATTTTCTCTTT	A_24_P555170
	A_24_P562369	-0.0880296	0.429457	CGGCATCAATGGGACAGAGGAACAATGTGGAACTCCACTTTGTGACGCCTGTGTTCCAGC	A_24_P562369
	A_24_P58647	0.403452	0.614394	TGGAGAGCCTCATTTTCCACTTAACGCATATGCCAAACCTGCGAACAAACAGGAAGATGA	A_24_P58647
	A_24_P58727	0.805583	0.832683	GGTAATAAGGGTTCTTGCTTTCACAGAATTATCAGATTTATGTGTCAGGGTGGTGACTTC	A_24_P58727
	A_24_P58881	0.698112	2.14935	CAAAAGGAGTCTACTCTTCATCTTGTGTTGAGACTTTGTGATGTTTCAAGGAAGAATTCT	A_24_P58881
	A_24_P589855	-0.155601	1.49621	GAACTACGCGGAACTCCAAATTCATAGTTGGTTCTCACCATTAAACATTTGCTGATTTCT	A_24_P589855
	A_24_P603890	1.21721	1.32057	ACATCCTTGTGTTATGTGTACCCTCTTGATTTTGCCCATCTAGCAGCCGATGTGGGTAAA	A_24_P603890
	A_24_P606663	0.676404	0.270835	TGTGCGGTTGCCCAGAAAACGTAATGCGGGTGAAGATTCACCAAATAAGCTCCATACTTT	A_24_P606663
	A_24_P608302	-0.139199	0.630784	CCCGATTGTGAACTGCTTGAAAGAAAAACGAAACTTCTAAGATGTTTGTCCTTTCATGTC	A_24_P608302
	A_24_P662366	0.193306	1.04818	AGGTGCTGCAATCATGTTATTTGTGGCTGTTGTGGATTTTTCACAAGAAGATTAATAAAC	A_24_P662366
	A_24_P66838	-0.12106	0.436519	ATCTTACGCCTACAGTGCACTCTGTGGATATCCTCTTACACAAAACTGTCATCCACAAGG	A_24_P66838
	A_24_P67378	-0.0829667	0.790485	TCCGGAAAATAGTGGTGTTTTATAAAGCTGTAGTCCTGAGCAAAGAGCCCATTTTGAAGT	A_24_P67378
	A_24_P67408	-0.0563531	0.069051	CATCCTCTTCTGGGCCGTTGCTAGCCAGTTTCGCATCTTCACCAGCATCGGAGAGGACTA	A_24_P67408
	A_24_P67748	0.276888	0.962574	TTTACAGGGCATACAGCAGTAGTAGATGTTTCCTGGCATCTGCTCCATGAGTCTCTGTTT	A_24_P67748
	A_24_P68222	0.0605096	0.118045	TAAACTCTGGAGATTCTTCAATTCACTGGGCAAACCATATGCCTAAGTCTATCCTCTGAT	A_24_P68222
	A_24_P682579	0.0180839	0.0861861	GCTCACACGCCATTATGATCCAAGCAAAATAATACTGCAATTGCCAGCATTAGAACATCA	A_24_P682579
	A_24_P691826	-0.268968	0.473661	TGCAGGGTAAGGACAGATGAAGAGTTATCTTAAGGATCATCTTTCCCTAAGATCGTCATC	A_24_P691826
	A_24_P692426	-0.0520564	0.386158	AGAGGACATGAAGTGTCTGTCTCAGTACCCAAGCCTCAGCTACCTAAAGCATCTGAATCT	A_24_P692426
	A_24_P694820	0.0837634	0.399027	GCCGCTGTCTAAGAGTTAAGGGTTTTCTGGGTGACGTTTAACAATAATAAAGGTGACTGC	A_24_P694820
	A_24_P704878	0.120325	1.06753	GATTCTGAAAGCAAGGAATTTAATGCACAAGAAACGGTTCTCACAATACATAAAGAACTG	A_24_P704878
	A_24_P739582	-0.163923	0.430626	ATTTAAATGCTGACACTGTCTCCAGCGAGTTGCAAAACAATGTTTATACCATTGCCAAGA	A_24_P739582
	A_24_P752208	-0.134118	0.197911	AAATCCACTGACTGAAATACTTAAGTGTCTTAATAAAGTGGTCCTACTAAGGAACATGGT	A_24_P752208
	A_24_P75718	0.144725	0.497573	AAAGAAACTGTTCCAACTCTTGGCTCCAAATTTTCAGTAGCAGCAGCTCTTAATGAAGAT	A_24_P75718
	A_24_P76358	0.154917	0.0700704	TTACTGAAGATGTTCAGGGCAAAAACTGCCTAACTTCCGGCATGGATCTTATTCGTGACA	A_24_P76358
	A_24_P764690	0.010267	0.0352691	AAAGATAAGACACTCTCTTCTCATTCCAGTAAGAGCCACATGCAAGGCAAGAATCAGAGT	A_24_P764690
	A_24_P767901	-0.220127	0.782516	ACAACAGTATCAGCATTAACTACTTTATCAAATGTCAGCCCGGATACTACCTATAAAGAG	A_24_P767901
	A_24_P7750	0.0169495	0.114639	GGAGTCTTGCCTGGAAGGGCTGGATATCAACTTCCTCAGGCAGCTGTATGAAGAGGAGAT	A_24_P7750
	A_24_P786713	0.135045	1.19791	AGACAGAGTAGTTGATGAGTTAGATAACAAACGGGAGAAGATGGAGTTATTGTTGATTAC	A_24_P786713
	A_24_P788373	0.11128	0.943095	TCTGATTTATTTAGGAATAAAAAGAAAGCAGAAAAACGGTGTTGTATGGTATTCTATACT	A_24_P788373
	A_24_P795371	0.262672	1.25337	TTAGACAACACAAACCTAGGAAGGGTTTGAGAGGTGAAACAAACTGGGGTTATGGATGAA	A_24_P795371
	A_24_P818529	-0.161048	0.844664	TGACAACCAAGAAGAGGAACCTCTGGAGCGGGACTTTGACCGCTTCCTCGGAACCACTAC	A_24_P818529
	A_24_P833256	0.112158	0.935542	AATACCTTCAAAACCTTGGTGAGGGAAATTCTTAAACAGCACAAAAATCATTAGGCAAAG	A_24_P833256
	A_24_P83808	0.216477	0.4698	GTAATAACTGGAAGTGAAAGTCCAATTGTGTTGCTCAGTGGCAGCATGGAACCTGCATTT	A_24_P83808
	A_24_P84048	-0.112472	0.493495	TTTATGCTGATAAGGTGGCCGCTAGGGGTCTGTGCATTGCCCAGGCAGAGTCTCTGCGTT	A_24_P84048
	A_24_P843020	0.00494417	0.0177288	CCGACCAATTCATGACATGTGTCCCAAAACTAGCAACGGAAATTGTATTCGCCGTGTTGA	A_24_P843020
	A_24_P84401	-0.316997	0.524329	GCACGGTGTAACAAAGTCCACATTCAACCAGTTATTACAGATGTGGTCAAATGTTTGCTA	A_24_P84401
	A_24_P84508	0.329717	1.767	ATGCTATCATCAAGTTTACGCTGACCACTGAGGCCATGAAGAAGATGGAAGACAACAACA	A_24_P84508
	A_24_P84608	0.163583	0.149354	AAGCTGCATATTGTCAAGGTTGTGGCCAAAAAACGCAACTTTGATATTCCAAAAGAAATG	A_24_P84608
	A_24_P84808	0.492283	1.20343	GAATTGCTTTGACAGATAACGCTTTGCGATCTCTTGGAAAATATGGCATCATCTGTATGG	A_24_P84808
	A_24_P878388	0.785693	0.383	GCCACTTTGACAGGCATTATTGTGGCAAATGTTGTCTTATTGCTTCAACAAACCAGACAA	A_24_P878388
	A_24_P887857	0.105327	0.630784	ATGAGTAGTACGAGAAGATGGCAGAGAAGAACCGCAAGGATGCCAAGGATTGGTTCTTCA	A_24_P887857
	A_24_P901986	-0.155295	0.338187	TTAAAGAATGTACATGGTAGTAGAGGGATGCAGATTTAGATAATATTGAAAGGCCAGGAC	A_24_P901986
	A_24_P910060	-0.00298472	0.0141246	CTAGCAGAATCCATAAACTTGGCAATCTCTCTAAAGAAAGCCCTTAAAGAAGGTAAGAAA	A_24_P910060
	A_24_P917306	0.0224446	0.122629	CAGTAGCTTCACCAGATTTCGTTGCGTCTGCTGTCCAAGATTGTTGAGGTTAGCGTTATT	A_24_P917306
	A_24_P917686	-0.0905162	0.681937	CCATAAAGAGGAAAAAACAAAAAGACTTAAAAGCCCAGTTTGCCAGGTCTGGTTTGACCA	A_24_P917686
	A_24_P917759	-0.00938097	0.02365	GAAGGCCAATGCCAGTGTCATGACACTGCTCTTCACAAACAACTGAGGACTTCTAGAAAT	A_24_P917759
	A_24_P917886	-0.280222	1.86328	CCTCTGCTTCTACAACTAGCACAACCTCTGGTCCTGGAACTACTCCCAGCCCTGTTCCTA	A_24_P917886
	A_24_P922465	0.0949226	0.5867	CGAGATCATCCAAATCCCTATGTGTAGACATATGTGTATAAAGGCCTTTAAGAGACTCAG	A_24_P922465
	A_24_P92267	-0.0181992	0.0675262	CAAAGACCAAGTCTTTTGTGAAAGTTTATAACTACAATCATCTCATGCCCACAAGGCACT	A_24_P92267
	A_24_P926684	0.136104	0.860121	TTCAGAATTATGGATACCATCTAAGAATTTCAGAGAATTAGAGCGCACTAAAACATCCTG	A_24_P926684
	A_24_P928473	0.0577172	0.337242	TATAATTAACCATTGTATGTTTCCAAAATGTATGTGTATAAATAGTCAACAGTGATAACA	A_24_P928473
	A_24_P928604	0.159696	0.355561	TCTACCACATGCAAATCTTTGCGCCTAATCATGTAGTCGCCAAGTTCCACTTCTGGTACT	A_24_P928604
	A_24_P930756	-0.0461049	0.283997	AAGCGTGTTGGAATGCAGTCTACAAAAGCGCTATAAGGGCTAAAGGATTATAGTAATAGC	A_24_P930756
	A_24_P93452	0.127576	0.080399	ACATGCACTACTTAACAGAAGAAGATGAAGATGCTTACAAGAACCAGTTCTCTCAATGCA	A_24_P93452
	A_24_P938433	-0.0730645	0.356547	GTGAACTGAGCATTGATGTTATACCATTTGATTGCATTGATTTGGTTTATAAGAACCAGC	A_24_P938433
	A_32_P10100	-0.0584509	0.0560111	TATGAGGAAATAGTATCATCATGTTAGAAGCCTTGGAATGAGTATAAATAATGGCTGGTC	A_32_P10100
	A_32_P101844	-0.108772	0.136083	AGATGCTGATTTTGTAGAAACGTCAGAATTACGGAGCTTGCCGCCACATTCAGAAACTGC	A_32_P101844
	A_32_P101860	0.577293	1.47496	GCTGCTGTGTATAGACTGCCAAATGTGAAGTATTTATATTGTATTCAATAAACTATACTT	A_32_P101860
	A_32_P101917	-0.0592806	0.326058	GAAGAGGTGACCCAAATTTCAAGACAATGTTGGATGCAAACGGATTTGCCAGCAATTGCA	A_32_P101917
	A_32_P104772	0.00369629	0.0118872	AATAGTAGTTATGGTTAAACACCTCTAACCAAATGTGCATGTGGAGTTTCTACACTGATT	A_32_P104772
	A_32_P112752	0.00821146	0.0496351	GGCACTTCTTAGCTGTGTCTCATCGAGTACGGGCTCAATAAATAATTGAATTTTGAGAGT	A_32_P112752
	A_32_P113154	0.522769	0.583359	ACCACCAGTCCAAGAATCTGTTTAAAGTTCAGACTTAAAACAGTACCAAATAAAAAGTCC	A_32_P113154
	A_32_P113812	0.0426855	0.123205	ACCAATGTTAAGCAGATTTCCATCGTTGGAGGTTAAAACACCCGAATACAAGTGTTTTCT	A_32_P113812
	A_32_P114726	-0.0022574	0.0132283	GAATGCCTAAATGTGGACTCTGATCCTTTCTACCAAGTCCTAAGTTTGGGAAAAGAGGAC	A_32_P114726
	A_32_P115375	-0.0558966	0.17134	TTCCATACTGTTCAAAATAATCTCTTAGGTGATGTTCTTCAGTGTCTTCTTTAATGCCAC	A_32_P115375
	A_32_P120183	-0.0303031	0.16813	TCAGCTTTGAATCAGTGGGGAACCCATACAGGAAGATCATAATAAATATGGAAAATTCTG	A_32_P120183
	A_32_P124746	-0.13127	0.735182	TATCTTCAAGGAGAACGGGCAGTTTGCTTCTTCAGGTAGAATATATTCCCAGTGTCCTCA	A_32_P124746
	A_32_P125549	0.445517	1.38722	TCTACAGACAGTCAATGTGGATGAGAACTAATCCCTGATCGTCAGATACATCAAATAAAG	A_32_P125549
	A_32_P130577	-0.0268798	0.10902	TTTTGAAATTGACTTAAGAGAATGTTGGCTGTGTATGTCTGTATCTTGCATTTCTGTTGG	A_32_P130577
	A_32_P132477	-0.784576	1.93554	GCAGTCTTTGATCATGCCAGGGCTGATCTCCCCAGTAAAAGCCCCATTAGTCACTTTGTA	A_32_P132477
	A_32_P141488	0.0159716	0.0788339	AAACGAGACTGCAAATTCTCAAGACTTCAAACCCCTTCAATCTGGGTAATACAAAGGAAG	A_32_P141488
	A_32_P144220	-0.153437	0.227678	CCCTCAGTGCACAATATCCAATGTGTTTGCCATGTTTGACCAGTCACAGATTCAGGAGTT	A_32_P144220
	A_32_P14457	-0.0303218	0.163676	AAAGGGAGGCATCTGAGGAGTGGAAACAGAGAAATGAGTGACTGAGATCAGTGTCTTATT	A_32_P14457
	A_32_P151782	0.119666	0.130768	ATCCGAAGTTCCAGACAAATGCCCAAACTACATTCCTGCATGTTCGAAAGCGTAAATTGC	A_32_P151782
	A_32_P153979	-0.0204775	0.122629	GGTACCTTCTGAAGCTGGCTCTTAAAATTTCCGGGAACCAAGTCTGGAACTGGTTTCATT	A_32_P153979
	A_32_P154223	0.0734438	0.474955	CGCACTGCGTGCTGATTATACTCCTCAGCACAATTCATTTCTTAAACTTTTTAGAATAAT	A_32_P154223
	A_32_P15706	-0.114695	0.341989	TTTCGGCAACTTGTACAGGCCCAACTCCTCCCTCACGGTGGCCTCTTTTCGCCCAACTCA	A_32_P15706
	A_32_P159535	0.207044	1.21753	GAACATAGACTTGCAAGACACAGCTGGCATGAGAAGAAATGACCTCAAGAAAACAGCAAA	A_32_P159535
	A_32_P179746	0.137613	0.477556	GTCACTCACTTCTTTATCCTTTCGCCAAAGGAAGCCACTTCATCTAGGATGTTCTGGACA	A_32_P179746
	A_32_P183598	0.0627683	0.413413	ATTTCTCGAGTTGTAAAAAGGTGTATTTTAAACCTGTGTAAAGGTACCTGGAGATCATTG	A_32_P183598
	A_32_P18493	0.491038	2.26043	GCAGCTCTCCAAAAGCTTCTCCCAAAAAAGCACCTGCTGCGAAGCGTGCTACTGCTGCTG	A_32_P18493
	A_32_P185628	-0.0174391	0.0721166	AGATGGTGAAAACAGGAAGACCTTCCTCATCCCACTATCAGGAAGATGAGGAAAGAGATC	A_32_P185628
	A_32_P204722	0.410826	2.35754	AGAAAACCCAACTGAATGGTATCTCTTTGGCACATTCAACTTGGTCTTGTATTTTTAGTA	A_32_P204722
	A_32_P206104	-0.17605	0.163676	AGGAAAAGGAAACTTCACCGAAACTTCAGAAAGCTACAGAAATGACATCCATTTTCACAA	A_32_P206104
	A_32_P206497	0.0287562	0.159267	TGTGTGTAACTATGACACATAGTTAACAAGTAACACACGTTTGTTCAGTTAAAGGAATGC	A_32_P206497
	A_32_P206735	0.544333	1.19246	CCGCTGTCCTTACTTTGGTGCTTTGGGCTATCTGGAAAATGATACTATTGAGAGCAGCTA	A_32_P206735
	A_32_P2103	0.0207213	0.0467237	TATATCCAACTTATGTACCTTTGCAAACTTGTCTGGATTTTGACTGTATGTGCAAAACAG	A_32_P2103
	A_32_P212373	-0.392334	0.476254	ATCTGTGTGATCGTGGGAAAGCGACGAAAAACGAACAAAGGAACAGTAAATGGAGTAACT	A_32_P212373
	A_32_P214340	-0.456287	0.614394	CCAGTCCCCCATGTTTATTTAGTCAGCCATCTTAGCTCTGATCCACATCAAATAAGAGGC	A_32_P214340
	A_32_P31963	-0.216366	0.345823	GGGACATGGGAGGAGCCATATTGAGAAAGTAGCATGGGTACTTGGCTTCACAGAGTGTGG	A_32_P31963
	A_32_P31992	-0.22027	0.705534	AAGCAAGGCTCAAAGTCCTCAGAGCGAGAGATGACCTTATCACAGACCTACTAAATGAAG	A_32_P31992
	A_32_P32905	-0.162062	0.742321	GTGATTTGAAACAGTTTTCACTTTGAAAAACTGCTTCCGTGGATTAAAAGTTGTCACCAC	A_32_P32905
	A_32_P3572	0.160248	0.712198	CAGTGATGGATGTCTGGAATCGTTGTGATTCATTTTGTCAGACCATTAAACAAGATTCTG	A_32_P3572
	A_32_P370026	-0.160795	0.481486	TGTAACTTGTAACTGAGCATGTCAGCTAGGAAGGAGGTATCTGGTCAGAGAAGGTGTTTT	A_32_P370026
	A_32_P37495	-0.379698	0.210419	GATGTTGAAACAGACCCTGAGGTTAATGCATTCTTTCCAACATTAGGTCCTAAAACTTCT	A_32_P37495
	A_32_P40375	0.887694	2.73049	AAGCACTGCTGCCTATGCACTCCATTTACAGGGTTATAGAGTGGAAAGTCCCACAATCTT	A_32_P40375
	A_32_P40744	-0.321678	0.55752	CCAGCGGGTTCCCTCTTTCTCTTGAACTATAATAATACCCTACACATGTGCGTAGAACAT	A_32_P40744
	A_32_P42018	0.0168282	0.0565055	TTTCAAGGCCTTCTCCTATTCCAGAACCAGGACTCCTATGGTCATCTTGATAAAGCAGGA	A_32_P42018
	A_32_P49350	0.240714	0.332547	CAGTCCCCACAAGTTGAGAGAGTGTCTCCCCCTCATCATTTTCATAAGGAACAGACTTAA	A_32_P49350
	A_32_P514599	0.488333	0.342944	AGTCAAGGCTCCAGGGTTTTGTGACAAAGAACCAGCTCAAAGATATGGCTGTTACTACTG	A_32_P514599
	A_32_P515431	0.299109	1.5391	CAAGATTAAGTTAGAATAACACTGCTGTAGACTGTTTATCAGCTCTTCAGCATATGTCCA	A_32_P515431
	A_32_P51787	-0.0461492	0.264401	ACAACATGATAAATGGCATCCAGGGTGTAAATATCTGTTAGAACAGAAGACACGAAAATA	A_32_P51787
	A_32_P52119	0.0451833	0.0861861	TGCTTTTCTCCAGGGAAGACGTTCAGGTTCATTCATAGATCCATTGGTGCCGTGGGCAGC	A_32_P52119
	A_32_P52153	1.50971	1.71897	TTCCGCAAAGTGTTCTCTCCTTGTATTATTCTAATTACGGTATTTTTAATTTCCTTAAAA	A_32_P52153
	A_32_P53558	-0.951857	0.9914	GTTGTCCTTTGAAATGATTGACCAGGAAAAAGATCATCCTTAAATTTTGAAGCAAGTGAG	A_32_P53558
	A_32_P5568	-0.0434834	0.226214	CTGCCCACTGACACACTGAAGAGTCAACACGATTCAGGAAAGCACTTTCAAAGAGTGTTT	A_32_P5568
	A_32_P57702	-0.131504	0.142668	ACAAAAGAACAAACAAGATGAGTTTGGTGCTTTGGAAAGTGTGAAAGCTGCTAGTGAACT	A_32_P57702
	A_32_P751535	0.0139067	0.0181814	CAGTCCCGAAAATGGCACAGAATGGCATCAAGAAACCCCGATTGCAAAGATATGAATCTC	A_32_P751535
	A_32_P75661	-0.199801	0.636388	CAACTTTTAAACATTGGTTACCTTTTGGGAGAATAAAGGGAATGGGGGCGATGATCACAG	A_32_P75661
	A_32_P79492	-0.0445434	0.259637	CCGCAGGGTGATGAGCCTTGGTCACAGCGTCACTGACAGATCATTAGCAGGTGCTGCAAA	A_32_P79492
	A_32_P86578	0.00583479	0.0296531	ATTTCTGTTGCATTGGTGTTTCCAAAATAATGCTTCGGTTCCAAGTTTCAGGAATTGGTT	A_32_P86578
	A_32_P88231	0.0809045	0.208309	TACTATAACATGAATTGTTACTACTCAATAAAGAAAGTAATCACCTCAACTAGTTGAAGA	A_32_P88231
	A_32_P88880	0.0470566	0.342944	GGCAACAAAATCTTGCCAAAATAAGTACCAAAATAAGTGTTCCAATGGTTTTATTTGGGG	A_32_P88880
	A_32_P88905	-0.00252001	0.00568285	ATGGATGTAACAAGTTGCATGTCTGGGCTTTATTTCAGTGTATTAATTGTGCGATCTTTT	A_32_P88905
	A_32_P918263	0.134759	0.133713	TTGCTGGGACCCAAACTGATCTCAGAGATGACTCCTCTATTGAGAAACTTGCCAAGAACA	A_32_P918263
	A_32_P92789	-0.00428877	0.0154727	TAAAACAACCCTCTAACAACAGAAGACCCTCATGAGAACACCAGGCAGCAGAAGCTTCTT	A_32_P92789
	A_32_P928190	0.0685294	0.430626	CATCAAAAGCCATAAGATAGAGAAAGGATATTACCAAGAAACTTACCATTAACTGGCTTG	A_32_P928190
	A_33_P3209176	0.814339	0.769551	TTATTGAAACTCTAGAAGTCGACCGGGCATGGTGGCTATGCCTATAATCCCAGCATTTTG	A_33_P3209176
	A_33_P3209396	0.0922766	0.462181	AAGCCAAGACAGAAGAAACCAGAACCCAACCTCTTGTGGGACCGGTTGACCTCCCCATGC	A_33_P3209396
	A_33_P3209404	0.00159411	0.00436481	TTATCTGGGTGGGTGGAGATGCTCGTTTACACTAGCGGCTGATCCCCAACAGTGACGGCT	A_33_P3209404
	A_33_P3209506	0.109178	0.528708	AGCTGAAGGGATCCTAGATAGACTCAAGAAAGCACGTCCTGGCCACTGAGTGGGCAGGAG	A_33_P3209506
	A_33_P3209511	0.405986	0.474955	ATCAATATATGTAAGATAAACATTGGTTCTGTCTGGAAAGGTGAGACAACTCCAAGCAAA	A_33_P3209511
	A_33_P3209894	-0.483022	1.42366	TTCCATTTACTTGGCCGGCAAAGTGGAAGAGCAGCACCTGCAGACTCGTGACATCATCAA	A_33_P3209894
	A_33_P3210303	-0.0474731	0.289883	ACATAGAACCAGCAGAACAGCACGATGGCCGTGAGCCACACCAGGATGAGCTTGACCATG	A_33_P3210303
	A_33_P3210358	-0.0413139	0.191789	CCCAAATTTGAGTCATATCCAGTAACTCAAATTACTATCTTTTGCTCTAGTAAGGTCAAC	A_33_P3210358
	A_33_P3210605	0.012295	0.0491485	TTGTGTGTTCTTCTGGAGACCGGGGGGATGCATTTTGAGGAAGCGCCTCTGACTCCATGC	A_33_P3210605
	A_33_P3210702	0.310762	0.928118	ATACACTGTCTAGTATGAGAGTCACAGAGTGGGTGTCTTGTGTTCGCTTCTTGCCTAACA	A_33_P3210702
	A_33_P3210800	0.0384887	0.139063	ATACTGATAAACCTCTCATGCCTTGAAATTGCAGTGGAAAGCAAGTTCAGCCACTTGCCG	A_33_P3210800
	A_33_P3210880	0.187324	1.17783	CGTAGCTTGTGATATACCAGTTAGTTTGAGTTTTGGAAAGATGGGTGAGTTTTATACAAA	A_33_P3210880
	A_33_P3210975	0.0639007	0.428291	CATTGGGCTCACTACATTAGTTACTTAAGATGTGTATCACAGAATAAACACATTTAGCCT	A_33_P3210975
	A_33_P3211018	0.0167449	0.0888424	CTTCTTGGATGGTGGAAACTCCTCCAGATGTCAAGACTTGCTGTGAATAAAGTTTTAAGA	A_33_P3211018
	A_33_P3211098	0.0827877	0.416801	TGGGGCAAGCCAGGGAGGCTTCCCGGAAGAGGAAATTTGAGGATGAGCAGCAGTTTTCCA	A_33_P3211098
	A_33_P3211223	-0.0339303	0.175224	TTTCATACAAGACGTTGGTGTCGTCACCCACGTGGACAGGCCAGCCTACTCCGCATCTCT	A_33_P3211223
	A_33_P3211260	0.178213	0.427128	AAATGACAGACGCACTCGGGACAACAACTTGGCTCTTATGAAATAAACATATACTTACCA	A_33_P3211260
	A_33_P3211478	-0.0665285	0.537602	TGCATCTATGAATCCACTCATGCATCCACTCATGAGTCCATTCATTATCCATGCATCTGT	A_33_P3211478
	A_33_P3211654	0.12537	0.542118	CAGGTGGGGCCCAGCCCGGAAAGGCCTGCGTGGGCTCACTGGAGATGCTGACCGCGTCTG	A_33_P3211654
	A_33_P3211659	0.0712922	0.37059	TCCAAGAATGACGGTATTATATGTAAGAACTCTGAAGACTCAAAGAGAAGAACAACTAGA	A_33_P3211659
	A_33_P3211854	-0.0573282	0.289037	GAATGAAGTTTTCACACTGCATCTCTACTTCAAGAGAAACAAAGAAAAACAGTCTCACTA	A_33_P3211854
	A_33_P3211862	0.352376	0.387216	TACATATATATGTATATGCATATGTGTGTGTATATACATATATATGTATATGCATATGTG	A_33_P3211862
	A_33_P3212269	-0.0270456	0.158641	AAGGAATGTCCCATTCTTCTGATGCTCTGGGAGGGCTGAGCATCACTTGTGGGTCCCCCT	A_33_P3212269
	A_33_P3212316	0.0461924	0.14752	GGCGGCGGAGCATGGTCTGGGTGTCGTCTGGAATGCGTGCGCGCCAGGCTTGAGGGCCCC	A_33_P3212316
	A_33_P3212360	-0.128208	0.787812	TCAGTCTCCCCATCTTGTGTGATGAGGAGAGACCCTGAGGACAGAGGTCTTCAGGCTGTG	A_33_P3212360
	A_33_P3212570	0.0876012	0.25649	AGAAAAAAGAAAGAGAGACAGCCTCCAGGAGATTAAAGACCATGAACTTGAAGCCATACA	A_33_P3212570
	A_33_P3212709	-0.107969	0.542118	TTTTGGAAACAAGATAAAAGACATACTCGACTGCAATGCACATACTCACCGTGGAGCCCG	A_33_P3212709
	A_33_P3212839	-0.472977	1.24718	GAGTGGTGAATTAGAGCAGCAGCAATTTCTAGCAGGGCCTTCAAAGTAAAAAGAATTTGA	A_33_P3212839
	A_33_P3213089	0.441882	1.15989	AGAAACATGGACAGTGAAGGCCAGGCTGAAGAGGTCTCAGAGAGAAATAAGAAGCTTTCT	A_33_P3213089
	A_33_P3213134	-0.362506	0.255707	CCCAACCAGATGATGCCCCCGATTCTGTGGAGCCCAGATTACCACTTCCCTGACCCTCAG	A_33_P3213134
	A_33_P3213169	0.0920846	0.497573	AGACAGTCTTGCCAGAGTGGATCAGAAAGAAGGGATCTGGAAAAAGAGTTACCACGTGTT	A_33_P3213169
	A_33_P3213518	-0.0416175	0.135489	ACCTGATACACCAGTCCTGTTCATTTGGAAAAGGGACAACTCCTTCACATTCACAAGCTG	A_33_P3213518
	A_33_P3213561	-0.143399	0.197226	ACATGAGCCTGAAATATCCAAGCTCCATGACAGTCTCGCCGTAGAAAGAAAAATAAGGCC	A_33_P3213561
	A_33_P3213712	-0.175375	0.844664	TGTCTGGGGACACGGTTGTCAGAGGACATTTCCTCTGCCGAACAGGACACCTTGAGCTGA	A_33_P3213712
	A_33_P3214052	-0.00787108	0.0400052	GCTCCCTTCTTCATGGAATATTTCTGATCTAATAGCCCCTATATTTCAAAAGATGGATAT	A_33_P3214052
	A_33_P3214076	-0.031098	0.192465	ATTGAACTCTCAAGATCATTTTAAGCAAAGTTTACACGACGCTGAGGGCCCGCCACTGAA	A_33_P3214076
	A_33_P3214179	0.0865599	0.183096	CACCCATGCTGGGGCAGCCCCCTTGGCCGGTTGGGTATTTAGGTCTGCCTCAGGTGGAAG	A_33_P3214179
	A_33_P3214284	-0.11894	0.69897	ATTGCGAAGGAATCCTGCCCCATCGCTGACAATGAGCTGCATTCTTCAGAGAGGCTGCCC	A_33_P3214284
	A_33_P3214427	0.303431	2.09583	TAGCACTGGAGAGGCCATCTCTTCTTGATACAATGATTTTCTCATCTTCAAGTTATATTA	A_33_P3214427
	A_33_P3214570	0.0205333	0.106238	AACCTGACACAATGGAGTCACAAAAAGCATGTGTCAAATGAATGAATAAAGAATCAGCAC	A_33_P3214570
	A_33_P3214750	0.0126662	0.0695604	ACCCACGTCAAGGAGGTGCCCAATCTTGGCAGACTCTGGAATGTGATTGTCTTCATATGA	A_33_P3214750
	A_33_P3214782	0.00607685	0.0268721	TCACATCACCCAGGCACTCAGAACAGTATAAAATAATTATACTTTCCTCTCTATAACTCA	A_33_P3214782
	A_33_P3214785	1.091	2.61618	GGAGTGAAAAGAGAGATGGGGTTGGATTTTTGGTCAACTCCAACTTTAAGAGATTCAGAG	A_33_P3214785
	A_33_P3215166	0.0141971	0.0746879	CCATCTGGCGCCAGTTAGACGATATGTCAAAAATAAGCATAACTGGTGAAAACCCAGAAG	A_33_P3215166
	A_33_P3215232	-0.0569358	0.356547	ATTGAGAATTTCTGACCACTTAACAAACCCACAGAAAATCCACCCGAGTGCACTGAGCAC	A_33_P3215232
	A_33_P3215252	-0.176058	0.823909	CCCCACATCTCTCCATCTGAAACTTCATTCTTCCATTAAAACAGAATTGTGCTTTGTGAT	A_33_P3215252
	A_33_P3215611	0.0671428	0.35164	CAGTGCTTGGGGTGCTGAAGCCCCTTGAGAGCCTTGTGTTCTGTGAGAAAGTTGCATTCT	A_33_P3215611
	A_33_P3215729	-0.0033743	0.0136762	GTTCAAGAATCGTTTAAAGTTCAGACTTAAAACAGTGGCAAAGAAGAAGTCCTATTTGTG	A_33_P3215729
	A_33_P3216053	-0.0658685	0.229148	TTGTCTAATGGAAGGCAAGCTTGAGACATCTAGGATTAAAAAACAAACAAACGAACAAAC	A_33_P3216053
	A_33_P3216200	-0.0544985	0.316953	GAAATACCTTCAGGGAACCGCTGCTTTCTTTCTCCCACAATCTGTAGTTCTCTTGCTTTC	A_33_P3216200
	A_33_P3216207	0.0320732	0.197226	CTTGAGAAAAGCACAGTTCTCTGTCTTACTCTTACTCTAAACTTGGAGATAAATGCATTT	A_33_P3216207
	A_33_P3216242	-0.00992515	0.05061	CCTGGCACATACACATCAATCAGTATTTGGTGATCCCTATATGTTTTTATTATTGCCTTT	A_33_P3216242
	A_33_P3216267	-0.515851	1.17457	AAGATGTTCCAGCTGCAGTCCAAAGCCCAACACCCCCAAGTGTGCCATGTGTGATGCGGA	A_33_P3216267
	A_33_P3216288	0.018982	0.0963675	TACTATAACAGAATAAATTACAATTCATTGCTTTCTTCCATTGATCTTCCCATGATGCAC	A_33_P3216288
	A_33_P3216487	-0.260549	1.19382	AAGGAACTCCATGACTTCATACCCCGACCCCATGAGTGCTTGACTGCCTCCCTGTCTTAA	A_33_P3216487
	A_33_P3216605	0.00498828	0.0268721	ATGTGCAGGAGGCGCCGGAGTTTCACTTTGTAACTTTTAAGTGGTCGGAACACGCCCCGC	A_33_P3216605
	A_33_P3216635	0.0478865	0.194499	TCAGGACGTGTCTGGACGGGTTGTTTGGAAATTCAAGGGAAGCTTGGGGCTCCTTCCCTG	A_33_P3216635
	A_33_P3216640	-0.0585341	0.245652	CTTCTGGTGAAATCCGAAACAGAAAACCTCACAAAATTTGGGATTTTGCTCCTAATCTGA	A_33_P3216640
	A_33_P3216718	-0.0206118	0.145087	GTGTTGGTTACCTACGCATCTGTCACCACTTTGAAAAATCTACACAGTCAATGGATATGA	A_33_P3216718
	A_33_P3216803	-0.066451	0.39794	CGTGAATGTGAAGATCCAGACTTTGAGCGACTTCGTCTATTAGATTTCTTTTTATTACTA	A_33_P3216803
	A_33_P3216938	-0.00527535	0.0245682	TTGTCCCTTCCAAAAAGCTTCCCTGGCCTTAATGTCAGTGCTTGTAGGTGATCTCAGAAA	A_33_P3216938
	A_33_P3217457	0.0314168	0.161781	CACCTCTTTAGAAGGTGGGGAGGATGACTCAGGAAAATGCAGTAACTGACTGATGCTAAT	A_33_P3217457
	A_33_P3217470	0.0492952	0.310691	TCTGAAACAGTGGCCACAGCTATAAAAATCAACAGATAAAGTCTTTACTGTGTCTAGTCC	A_33_P3217470
	A_33_P3217619	-0.498016	1.2636	GCGTAGAATCTTAGAATTCATCTACTTCATTCTCCTCCTGGTACTCTACTTTCTTCTACA	A_33_P3217619
	A_33_P3217867	-0.082532	0.452225	TCTGAGTCCTGGAAGCATCTGGAACCCCCAACAGAGGAGAGATTCCAGACTCCTAGGTGG	A_33_P3217867
	A_33_P3217870	0.0637788	0.519993	GACCTGGAAGCTGATCTCCAGGAATTGTCTCAGTCAAAGACTGGGAATGAATGCAGAGAT	A_33_P3217870
	A_33_P3218013	-0.0816103	0.536107	GGAGAGGCTGGTACATGGTAAGCACCATTCGAGTATTTGTAAAATATATTTTTAGAAATC	A_33_P3218013
	A_33_P3218491	-0.0138408	0.0716041	TTTCTTCCTCTTCCAGCAATGGCTCTTCGGGCCCAGAGTTCGAATCTCGCGATCGGGATG	A_33_P3218491
	A_33_P3218531	0.0389356	0.28567	AGTGGTAACTCCATTCCAGCAAATCACCCTGTTCCAGGCAGGGCAAGTCCAGGGAGAGCT	A_33_P3218531
	A_33_P3218554	-0.0104281	0.0486625	GAAGTTCCATCAACTTTAAAAAATAAAGTGTGAATGCCTCTGGTGTTCAGCATGTTCATA	A_33_P3218554
	A_33_P3218559	-0.0997258	0.517126	ACTGCAGAGACCTTGGAAAGGATCAACCATATACAATGTCCATTTCCTGCCCTCTAACCT	A_33_P3218559
	A_33_P3218564	-0.187888	0.164309	CACTGGAGGACCCCTGCCCTGCCGCTCCGAGGACCCCACCACCGAAGACCCTCGTCCCCC	A_33_P3218564
	A_33_P3218741	0.158178	0.203426	GCGCGCTCCAGACGCCTCTGCCTTCCCCTCCCCCTGTCGGCCGCCCCTCGGTCCCTGGGG	A_33_P3218741
	A_33_P3218910	0.0251796	0.149354	GAAGTACCACACGTCCAGTATGCCAAGAGGCTCTTGGATACAATCCCACTAGTCTCCGAG	A_33_P3218910
	A_33_P3219105	-0.626541	0.379864	ATGTAACAGAGATTCTAACGTTCAACGACAAGAGGATTCTCAACGTCCACTCCAGGCTCA	A_33_P3219105
	A_33_P3219121	0.18079	1.85387	ATAGAAAGCCTGATCACATAAACACACACAGACACACATACACACAAAACATACCATCTT	A_33_P3219121
	A_33_P3219210	-0.0628348	0.392545	GTTGAAGCCTCAGGCCTTAGTGTAAAGCTAACCAATACAACTTGTTGATAATATTTGAAA	A_33_P3219210
	A_33_P3219295	0.0564153	0.482804	CTCTTCGACCTTCGCTCTTGACTTCTGCAGACCTCTTTCAGAATAAACAAACCCTCAAAC	A_33_P3219295
	A_33_P3219454	0.580849	0.735182	ATGCATGTGTGTGTGTGTGTGCATGTGTGTGCATGTGTGCCTGGGTGTGTGCACGTGCAT	A_33_P3219454
	A_33_P3219720	1.25381	2.16431	TTCAAGGCTGCAGTGAGCTGTGAATCATACCACTGTGGTACAGCCCAGGCAACAGAGCCA	A_33_P3219720
	A_33_P3219860	0.0343233	0.120331	GTCAATGAAAAGGTGAATGGATTTTTAGAGCAACTCAGATTCAAAGAATCAAATCGCCTT	A_33_P3219860
	A_33_P3219950	0.014129	0.0680339	GGATAAAGTTCCTTAGTCAAAAGCAATGAAGACCTGACCTAATCTGTAAGGCAAAATCAA	A_33_P3219950
	A_33_P3220376	-0.0774892	0.298432	ATCATTTGATTTGCAATTGTCCAAGACAAGTTCTCGAACAGCTGACGGGGTCCAGTTCCT	A_33_P3220376
	A_33_P3220390	0.517747	1.36251	GTTGTTTGATCCCAAAGGATTAGCTTAACATTATCAAGGACTAGCATAACTGTGATTATG	A_33_P3220390
	A_33_P3220406	-0.0889178	0.876148	GGGTGCTCTGGAAGCACCAATCCCCTGGCTCTAAATGTCAGTGTGCATCAGAATCACTGA	A_33_P3220406
	A_33_P3220748	-0.020726	0.109579	AGCTCAGTGAGGAAATCCAAACTTTTTCAAACCAACTACTTAGCCAAGGGCGGTTGGGGT	A_33_P3220748
	A_33_P3220780	0.0118514	0.0629839	AGCTAATTAAAAACTTTCGTAATTGTTGTCAAGTCAGCTTTACGGGAGGACGGGCAGCCC	A_33_P3220780
	A_33_P3220847	-0.0283997	0.143876	TTGTCAGAGATGCCCCATGGCTTCAGTTAGCATCTGGCAGTCAGCGAGCAGAGGGCAGTT	A_33_P3220847
	A_33_P3220911	1.41459	2.12784	TTTTCTGGGGTCTTTGAGCTCCAAAAAATAAACACTTCCTTTGAGGGAGAGCACACCTGA	A_33_P3220911
	A_33_P3220979	-0.067001	0.408935	CATCTTCTAATGTGGAGATAGGTGCAACTTCCAAGACACAAGCCGGCACAATACAGACAA	A_33_P3220979
	A_33_P3221040	0.0100432	0.0423927	AGATATGGGCCGGGTTCACAAATGATGAAGTCTTGTTTAGCTACATGATGGATCTGCAGG	A_33_P3221040
	A_33_P3221055	0.295686	0.623423	GAGATGACACTTCTGCTGTTCCCAATTCCAGCATTAATTGGATTAGATAGTTATTTTATG	A_33_P3221055
	A_33_P3221059	0.0365157	0.166216	TAGATTCCAAATTAGGGTGTGATACGGGGCCAACCGAGAAGAGAAACTACGGTGTCAAAT	A_33_P3221059
	A_33_P3221134	0.0193671	0.0545314	GGTGGTTTTTGCTACTGAAACTAATAAGACCAAACAATTCGAACATGTCTATAGACTAGA	A_33_P3221134
	A_33_P3221223	0.050899	0.242604	CCCAAAATATTCTACTTTGGCATAAGAATTATTTTGAGCTGAAGGCAATTTAGAAGCAGC	A_33_P3221223
	A_33_P3221384	-0.197761	0.939302	TCTTTGCCGGAGGATTCGAAAGCAGCGTCAACGCGCTTCCCCTGCCGTTGCCTGGCAAAG	A_33_P3221384
	A_33_P3221648	0.135948	1.04866	GAGTTGACCAGTTCGTTCAGTTTCACTTCCATTTCTTTTTCTTCTGATAAATTTACACAG	A_33_P3221648
	A_33_P3221708	-0.0576958	0.120331	AATGTTCTTTATAAGAAACAGGAAGGCACCCCTGAGGGGCTCTATCTCTAGTGAACCACA	A_33_P3221708
	A_33_P3221793	-0.016729	0.0501223	GTTCCGGAGGGTGCCTGCGGCGGCTGAATTCCTGTGCTGCGACTGTGCCGCGCCCAGAGC	A_33_P3221793
	A_33_P3221978	-0.0780292	0.261219	AAACCTCTAGTTCAGTATCCACCTGGGGCCAGATGTCTTCCTAGAGACTTATATTCACTT	A_33_P3221978
	A_33_P3221980	-0.0136528	0.0570004	GAGAGCTACATCAACAACCTTAGGCGGCAGCTGAAGCACTCTTCTTTTAAAAGTTTCTGA	A_33_P3221980
	A_33_P3222196	-0.130358	0.485452	CTGTCTATCTAGCCATCTATGTATGTATGTGTCTGTCTATCATCTATTTGTCTATGTAAG	A_33_P3222196
	A_33_P3222341	0.254667	0.759451	GCGGGTGACTTTTGTGCATTCGTTTTAATTTTTGGAAATCTCTCTTTTTTCCTCCCTCGC	A_33_P3222341
	A_33_P3222384	-0.0354821	0.16877	CCACAGAGAAGGTCCCTGGAATGTCTATTTTTATTTTGATGTTTTACCTTTGTAAATGTG	A_33_P3222384
	A_33_P3222429	-0.00191513	0.00921731	ACTTTTTATTTATGGAGAGTGGGCATTCTTTTGAGCTCAGCACAGATAGAAACTCTTAGA	A_33_P3222429
	A_33_P3222524	-0.0261498	0.150581	ATGAAGGGTAGAGAGAAAACTGTTTTTCCTCTCTTTCATTTTGGGGGGCTGTTCCCAGAG	A_33_P3222524
	A_33_P3222598	0.0218131	0.14813	CAGCAGAACAGTATTGGAACGGTGGTAATACAAGGAAATAGTATCATCATATTAGAAACT	A_33_P3222598
	A_33_P3223059	0.00495042	0.0254883	TGTCCATATATTATATGCATAAATGCAGAACAAAAATAAATTACATAGAAAATGTCAACA	A_33_P3223059
	A_33_P3223062	0.087591	0.498941	GTACATTTTATACCCAACAGGGTATACCCCATGGTGATCAAAATAAAATAAACCTGTTGT	A_33_P3223062
	A_33_P3223111	-0.304798	1.73283	AGTCTCATGCTTGAGAATACAGAATGTCACAGTATTTACGAAGAATCCCCTGAGCGGTAA	A_33_P3223111
	A_33_P3223142	-0.0480624	0.336299	GAGTTCAGTTTCTAAACTCAGAGGCAATCAAACTTAAAAACTTTGGAAATAAGCACCAGA	A_33_P3223142
	A_33_P3223397	-0.0571751	0.316953	ACAAAGTAACCTGGAAAACTATGGCAATTAATCAGAGGAAATCCGTACCCCTCCCTCTCC	A_33_P3223397
	A_33_P3223527	-0.00714927	0.0447935	GACATTCACAAAATCTAAGGTCTTCTGGTGATACCAAATGTAACAGGAATGGAAGCATCA	A_33_P3223527
	A_33_P3223663	-0.125731	0.603801	TCTGGGAACAGAGCTTGACAGGCAGAACACAGGTGATACATGGAATGGCTGGACGTGGTG	A_33_P3223663
	A_33_P3223860	-0.507214	1.02641	TGGGAGGAAACCTTAGATCGGTGTTTGTTAAACTGATCATTCTTCACGGGAGTAAGAAAA	A_33_P3223860
	A_33_P3223965	-0.0862643	0.420216	TTCTACACTGATTTTCAGACAATCTGGATCCCAACTGGGTATCCCACAATTCCATCCTGA	A_33_P3223965
	A_33_P3224050	-0.0405091	0.275724	ATTCAGAAACCAAAAAAGCTGTCCAGAGACACATGAGATCATTCGCCAAGCACTACACTC	A_33_P3224050
	A_33_P3224281	-0.229616	2.17587	AATTTCTTCACCCACCCTTACCAAATGTCGATTTTGTGGGGGAACTCCACTGTAAACCAG	A_33_P3224281
	A_33_P3224285	-0.0141426	0.0731433	ACAAAACCCATGTAGACTCCCAGCAAGGAGCTGAAGCACAGGAAAAGGAAAGCATCTTTT	A_33_P3224285
	A_33_P3224338	0.00625621	0.0190881	ACATTTGAACATTATATAATGATTGAATAATAAAATTATTCTGCTATTTTACAATAAAAA	A_33_P3224338
	A_33_P3224800	-0.136052	0.349692	AAGCCAGAGACATACTTGATGCCCAAAGATGGCAAGAGTACCGCGACAGGTGAGAGGACG	A_33_P3224800
	A_33_P3224800	-0.0652418	0.119758	AAGCCAGAGACATACTTGATGCCCAAAGATGGCAAGAGTACCGCGACAGGTGAGAGGACG	A_33_P3224800
	A_33_P3224916	0.1599	1.28567	AATTCCAGGTGTTCAAGAACTAAATGCTGAAGAGATGTTAGTGTCGTTGACGGTCTTCTA	A_33_P3224916
	A_33_P3224971	1.19879	1.42597	CTATAATCATGCCACTGCACTTCAGTCTGAGAAATAGAGTGAGAATCATCTGTTTAATAA	A_33_P3224971
	A_33_P3224996	-0.118607	0.30103	AACTGCTTGCACAAGAATTTCCCTCTGGAGCCCCACCTCTGGGGAACCTGACCTCAGACA	A_33_P3224996
	A_33_P3225128	-0.0792739	0.432974	TTGTCCTTATTACCTGTTTTAATTTTCTCCATAGCCCTTATAATCTTAAGGCAGTCTGTA	A_33_P3225128
	A_33_P3225195	0.0515231	0.340084	TATGCAACTACCACAGGGTCAGATAGATTCTCTTGGCACAATTGTTGCTTCCATGAAACA	A_33_P3225195
	A_33_P3225397	-0.132569	0.304518	CCAACAGGGAAACTGAATGCCTAAGACATTCATTCATTCATTTACCCATTCAATAAATAC	A_33_P3225397
	A_33_P3226070	0.190944	0.759451	CTGGACAGCCAGACCCGCCCCAGGCTCTCAGCTGGCGGTCAAGGTCTCCTGCTTTACTGA	A_33_P3226070
	A_33_P3226105	-0.0930994	0.133122	ATTCATCCCATCCCCACGGGCCCTGTGACTTTCTACCATATCAACGTGGTGGCCTGTGCA	A_33_P3226105
	A_33_P3226135	0.111184	0.262013	GAGTTGTTTATATGTATTCGGTACCCTCAGTAACACCTCCCAACCCCCAAATATCACTTT	A_33_P3226135
	A_33_P3226228	0.14953	0.640165	ACGGCCTGCAGCTTCTCATTCTTGGGTGGGATGGAGCACATTTTATAGGTGACCTCGTCG	A_33_P3226228
	A_33_P3226367	0.0249803	0.16813	GGCTTCTGGCTTAATTGAAGCATTTAGATGGGTTGGGAGTGATAATATTAAAAAGATGAT	A_33_P3226367
	A_33_P3226385	-0.0304053	0.104577	AGTGTTCCCTTGTCAAAGAAAGAAGCCATCCCTTGTCAGTAGATGGTCAGGAGTTCAAGA	A_33_P3226385
	A_33_P3226420	0.169935	1.41794	GCAGTAATTCTCACCAATTAGGAAGCATCTTAGAAAAGCATTGGATTTCCTCTAGTTAAA	A_33_P3226420
	A_33_P3226439	-0.0281097	0.0376307	ATAGGACACTGTGGGCTATAAATGTGTTCTTTGGCCTGAAGAAATAAAACTTGGTGGTCC	A_33_P3226439
	A_33_P3226460	-0.0309962	0.185087	TTAATATATCAATAATATGCGGATGGTGAGGATGATGGCAGCTGCTAGGGGTCTACAGGC	A_33_P3226460
	A_33_P3226479	0.0699031	0.423659	CCTTCTACCTCATAGACTGTATTGACTCCATCAAGCATGAACACAGATAGTTATTAAAAA	A_33_P3226479
	A_33_P3226492	-0.28861	1.85387	TAACAGATAGATACATACAAAACTCAGCCTGATCAGACTGGGTGTGAGCCTGTAATGGGG	A_33_P3226492
	A_33_P3226546	0.170151	1.09909	GAAGTACGGTCTCTCAGATTTGTACCAGTGAAATATGTATTTCTGAACTAAAACTCAACT	A_33_P3226546
	A_33_P3226560	-0.0291834	0.213249	AAACATGACCTGACCCTTAGTCAACCTGGAGGCTGATGTCTAGAGTGGGCGCTGGAGCGT	A_33_P3226560
	A_33_P3226565	-0.19699	0.823909	CTCCCTTCTCCAACCTGCAATAAACTATCTACAAAATCATTTCAGATGATTCCTTGGAAA	A_33_P3226565
	A_33_P3226630	0.118437	0.829738	TTGCTACTCCTGGGAGTGTGAGACTGGGAAGCTGATGGAAATGTCAGCATTAGCTTTAAT	A_33_P3226630
	A_33_P3226680	-0.014926	0.0777937	ATTCAGATCTGGTTTCAGAATCTAAGGGCCAGGCACCTAGTACAGGCTGGCAGGGCGCTC	A_33_P3226680
	A_33_P3226788	0.130164	0.25649	TCTGTATGTGTGTTTGTGCATGTGTGTGTATCTGTATGTGTGCTTGCATGTGTGTGTGTG	A_33_P3226788
	A_33_P3227010	-0.0966343	0.460924	TGGGACGCATGCTCGAATTTCCTCCCAGTTCCAGCCCTAACTTTGCACTACTGACCTCTT	A_33_P3227010
	A_33_P3227086	-0.0440111	0.270026	AAGAAGTAAGGTAGGAAGAAAAAAGATGGATATATGGATGGAGAGATAGATGACAGGAAG	A_33_P3227086
	A_33_P3227260	0.0477126	0.247184	GAATTACTTGTGAGTACATGTGAGGCATCTCCTAAGGAGTCCCAAGGTCCCAAGGAATAA	A_33_P3227260
	A_33_P3227551	0.340805	1.451	CCTGAGTGGGAGTGCACAGTGAGTGCTGCTGTTTTGTGCTAAGTCTGGATGTCTGTACAT	A_33_P3227551
	A_33_P3227556	0.239359	1.72584	TCCCGTTCCTGGGTCCTTGCTCAAGAGAAATGAAAACAGAGGCTCACACATAAACGCAAA	A_33_P3227556
	A_33_P3227661	-0.151781	0.725842	CAACAGCAGTTCGGTGAGGAAAGAAACCAAGCTATTTTCTCTTTTTCTCATAAACATTAT	A_33_P3227661
	A_33_P3227703	-0.185473	0.455932	CGCGCCGGGGAACTGGTCTCGGGGCGGCGGGAAAGGAACCCTGAGGGGAGCAGAACCCCA	A_33_P3227703
	A_33_P3227721	0.00747867	0.0357404	CATCTAGAAGAATGTCAAACAAACCACTGAAGTAACGTGTTGACAAAATAACAGCTCTAA	A_33_P3227721
	A_33_P3227731	0.413569	0.970616	GAAGGTCAAAAATCTAGCAAGACAATGGAACAACTGTGCATTCTTAGATTCTTCTACAAA	A_33_P3227731
	A_33_P3228499	-0.0301684	0.0942041	CCTAGAGAAGGACTACTTCGGCCTGACCTTCTGTGATGCTGACAGCCAGAAGGTACCTGG	A_33_P3228499
	A_33_P3228603	-0.0946117	0.906578	TCTTGCGACATAAATATTATTTGATGACGAAGGTACTCGGGGCCCAGGTGCCAAGGTAAA	A_33_P3228603
	A_33_P3228677	0.0163778	0.111259	CCAAGCACGGATTGCACTATGTGAATAAACCCATGTTGAGGGCATTTGGAGATATTGTCA	A_33_P3228677
	A_33_P3228828	0.00445048	0.0204516	AGGTTCCACAGCTAATGAGTGGAGCGGCGATTTGTGGAACGAAATGAATGAAATCGATGT	A_33_P3228828
	A_33_P3228868	0.0856212	0.5157	ATGGAATATAGCACATGGCCTCTTCATGAAGAAACTACTGGGAGAGAAGACAAGCCGGAA	A_33_P3228868
	A_33_P3229017	-0.0303542	0.151811	GACTTGCTGCTAAGTGTAATAGTGAAGATTACTTGCATTACTGCTACTTTCCAATCAATT	A_33_P3229017
	A_33_P3229037	0.108096	0.354578	CTTTCTTAGTGACCTTAACTTTGAAGTGTTTGTACAGTAATGATCTTTGCTGACTGATTC	A_33_P3229037
	A_33_P3229147	-0.142936	1.28819	TAGCAAAGTCTTCTGGATGTCTGCTTTGAGGGTGAGCAGCATCAATGCCTTTCAGTTCAT	A_33_P3229147
	A_33_P3229750	-0.0734391	0.440093	ATACCTGTCCTGGACGGAGAACTCTATTTCAATAAACTCGTACAGATTCTGCGAGAGTGG	A_33_P3229750
	A_33_P3229754	0.00404291	0.0218195	GTGTGCATACACATATACATATACACATACGTATGCATATACACATACGTATACGTATGC	A_33_P3229754
	A_33_P3229760	-0.115207	0.850781	CCAGGCCTCCTTGGAAAGTGTGGAGGAAATCATTAGTTCAGGCAAAGCCATCAGTGGCAC	A_33_P3229760
	A_33_P3230073	0.126617	0.0619809	TGTTAAGAAGCAGAAGAAGCTTCTGGTAGAAAAAAGGGGCAGCAGCTACCAAGAAACCAG	A_33_P3230073
	A_33_P3230249	-0.0512487	0.29073	CATCTGAACAATTCATTCTGAATTATGTGAGCATGCAAACTGTTGCTTGTATACAAACCA	A_33_P3230249
	A_33_P3230493	-0.0548057	0.399027	CAGGTGCAATAACGGTGTTTTACAGGCATTATTTTATTTAGTCCCCCAAAATAAAGCTAT	A_33_P3230493
	A_33_P3230578	0.0287593	0.126679	AAAGCAAATGAAGAGATTCCTGTAATCACCCAGCTTTGCCTGGAGGCACATTCAAGACCA	A_33_P3230578
	A_33_P3230588	0.391302	2.29328	GCAGTATCATTTCGTCAGCAAGGCCATCCATTGAATAAATGAAAGCATTTAGCTTTTTTA	A_33_P3230588
	A_33_P3230676	0.01728	0.0814455	TATTATAATCATAATACCAATCAAAGAGAGGTAGGGGGACAGTGGGATGGGATGGAGTGG	A_33_P3230676
	A_33_P3230995	-0.23177	2.0048	CCTCACAAAATGAAGTCTGGGGATATGTCAAGATAAATGATTGTTCTTTTCTGTCTTTCT	A_33_P3230995
	A_33_P3231005	1.1718	1.86967	TCTACTAAATATCCCAAAATTAGCCAGGTGTGGTGGATGGCACCTGTAATCCCAGCTACT	A_33_P3231005
	A_33_P3231086	-0.151711	1.19791	AAACGAGGCCACTCTCTAGGACTGGCCACCTTCTCACCTCGGCCACTTCACAGTCCTGGG	A_33_P3231086
	A_33_P3231090	0.516134	1.66154	CTGACCAGATTTGGTTCATGGCCTCGTTCATAACTGAACGAACGACACCTTTCTGCTAGA	A_33_P3231090
	A_33_P3231242	0.274087	0.527244	GCTGTGGTTACCAACAATCCTGAAAATGATGGATGTATAAATGCAGTCTTACTGGTCTGA	A_33_P3231242
	A_33_P3231342	0.0573805	0.353596	CAGTATAGTGTAAGCATAAATTTTACATGTACCGGGACACCAAAAATTCATGTGATTCAC	A_33_P3231342
	A_33_P3231437	0.0270411	0.139063	GGGACTCTAAGAGATGACTCCCCTGATGTTATTTATTTATTTCCACTATTTTGCATCTAT	A_33_P3231437
	A_33_P3231562	-0.0615686	0.485452	ATTGTCAAGTTGGCAGATGAGAGGAGCCAATGCAAAGGGCACATTGAAGTCTACCACAAT	A_33_P3231562
	A_33_P3231670	-0.336559	0.910095	GTGGCATTGTCGCTGCAGCCAACTTTGCCATTAAAACTCTTTGCCAAAGTTTGCACCTGT	A_33_P3231670
	A_33_P3231677	-0.146774	0.647817	TATTCTTACTCTAAGACTGCGGCTGTCCCCGCCACACAGAGAGAGGAGTCTGTGCGCCAT	A_33_P3231677
	A_33_P3232066	-0.0478168	0.188425	TGTCGCAGGTGCACCAGAACAACCATCTCAGCTGCGAGGTCGCCATCAACATCAAGGTCA	A_33_P3232066
	A_33_P3232273	0.169678	0.636388	TGAAGGGTGAGCCTTCTTCCAGCAGTCATGTTGCAAGGAAACGAAATCACGTTACTTCTT	A_33_P3232273
	A_33_P3232334	0.0936041	0.554396	GCTTATGTGAGTTGGATAGGAAAATTTCCTACATATAATGTTGGCTCTTCCATTTGTTTC	A_33_P3232334
	A_33_P3232544	-0.277816	0.58838	TCAGACCGCTGTTTAACGACTTTGGACCGCCTACCATCGGCTGTGTGCAGGCCATGAAAC	A_33_P3232544
	A_33_P3232742	0.331916	2.11577	ATCCTTGGGAAAGGCCCTCAGCCTACAGCACCTGTCAGCTGCTGTCTGAAGGAGGTAGTT	A_33_P3232742
	A_33_P3233030	0.42767	0.241845	ATGATAAGATAAAGAAAGACGCCGAAGAGAAAGGTACCTGGGTTCAATTGAAGCGCCAGC	A_33_P3233030
	A_33_P3233085	0.0947925	0.621602	AGGAGAAGACGCAGCCGTCAGGTAAAAGGGGCTGCGTTGCCAGGTGAAGTTTCCAGTAAC	A_33_P3233085
	A_33_P3233229	-0.0108077	0.0574959	GGAACCTGCAGAGCTCACTCATCCTAAAAACGACCTTAATCCTGCTAGCCTCCAGGAGCC	A_33_P3233229
	A_33_P3233440	0.245018	0.614394	GAAAGACAAAAATTAATTGAATACCATGGCTTCTGGGTATCCTTAGTGGGCTTAGCGTAT	A_33_P3233440
	A_33_P3233489	0.054441	0.125518	CAACCAAATGAAGTGAACATAACCTCAAGGGTGTATTGTCTTCATAATAAAAGATGAAGC	A_33_P3233489
	A_33_P3233546	0.00235468	0.00966115	ACTATCTTTAAATAAAAACAATTTGAATAGCTTAACAAAACAAATATAGAAAAATAAAGA	A_33_P3233546
	A_33_P3233886	0.0521153	0.262013	AAAGCAGACACTGGGACTCTGACCTTTGCAGAGATAAAAGGGATACTTTCCTAACCCAGA	A_33_P3233886
	A_33_P3233953	0.267752	0.266803	ATGTATGTCTTTGTGTGTGTGCATGTGAGCGTGTGTGTGTGCCTGTGCCTCTATCTATAT	A_33_P3233953
	A_33_P3233956	0.125869	0.696804	GAGGAAAAACAGATCCAGAGGACCATTTCATGATTCATCCTTTTTCAAAACGTTTCTTAA	A_33_P3233956
	A_33_P3234088	-0.185051	1.48149	ACGTGCCAGCCTCTGAAGAACAACATCCATGGGAACAAAATCCATGACACTAATGTCACT	A_33_P3234088
	A_33_P3234377	0.174454	0.14691	GGTAGAATGCTCTCCAGCTCCACCTTCACCACTAATATATGTTTGTATAATTAATATCTA	A_33_P3234377
	A_33_P3234402	0.0352165	0.177832	ATTTTCTCTCTTGTTCCTGGCGGCGCACTTTCTGTTCCTCTAAACGGAATTTTCTGTCAC	A_33_P3234402
	A_33_P3234410	0.151561	0.0649968	AAGAGCCAGGATATCTAACTGAGGCTGTTTGTTGGTCAAGCTGTACAGGTTACCGTCCAG	A_33_P3234410
	A_33_P3234442	-0.0366221	0.241088	GGAATATCAAAAATCAATGCCTAGATTCAAATCAAGGACCTTGGACTCAAGCCAAGACAA	A_33_P3234442
	A_33_P3234540	0.665246	0.549751	CGCCTGCGCGGTGCCCCCTGCATGTCGCCCATGCCCGGCAGAGGGCGCTCTGACTTGCGC	A_33_P3234540
	A_33_P3234555	-0.0260216	0.146302	CCCAAGTTTCAGAGTGATTTTTAACTTGAAGCTGATGAGATGGGATATTGTGTCTTTTTT	A_33_P3234555
	A_33_P3234641	0.0412159	0.093665	TCTCGCTCTTGTCGCGTCTGCTCAAACCAGCACGGTCTGATCCGGAAATACGGCCTCAAT	A_33_P3234641
	A_33_P3234814	-0.0854274	0.44855	ACTGCACAACTACAGTGTCAAACATTTATTTTACTAGTCTCCTGTAGTGTAACCATTAAC	A_33_P3234814
	A_33_P3235162	0.130825	0.692504	ATGTGCATATAGTAAGTGGCCTTTATTCCCTGTGTGAAATCAAGGTCAGCATGAGATTCT	A_33_P3235162
	A_33_P3235184	0.0249168	0.0199966	TGCCTGTTCAGTATCTCAAACCCAGAAAGATGAAGGAAACAACATTGAGCTTGTTTCAAA	A_33_P3235184
	A_33_P3235360	-0.061464	0.399027	AATTGATACATAACACTAACCATCATGTCTTGCTTCTACTCTCTCCCCGTTACTGCATGT	A_33_P3235360
	A_33_P3235454	-0.0802081	0.107349	TAAAATTACAAAGGAGGTTGTGCTGAGGCTTGAGTGTGCTGACCCCATCTGCAGATCTAA	A_33_P3235454
	A_33_P3235491	-0.02952	0.0390538	TTCCCTCTAGGAAGAAAGGATGCGAAAAGGTCCTGACCCACCCCCACGTGGAAGATTTAA	A_33_P3235491
	A_33_P3235496	0.0857391	0.454693	ACTCTGAAGAAGGCCACTATCTTTTACTGCCGTGACACCATTTCTCAGAACACATCACGT	A_33_P3235496
	A_33_P3235521	0.413424	1.04964	GAATATCGAATTCGTCAGCAAACAGACATTTACAAACAGATACGTGCTAATAAGGTAAGG	A_33_P3235521
	A_33_P3235677	0.34123	1.94692	CCAGAAGAATGGAAAAAGGTGCAAAGACTGGACTTTCAGAGGAATCTGTTGTTGTTTTTT	A_33_P3235677
	A_33_P3235806	-0.0346119	0.191114	ACTTATGAGTTTGGATATCTGGACCCTCTCTGGTGACAGCAATATAGGTAGGATGTGGAA	A_33_P3235806
	A_33_P3235831	-0.0536476	0.37366	GCTGTCCACTGTACTTTATCATTAAAAATCAATTTCCAGCCCTAAAAATACACACAACAC	A_33_P3235831
	A_33_P3235905	-0.0172015	0.0867161	AGTTCTCAGCCTGCATGGAACCCCTGATGGGCATCAACTGTGAGGAAACGCAGAGCTTCC	A_33_P3235905
	A_33_P3236122	0.0151132	0.08302	TCATTTGTGCCTGAGGATGGATCAGAGCAACGTGATGAAAGTGGCACTTGTGTAAGACTT	A_33_P3236122
	A_33_P3236152	-0.00095116	0.00392635	TATGTGGTTGCGTCAGGATTAGAATCTAGGTCTTTCCAAAGAGCTTTCTCCACCCTGGAT	A_33_P3236152
	A_33_P3236213	-0.0784161	0.376751	AGGCTGCTGCCTTCATCTGGGTGTAACCAATGTAAAATGTAAGAAAGACGTTAAATTACG	A_33_P3236213
	A_33_P3236247	0.0252397	0.160522	ATTGAGTACTTTTCTAACTCCCTATTGCATCACAAACGCCCGCAGGGGCTTAAAAAGCAG	A_33_P3236247
	A_33_P3236412	-0.10955	0.517126	CTAGAGATTTCATCACAACGTCGTGTTAATTTAGAAGATGAGACACGAAGTTCAAAAAAG	A_33_P3236412
	A_33_P3236661	-0.122537	0.282329	GGATTAAGAGGCTGAGAAACTCATATTTCAACCAAATCCAGAATTAGTTTTTCTTAGGTC	A_33_P3236661
	A_33_P3236698	0.0001659	0.000434512	GCAATGTCAATTACCCTCTAGTTGTGTTTACTCACAACCTTTGTCAATTAATCTTTACTG	A_33_P3236698
	A_33_P3236778	0.011296	0.0510982	TCCTGTCATTCGTCCATGCCTAAAATTCTCCGATAAAGCCCATTAAATAAAAACTCAGTA	A_33_P3236778
	A_33_P3236986	-1.68423	3.96658	ACCCCGCTAAGCCTGCTTCTCACCTGCACAATGGGGATAATAAAACCTACTTCCAAGGGG	A_33_P3236986
	A_33_P3237270	0.0666694	0.240332	ATCTCACTATCAGTTTAGGAAATTCTCTGGTCTTCATGCTGGCTTCTGACCCTTGTGTCG	A_33_P3237270
	A_33_P3237344	-0.15327	0.863279	TACCCTCGACCTCTTTGACAACATTGCGCTCACCCCAGAGTGTGCCTCAATGCCATGGGA	A_33_P3237344
	A_33_P3237605	-0.0797315	0.454693	CCCACCTGGATGAATGGATGAGTGAAATAATGGGAGGATGGCTGGATGGCTGGATGGATG	A_33_P3237605
	A_33_P3237704	-0.200423	0.324222	GGGCAGGAAGCGGCCCTCAGCCCCATCCCCAGTGGCTCTAGAGGCCCCCTGGCTAGAGGT	A_33_P3237704
	A_33_P3237714	0.0386861	0.279841	GGTTTTCAGTACCAGTCATCACCATAATCAATTTTAGACCATTTCATCACCTCTAAAAGA	A_33_P3237714
	A_33_P3237760	-0.19119	0.767004	ATCCAAAATACAATTCTGACTATGAACAACCTGCAGGGTCAGTCCAGGTGTGGCTGTGAA	A_33_P3237760
	A_33_P3237819	-0.0254993	0.140261	CCGTCTCAGAAAAAATTAAATAAATAAATAAATACCCAGCACCTGAACATCTCGGGCATT	A_33_P3237819
	A_33_P3238225	-0.128162	0.195179	TTACATGTGTAGAGCTGGAGCAATTCGGACAGATGATAACTGTATTGTATTAAAGGTAAG	A_33_P3238225
	A_33_P3238230	-0.0267424	0.145694	ATATGGTTTCATAACCAAAGAGCTCGGCACTGTGGCCAGAGTTGTAGACTTGTGAATTCC	A_33_P3238230
	A_33_P3238402	0.0118256	0.0462403	CCACTGCACTGTAAAGTCTGGGGCTCACCAGCCACAGACCTGACTATAGCTCAAATGCTG	A_33_P3238402
	A_33_P3238461	-0.209624	1.5867	GGACCTGCTCCAGTAGCTGGTGCTGCTCCAGCTGAGGAAGAAAGTGGAAGCAAAGAAAGA	A_33_P3238461
	A_33_P3238529	-0.014896	0.079355	CTGTCCCACATTGAAAGAATCTTAATCACTACCATTATTAAAGGTGGAGGTCTCAATGAA	A_33_P3238529
	A_33_P3238606	0.0249607	0.138466	CATTGAATAAGAGCTTTTAGATGTAGACTTGATATGAGGAAAAGAATCTGTGTGTTTCCC	A_33_P3238606
	A_33_P3238611	-0.00994439	0.0510982	GCACCGTGGCTGAAAGGAGCTGACAAGCAGCTTCTATTTTTATCTAATCTTTAAATTCCA	A_33_P3238611
	A_33_P3238773	-0.0169166	0.0731433	AAGGAATGAGGACGGTTCAGAACTTCGGGACAGATCAGGGCAGCCAGCTCACAGCATCAG	A_33_P3238773
	A_33_P3238944	-0.235636	1.18177	TCAGCCTAGAGCCTTCTCCAAAAAACAGCTCCCCGGTGTTCGCACAGCCCTGGGGACCCT	A_33_P3238944
	A_33_P3239102	0.464171	0.570248	CGACCACATGTATATGTGTATATATATATATGTGTGTGTGTGTGTGAGTTTGTGTATGTG	A_33_P3239102
	A_33_P3239112	0.106808	0.537602	TAATGATACCCTGTGGTGTGGTGGTCTGAAAAGCTACATGAGGTTTCCTTACGAGGAGTA	A_33_P3239112
	A_33_P3239195	0.341394	0.204815	GCTATGAGAGGTGCCGGCTGATCTATAGCACGGAAATGGCTCGCAATATCAACTTCTTGA	A_33_P3239195
	A_33_P3239332	0.461877	1.4034	CATGAGGAAGTTCTTCAGGCTGCGTCTCCTTTTTGTGTTTTTATTTGATCTTTAATAAAG	A_33_P3239332
	A_33_P3239414	0.826514	0.832683	AATTACTCCAGGGATTATGTGTCAGGGTGGTAACTTTACACACCATAATGGCACTGGTGG	A_33_P3239414
	A_33_P3239659	-0.0595972	0.405607	TTATTCACTTTTGCCCTGATTGCCATTACTCTGAACCAATGTGGATCAATGACCTGCCCA	A_33_P3239659
	A_33_P3240078	-0.103243	0.498941	TATGAAGCCTCCTACCCTGGAAAGATTACCAACAACGTGTTTTGTGTGGGTTTCCTTGAG	A_33_P3240078
	A_33_P3240144	-0.131466	0.754487	TGCCGTAAGAGGTTTTTACAACATTTCCCCTTATCACACTTTATTCTAACCTGATGATGG	A_33_P3240144
	A_33_P3240158	0.127946	0.121478	GCAAATGCGATTCACCAGTGGAGATTTCTGCTCAGGATCCGAGTTTTCCCACTCGCCACC	A_33_P3240158
	A_33_P3240210	-0.0346252	0.238072	CTCAAGTCCGAGGTTGAGGCTAATTATCACTGCAGCTTATATTCAAGTAGTTACACTTTC	A_33_P3240210
	A_33_P3240295	0.12808	0.818156	TTAGGACGTTGATAAGATCATGGCAGACATCTGGGCCCAATATGATTAGCTGCCTCAGAA	A_33_P3240295
	A_33_P3240637	-0.0467261	0.21254	AGATGTCTTTTCAACAGTCTGTACTGCCACTTCCATCCATCTGAAGCTTTCTGTTCCTGA	A_33_P3240637
	A_33_P3240652	-0.00287347	0.00921731	TTCCGTGGCTTTGTGGGGATGAAGACGGCGGAGTTGGGGACGGATCCTAACATGTCCTGA	A_33_P3240652
	A_33_P3241043	-0.405824	1.03433	CCTAGGGAGCCCCACCTTGTCTTGTACCATCAACAAAGTCCCCTGTGCTCAGCCAAAAAA	A_33_P3241043
	A_33_P3241046	0.0550257	0.267606	CAAAATTCCCACCCTTCGTGGTTTGAGGACACTCAGGGGACAGCGAGGTGGCAGGTTATG	A_33_P3241046
	A_33_P3241150	-0.00529983	0.034328	AGTGCATGCACATATGTATGTGTGAGTATGTAAGCACAAATTAAAGGTTTCAGGAAACAA	A_33_P3241150
	A_33_P3241184	-0.407147	0.747147	GGGAAGGAGGGATCTAGGATATAGGACAGGGATAAATACAGTGCATATCTGCTTCAATTA	A_33_P3241184
	A_33_P3241596	1.48768	1.451	ATTCCAGTTATTCAGGAGGCTGAGACACAAGAATTCATTTGAACCTGGGAGGCGAAGGTT	A_33_P3241596
	A_33_P3242062	-0.12679	0.869666	CTAGAAGGTGCAAGTTGACTATACATCATTAGCAGACATTCATTAACAATCAAGACATGT	A_33_P3242062
	A_33_P3242075	-0.375245	0.876148	TGTTTCAGCCGGCAGCGTATTTCTCAATTGCCTGCGCCTGGTTTTTTGAAATGTGCCGAA	A_33_P3242075
	A_33_P3242109	-0.0816945	0.324222	GAGTGGTTTTTGGTCATTGTTTAGCCATATACAATATTGTCTTACCTTCTGCATTTGAAG	A_33_P3242109
	A_33_P3242214	0.00129993	0.00656377	CATAGAGCTGAAAAGGATAAATGAAGTGTTCAGTTCACAGAAGCAAAATATGAGTAGTTC	A_33_P3242214
	A_33_P3242231	-0.17743	0.28735	TATAAGCGGCTGCAATTAACCTCTGTAAGTGCTTTCTGCAATTAACCAGTTCACCCAGGC	A_33_P3242231
	A_33_P3242416	-0.196073	0.886057	GCAGGGACCTTCCTCCTGGCCCTGTGGCCGGCAGCCACGGGAGACCCCGGAGCAAGATGA	A_33_P3242416
	A_33_P3242688	0.0242328	0.151811	GAATATCCAGGCGTTCTCTCGGATGTATTAAGTACAAATTTCAAGTATATGAGAAGAATG	A_33_P3242688
	A_33_P3242753	-0.0689514	0.603801	CAGTCGTGAAAAAGAAAGCTTAAATGATGTAGTTGTTGGCAAGATTGCAATGATTATGGA	A_33_P3242753
	A_33_P3242923	0.263941	0.296709	GGTGCAATGGACCACAAGCAGGAACTTAATTTAGAATGTGCTTATTTTGTTAGATTTTGT	A_33_P3242923
	A_33_P3243163	-0.112949	0.958607	AAGTCATCTACATTTAGAGATACCACCAGAATGCCTGGCACTGGAGACAGTAACTGCATC	A_33_P3243163
	A_33_P3243268	-0.00206959	0.0127808	AAATGAAGACTCTGTAAGTTATTTTGAGCCACACAAGATCAGAGATAGCCATGTCCAAGC	A_33_P3243268
	A_33_P3243343	-0.235817	0.136083	TAAAGGTGGTCAAGGTGGCCGGTTTGGCCATAAGGGTGTGGCTATTAACATGGTGACAGA	A_33_P3243343
	A_33_P3243494	-0.103894	0.68403	CATCTTGGGACCTTCCAGCTGAGACAAGCAGAAAATCACACAGCCAACTTAACAAAATGT	A_33_P3243494
	A_33_P3243929	0.0608905	0.326979	CTAATGATGAGTACAACTAAATCTCAAATGGTTCAGAAATATGTGTGTGTGCTCGTATGT	A_33_P3243929
	A_33_P3244151	-0.147413	0.917215	ATTCCTGAATTTGTCCAGGAATTAATCCTAAGCACCTGCCGGGTTAGAACAGAGTTGCGT	A_33_P3244151
	A_33_P3244157	0.0179408	0.101275	CCCATCCTAAAGATGAGGACATGGCGGTTGTTAGGAGTTTTAAATTTATTTTCAAAGAAT	A_33_P3244157
	A_33_P3244361	0.345195	0.55752	TCAGGTGACCTGCCCACCTTGGCCTTCCAAAGTGCTGTGATTACAGGTGTGGGCCACCGC	A_33_P3244361
	A_33_P3244651	-0.0997826	0.701147	TACATATATATGCATATATGTGTATACATATACATATATATGCATATATGTGTATACATA	A_33_P3244651
	A_33_P3244828	-0.167173	0.610834	GCAGGTGAATTAAACCATTATTGCACACTTTTTCCCTCTCCTCTCTCTCAGTATTACTCT	A_33_P3244828
	A_33_P3244834	-0.0326996	0.104577	TAAGGGCTCTGCTTTCCCCTAGAGCTGAGCCGTGCTTTGCCATAAATGTGCTCCCGGCTT	A_33_P3244834
	A_33_P3245021	-0.0338697	0.181115	AATGTTGTTGCTTAACAGGGCCAATCCCTGAAGATAAGGAGAAGCTTAAATCAGCCGTGG	A_33_P3245021
	A_33_P3245110	0.0552829	0.269218	GCTCTAGTGATGAAATTTATACAGGATACTCCATCCAAAAAATGCACAAAGATCAAACCA	A_33_P3245110
	A_33_P3245133	-0.0883406	0.143271	CCCAGAGGCGCGAGTCGCTACCTCACACTGGCTCCTCCCACACTGAGTGAGGTCGGCATG	A_33_P3245133
	A_33_P3245188	0.366284	1.04191	TACAGTACTTCCAAGAAGTGCAGAAGAGTTCGGGGAGAAGTAACTTCACAGTGGAGAAAC	A_33_P3245188
	A_33_P3245243	-0.0147441	0.0819697	GGCATAACTTGGAGATATTGCAGGTTCCGTTCCAGACTATAGCAATAAAATGTATATTGC	A_33_P3245243
	A_33_P3245434	0.0439446	0.29073	TGTTCACTTTGGCAGTTTGATAAAATTCCAAAAGGAGAACCACAGTCCTGGCTTGGGGGT	A_33_P3245434
	A_33_P3245660	-0.115606	0.772113	AGTTTCTCATAATGAAAAGTAATTTCTGGTACCCTCGAGATGTGACAACGTGCTGGCGGC	A_33_P3245660
	A_33_P3245674	0.166777	0.213959	TCCTCGCCTCTCGCGGACTGCGGTGTCAGCCGCCCGAGCCGTTCCCCGGACACCTGGCCA	A_33_P3245674
	A_33_P3246017	0.179996	0.486782	CTGGCAAGGAAGACATATATATGAGATGGGTTATCCTTTACACCTACGTCAGCTAAAACC	A_33_P3246017
	A_33_P3246063	0.0932966	0.853872	CTTCTCAGCCTACCAAGTGTTAGTGTTCTAGGGATTCAGATAAAATATGTATGAAATTAC	A_33_P3246063
	A_33_P3246244	0.15724	0.896196	TATTTGGAAGCAAAATATTTGGCTCCTGACTGAAAGGGTTTTGATCCATGCATACATTAA	A_33_P3246244
	A_33_P3246413	-0.029792	0.131944	CTTGATGTCCACCTTAGTCCTGGGTGTCTACTGGAGACCTCATGTCCAACTAGAGCTTAG	A_33_P3246413
	A_33_P3246780	-0.0287265	0.137869	TCTAAAACCAGAATCTTATTTAATGAGGAAATATTAAAAGTAGTTCCACTAAAGTCATAA	A_33_P3246780
	A_33_P3246970	0.0167898	0.076238	CTCTTCTGTGATTGATGCTTTCTAGTGTTCATGAATACAAGAGCCAAAAATCTTCACATA	A_33_P3246970
	A_33_P3246995	0.76469	0.55752	CGTGCCCCTCGGGAACTCAGAGATTCCGCAATTTGCCATGAAGGAGATGGGAACTCCTGA	A_33_P3246995
	A_33_P3247210	-0.389866	0.681937	TTATCTTTCCCTTTTACTTAGGCAAATCACTCACCTCCCCCGAGTCCGGTCACTGCGGAG	A_33_P3247210
	A_33_P3247589	0.115724	0.818156	TTTACTGCCCTTGCAAACAGCCTGTGGTCAAAAGCAATAAAGTTCGGACTTGGACAGATC	A_33_P3247589
	A_33_P3247678	0.750287	0.67162	GCCTAGGCAACATAGCGAAACCCTATAATCCACAAAAAGGGGGAGAAAGAGACCAAAAAA	A_33_P3247678
	A_33_P3247689	-0.187971	1.69037	AAACCCCTCTATCCATCCAGTGTATCTACTATTGTCAGAAGGTTCTGGACTCATTTTACA	A_33_P3247689
	A_33_P3247783	0.0317219	0.144481	CTACTCACTGTAGACAATTAGAAAGTAGTGATAGGACAATGAAAATCACCTGTAACCATT	A_33_P3247783
	A_33_P3247799	-0.0175446	0.101824	TGCTAGAAGGGGAACAGGTGTTGACGCCAATGGCACGCACTGCCTTTAAGGTTCAGAGGA	A_33_P3247799
	A_33_P3247919	-0.0902067	0.395774	AAGGCGCTGCCAGTGGCTCTGTCCTTCTGCCATCAGCGACCACTAAATACCTGTTCGCAA	A_33_P3247919
	A_33_P3248024	-0.152914	1.01547	CCGCCACCTGGGCCGTGATTGGGCGCGACCTGGGCTCCTGGGTGCTCATTGGCGCCGTGA	A_33_P3248024
	A_33_P3248035	0.117886	0.642065	AGCTTTCCATTTAGTAGGCAGCACCAGTGGATGTAATGAAAATGATAAATCATTCTCAAA	A_33_P3248035
	A_33_P3248077	-0.323809	0.497573	TTATGAAGATGCAGGCTTGAGATCAAACCTTCCATGCAAACAGACAGTGAGTGGAGGACA	A_33_P3248077
	A_33_P3248222	0.107956	0.447332	CGAGCGTGTGGGATGAACGGCATGACTCACACATTCCCCTGGAGGACTGCAGGTTTGATT	A_33_P3248222
	A_33_P3248615	0.0659668	0.120904	CTAACTTAGAGTGCCAGGAAAGCAGGTGTTCAGATTTTGTGTCAGAGCTTGTTATTTTTT	A_33_P3248615
	A_33_P3248774	-0.195342	1.25493	TTTTTACATTAACAGGCGAGGAACTCATGGTGAGGGCCCCGATTCACCGCTAGGCGCTGC	A_33_P3248774
	A_33_P3248939	-0.0832837	0.434152	TGAAGAAGAGCTCCCTGCTAGTCTCTGTGGGTACAGAGAAGGCCCTATGTGGCCGTAGAG	A_33_P3248939
	A_33_P3248943	0.0425276	0.233587	TGAAACTGTGGCCCAGAAAGTTTAAGGGATGTGTCAAATGTCACACAGCTCACAGATCCA	A_33_P3248943
	A_33_P3248948	0.0258692	0.151195	TCGAGAAAGAAGGAGGCGGAAGCGGAAATGACAGCATTCATGAATATCAGGAGCTTGATA	A_33_P3248948
	A_33_P3248997	0.0428465	0.293282	AAACGAGAAGTTTAATCTGCAGCTTTCTTTGCCAATCGGTGGTTCAGACCAGGAACCTCT	A_33_P3248997
	A_33_P3249002	0.0627116	0.0296531	CCCATGTCCTCTCTTCATAGGTTCTATTTTACTATGATGTAAAAATTAGGTCGTGTACAT	A_33_P3249002
	A_33_P3249066	0.127745	0.655608	AGCGGTGGCCGAGATGGCCCACCAATAGTTGCAGGAGACCCGGTTGAGGGAGTTGATGAG	A_33_P3249066
	A_33_P3249897	0.0553679	0.306273	TTCGAAGGGGATTTTCCAGGTGGGAAGAAAGTATGCAGAACAGAAAGAGATGGAACAGTC	A_33_P3249897
	A_33_P3250263	-0.0314756	0.224754	ATAAACGCCAACGTCTGTATGTACACAGCCCTTTGAGATTAAAACACTGCTACACATATA	A_33_P3250263
	A_33_P3250323	-0.122582	0.5867	GCCTCACTCCAATGGGGCTTTTTATTATTATTCGGGCGGGAAGCGAAAGGGTTTAAAAAA	A_33_P3250323
	A_33_P3250394	-0.258166	0.69037	ATCATCATCTTCGTCCCAGTCTGTACTGTGGGTGTCCTCCCCAGAAAGTTCACCCCCTGT	A_33_P3250394
	A_33_P3250398	-0.0228098	0.0273344	TTCATGGGGTGAACCATGGGTAAGATGTTTTCATTTTCTTAAGGTCATTCCTAGAAAAAA	A_33_P3250398
	A_33_P3250669	-0.00808355	0.0381045	TGTCATAGAGCAGCAGCTTCTCACTCTGGAAGAGGGGGCAATAGCTCAGCAGGACGGATG	A_33_P3250669
	A_33_P3250767	-0.0784793	0.094744	AAACTGGCTCCGTGGGCAGTTTCCTAAAATGTGCCTCCTCGAGTTGCCCTTCCTCTCCCA	A_33_P3250767
	A_33_P3251209	0.161244	0.69897	ACAAAAACATGATCCTTCATCAGTACTGGGAAGTCTGGAACAGCTAAGCCTGGAGTGAAG	A_33_P3251209
	A_33_P3251252	-0.0225322	0.127261	CCCTTCAAGGGGATATTGTGAAACAAGCTCAATAAAAACCTCTCCCTCTGAAGCATGAAA	A_33_P3251252
	A_33_P3251322	0.254571	0.68403	TTAGCTACCCTCCTTCCCAGTGATCGCAAAGATAGTTATTTTCACAACAGGTCAGGTCAG	A_33_P3251322
	A_33_P3251408	-0.534616	0.5157	GACTGCTGGAGACTGTGACCTTAAACAGTTAAAGATGTCTGCATATACGACATCATGTTT	A_33_P3251408
	A_33_P3251470	-0.0212089	0.10902	CTGATTTTGGCCTTCCAGCCCCCAGAACTGGAGGAAAATAAATTTCTGTTGCTTAAGTCA	A_33_P3251470
	A_33_P3251856	0.0743705	0.338187	GAAGTGGGAGACTTTTTCCACTTCCTGTTCTACTTGTGGCTACTGACTCAATGTCTGACC	A_33_P3251856
	A_33_P3251871	0.297481	1.45717	GTGTGTGTTTTTATCTTGCTGTACCTGTAGGGAATGTTTAATTCAGCCTTGGAAGTGGCC	A_33_P3251871
	A_33_P3251906	-0.0296609	0.159894	GTCCATTTGTGAGGACATATTTATCAGTCTAGTACTACCTTGTAACAGTACAAAAGTACA	A_33_P3251906
	A_33_P3252279	-0.0308318	0.149354	TCTAGTCCCTTTTGTGGATAATAATCCCCACCTACTTGTTCCTGCTAGATGGGGAAAGGA	A_33_P3252279
	A_33_P3252316	0.0017085	0.00788851	ATAACTGAAACTGCAGAAGAGAAAACTGTGAATAAAAGGGAACAACTGTACCCTTACAAC	A_33_P3252316
	A_33_P3252491	-0.0695923	0.171985	GACTGGTATGTCAAAATCAAGCCTAACTGGCAGAAACCCAGAGGTATTGACAATAGGGTT	A_33_P3252491
	A_33_P3252594	0.0110675	0.0305841	CGGATGTGCTCATTGCTACTGGGGTGTCATTGCAGCTGGCGGAGCAAGGGAACACATCTA	A_33_P3252594
	A_33_P3252685	0.0911369	0.632644	CAGTATTTCCTGTTTACGCTGAAGAGGTATTTAATGCATGTGTTGGTTTATTACCAACAT	A_33_P3252685
	A_33_P3252699	0.0519121	0.392545	GGGAACATGTGAAATACCACTTTGAAGACTCTCAGAAGTGAGACTAATGCTTTTTTCATA	A_33_P3252699
	A_33_P3253179	0.0496325	0.355561	ATTCGGCACATGAGATACGTGGCCAGGATGACGGTGATGGTGAAAGATTCCCAGGTGGCC	A_33_P3253179
	A_33_P3253239	-0.121499	0.435334	TGTCTAACTTATGTCCCTCCCGCAGTTCACAGAAGGCCCCTGACACTGGGACTACACGGA	A_33_P3253239
	A_33_P3253420	-0.399675	0.856985	ATTGCCTCCTCAGTGATGTTAGATGTCATCGTATCTATTGTTGTAATTGGTCCTGATAGC	A_33_P3253420
	A_33_P3253605	-0.266048	1.30892	TTATCCTGATCATGGTTGATAACCTGGGTATTGGAGATCTGGGCTGCTATGGCAATGACA	A_33_P3253605
	A_33_P3253717	0.0938125	0.59346	CACAGCTGAATTTTTGGAAGACTTGATTTTCCGAATTGTTGAAGAAGAAGAGGAAGAGGA	A_33_P3253717
	A_33_P3253733	0.306852	1.43415	TCACTTACCAACTCTGTCTTCAGTTACTCCCCAGATTTTTACTGTGTTTGTACAGATGAC	A_33_P3253733
	A_33_P3253812	0.0912952	0.346787	CCTCACATTTTCAAGCTTGCCTCTTTTCTGTTCTTTGTGGATATAACGTAAGTGATTGTG	A_33_P3253812
	A_33_P3253832	-0.100405	0.0629839	CCAGCACACAGTAGGCCCTCAATAAAAGCCATTTGCACTTTAAATATATATATGTATGTA	A_33_P3253832
	A_33_P3253857	-0.0477038	0.155523	ACTGAATGAAAATAAGGATGGCAAGGTCAACGTCGACCACCTCATCAAGGTGATTGAGCT	A_33_P3253857
	A_33_P3253892	0.111678	0.692504	CTCGTTCATAAAATAAAATGGGAGTGATAATGGTTGCCATGTCATGAGATTATTGTGAAG	A_33_P3253892
	A_33_P3253902	0.0627582	0.215383	AAGGTGATGACATCAGTGGTGTGATCGGGATGGCTGGGGACCAGATGTCAACACTCCCTG	A_33_P3253902
	A_33_P3254078	0.0220784	0.0856568	TTTATATAACACATGCCTTTTTTCTGCCAATCTATTAAATTTTGTCTATTTTCAGAATAA	A_33_P3254078
	A_33_P3254580	0.0611875	0.337242	TGTGCATGTGTGGGATAAGAAAACTTAACTCTATCCCCTGTGACTGCAGAGTGGACATTC	A_33_P3254580
	A_33_P3254656	0.0369187	0.225483	AGCTGGGAGCACAGGCGCATACCACGCGTGGCTTTTTTGAGACGAGGTCTTGCCATGTTT	A_33_P3254656
	A_33_P3254666	0.175426	0.390406	TGGAGAGGCAGGGTTTTGCTGTGTTGCCTAGGCTGGTCTCGAACTCCGGAGCTTAAGTGA	A_33_P3254666
	A_33_P3254675	0.0605521	0.388277	GAAAAAGAGTCTTGGCTGAATATATTACAGTGGTGTTAACTTATGCTTGAAGATCTTTCC	A_33_P3254675
	A_33_P3254761	-0.00344982	0.0163737	ACTGTGATCTTCTTAGTGCATCTCTACTTCCTTTCGGCTGCAGAATAATACTTCTTTTTC	A_33_P3254761
	A_33_P3254831	-0.170225	0.790485	AGATGAACTCCTTGTTCTGCCTACTCTGCCGACTCCTCCAGGAGTGTCTTCTTCTTCCCA	A_33_P3254831
	A_33_P3255046	0.132764	0.163676	CCAATCCTCTAATATGAAATGTGGAAAAGAATGAAGAGCAGCAGTAAAAGAAACTTCTAG	A_33_P3255046
	A_33_P3255056	-0.0220614	0.123205	TTGATCTGCGGCATGCTCAGGGCCTGGGTATTAAAGGGGCTGGATCACCCTCAGGCTTTT	A_33_P3255056
	A_33_P3255065	-0.0151319	0.0757207	AGCTCCTTGCGAGAGCAGAGTTTCTGCAGCAAGCGCAAACTTTCCTAGAAACGGAGGCCC	A_33_P3255065
	A_33_P3255135	0.06231	0.338187	GTGATTTTTAGCGTCAAGAATTTTGCTGTTAACTATGGCAGAAAAATAGACAGAGGACAA	A_33_P3255135
	A_33_P3255226	-0.0343194	0.110138	AAGGAGACTGGTTTGTAACCTGAACAAAAAAGATTCCCTGCTAGCGTGCTTTGAGCGGAA	A_33_P3255226
	A_33_P3255597	0.0225271	0.120904	CTTTAGATTTAACCACTGTTGCTAGTGGTACACAATTCCAAACTGACATTTGAATCAAAG	A_33_P3255597
	A_33_P3255677	0.229681	1.48017	ACTATCCATCTCCAGAACCTTTTCATCATCCCAATTAAACAATAAATTGGGCCGGGCGCG	A_33_P3255677
	A_33_P3255677	0.306096	1.67572	ACTATCCATCTCCAGAACCTTTTCATCATCCCAATTAAACAATAAATTGGGCCGGGCGCG	A_33_P3255677
	A_33_P3255782	0.213939	0.460924	TCATGAAGGCCATGCAGTCTTCCAAGTCCCGGGGCTATGTGAAGGAACAGTTTGCTTGGA	A_33_P3255782
	A_33_P3255824	0.0752	0.119186	TGATCTTGATCTACAATTGTTGGGAAAAGGAAGCAATACAGACATGAGTAAAAGGGCTCA	A_33_P3255824
	A_33_P3256083	0.00692774	0.0381045	GGCAAAACATTTAACAAATTCTCACACCTTATTGCACCAGAAAGCATTTATGCTAGAGAA	A_33_P3256083
	A_33_P3256293	0.0933297	0.634512	TGCAGTATCAGCTCAAGTGGAAGAGTTTGCCTTCGGCTTGTCTACAGAAAATGCACGTTT	A_33_P3256293
	A_33_P3256565	0.010616	0.0447935	CAAAAAGCTGCAAAAAGCAGCGGTGGCGGGGGCAAAAAGCTGCAAAAAGCAGCGGTGGCG	A_33_P3256565
	A_33_P3256655	0.210819	0.537602	TTTGGCCTGCATCATGCTGCTTTAGTTTTGTTGGTGCAGCTCATCTAGCAATCAACTGCT	A_33_P3256655
	A_33_P3256660	-0.493241	1.47625	TGAAGGGGTCATTGATGGCAACAATATCCACTTTACCAGAGTTAAAAGCAGCCCTGGTGA	A_33_P3256660
	A_33_P3256888	-0.137933	0.607303	CTGCAGTCTCCGTCACTGCCACCCACCCGCAGCGAGGTGAGCCGTGGTGTTGCAGGCTCT	A_33_P3256888
	A_33_P3257005	-0.262562	0.536107	TGTCTTCATCTCTGTGACCAACTTCTAGGAGCTGTCAGCCTGTGTCTTCAGATAGATTGA	A_33_P3257005
	A_33_P3257015	0.149382	0.102923	GATTACCAAGTTTGAGAGCGTGTGTAGAGTGTCGATGTTGCAGCTTTCAACAAGGTCTGA	A_33_P3257015
	A_33_P3257179	0.152717	0.67162	TGGAGACCTTCAGGGAGAGGGAGAAAGGCAGCCATAGCCCTGAAGTGTTACCAGCATGGA	A_33_P3257179
	A_33_P3257518	0.277171	1.82681	GTTGAACAGCACTAATTTTTTCACTTGGAGCTAGCACATGTTTATGACTAGTACAAGTTT	A_33_P3257518
	A_33_P3257607	0.0067971	0.0154727	AAGTAAAGAATTCACTCGGAATAGGAAATCTCAGTCTGATTCTCCCCCAGCATCTCCCTC	A_33_P3257607
	A_33_P3257627	-0.182119	0.36251	AGAGAGGAGGTGGCCCAAGGAACGATGAAGAGGCACAGACATCAATTTCTGGTCAAAGGA	A_33_P3257627
	A_33_P3257683	-0.0734006	0.329754	AGTTAACCCTTGAAGAACGTGGGTCTGAACTGTGCAGGTCCACTTATACATGGATTTTTT	A_33_P3257683
	A_33_P3257755	0.308862	0.49485	ATCCTGGTCCTGGTTCTGCCCTGACCCTGGCCTTGCTCTGGATCCTCTCTGGTTCTGCTT	A_33_P3257755
	A_33_P3257944	0.321282	0.170696	AACGAGCTGAAACAGAAGTATAACGGGTGATCCACGCCCATCCAAAAGGATGATGAAGTT	A_33_P3257944
	A_33_P3258320	0.193329	0.632644	TTCCGAAAGGAAAAGGATTTCTGCCCTTCTGGTGAGGTTGGCTCTGGCCCCGCATTCTCC	A_33_P3258320
	A_33_P3258383	-0.435777	1.35556	TCAATGAGGAACACAACTGCATCATGGAGAATCCCCAGCATCCTCAAACCGTTAACACCT	A_33_P3258383
	A_33_P3258561	0.0139343	0.0746879	CATAAATACAAATGGAGGATTACGTAATCGGGTATATGAGGTAAGATTCTTCAACAGGTT	A_33_P3258561
	A_33_P3258732	-0.0303001	0.174574	CAAGTCCTTGAATTTTCCTCTTTGCATTCTCTTCAATATGGAAGATGTAAAGGCCAAATA	A_33_P3258732
	A_33_P3258752	0.0912506	0.432974	CACAGATTTGTCATTGTTTCCCCTACTGCCAATTCCATTCATATAAACAAGATTGCATAT	A_33_P3258752
	A_33_P3258772	-0.0234368	0.123782	CCCTAAACATCCCTTCTGCTTTCTAGTTTGAATTATCAATAAAATGGTTTGGCTTATCTC	A_33_P3258772
	A_33_P3258846	0.630115	0.950782	ACGCGCCACCATGCCTGGCTAATTTATTTTTGTATTTTTAGTACAGACAGGGTTTCACCA	A_33_P3258846
	A_33_P3259203	0.49953	1.284	CCTCCTCTGAGAGCAATTGTTCTGGTGTTTTCACATCCCTTAATTAATTAGCTATTATTA	A_33_P3259203
	A_33_P3259239	-0.0099342	0.0423927	TACGTCTAGCAGGCAGACGGACGGGTCCAGAAATGCACACCTGGTCACCTTGATTGCACT	A_33_P3259239
	A_33_P3259560	-0.00024442	0.000869459	TCCCAGACTCCTTCAGTAACAGCTTGCTCCCTTGTTCCAAACATCAAAATTAAAGCATGA	A_33_P3259560
	A_33_P3259878	0.0544275	0.29243	CACATCCCGGCATATGTGGCACACGGAGTCACATTACCCGGAAGCTACTACATGTCTTGA	A_33_P3259878
	A_33_P3259943	0.0445773	0.118615	TGTGTTGACCGTATCTCCAAATAGACAATAACGAGGCATCTTGATTCCCACAACTCCAGC	A_33_P3259943
	A_33_P3259954	-0.0248422	0.110698	ATATACATATATATGTATATACATATATACGTATATATGTATACTGCAAAGCTACAGTAA	A_33_P3259954
	A_33_P3260021	0.0506189	0.209012	ATGTCGCCTCTCCAGCATGACCGTATCCAGATGTGGCCTCTCCAGCGTGACTCTGTTTTC	A_33_P3260021
	A_33_P3260106	-0.00279525	0.00833099	ACACCTGGATCCTTTCCAACTTCTTTGAGATGAAGTCTCGCTGTTGCCCAGGCTGCAGTG	A_33_P3260106
	A_33_P3260322	0.29673	1.08513	ATGCATGTTTAGCAAGTGTTAGGTACTGTATTTGAACCAATAAATGTGAATCCTTCTGCA	A_33_P3260322
	A_33_P3260322	0.318449	1.00922	ATGCATGTTTAGCAAGTGTTAGGTACTGTATTTGAACCAATAAATGTGAATCCTTCTGCA	A_33_P3260322
	A_33_P3260455	-0.595423	1.19997	GATCCAAGGAGTTGGGAGGGGAATCAAATAATAAATCAGCGATTCTGCAATATAACGCCA	A_33_P3260455
	A_33_P3260782	-0.0541765	0.427128	ATCGGGTCACCTGTTCAAAAGTCCCCAGGAGAGGCTCCAGCAATACCAGGGTAGCGGTTT	A_33_P3260782
	A_33_P3260862	-0.131069	0.886057	AGATGGGGGATGACTGGACAAGACTTTGGTAGAGCTGTGACCCTCTTCATCCTCTCCTGA	A_33_P3260862
	A_33_P3260868	-0.0714134	0.232102	TGTTGTTGAAGCAGTAGAAGCCAGAAATGCAATTGCTGTCATGTTGGGTGTGGTTCTCAG	A_33_P3260868
	A_33_P3261024	0.0616813	0.387216	CTATTGTGGGACCTCTGATCGTGTGAGTTAATACTAAATAATACTAAATAAACTCCCCTT	A_33_P3261024
	A_33_P3261074	-0.233228	0.966576	GAGAGACTATCAGATCTGTGTGACGTGTATGGCATCATTTCACCCTCCTAATGTTTTCTT	A_33_P3261074
	A_33_P3261097	-0.14662	0.995679	TCCATCCCTCGGGCCCGGACACGCTGCCTATCTGGGCCATTGAAATGTCCAAACACATAA	A_33_P3261097
	A_33_P3261428	-0.0955088	0.642065	TTTACTTCATAAATCGGGCTTCCAAAAACAGCTGGCCCATCATATCCATGGGTTCTGCCT	A_33_P3261428
	A_33_P3261438	-0.0231519	0.09691	CTGTATGCCAAACGATGAAGGCTAAAATTATATGGATAAAAGGACAAAATTCCTCAAGAC	A_33_P3261438
	A_33_P3261463	0.0217187	0.109579	TCAGTGAAAGAATGGATGAGTCACAGCTGAATGACTGAAGAGCTGAACCAGTAGGTTTCC	A_33_P3261463
	A_33_P3261706	-0.0636796	0.361511	GCATGCATTAATGTTGCTTTTAAATTTCACCTATTAAACAGTTTTTGAAATAGAGTAAAA	A_33_P3261706
	A_33_P3261877	0.397224	0.924453	ACGAGATCTGATAGTTTTATAATTGCCTGGCATTTTCCCCTGCTGGCACACATTCTCCTG	A_33_P3261877
	A_33_P3262022	0.010125	0.0409586	TGTGCATGTGTGTATATGTGTATGTGGGTATGTGTCCATGTGAGTGTGCATGTGAGTGTA	A_33_P3262022
	A_33_P3262028	0.17409	0.896196	TAGAACATCAGCTCCTGTCTGGTTCTCCAGCTGCATGACCCTCAAACTACAACCTCAGCT	A_33_P3262028
	A_33_P3262074	-0.049531	0.29243	AAACAGTGGAGCAAGGGTTTTCAGACCGTACTGCATTCTTCCTTCTAGAACCTTTCACCT	A_33_P3262074
	A_33_P3262108	-0.00702882	0.0400052	AATTGGGGCATGATCATGGGCCGCGATGTTGCGTGAAGCGCAAGGATGTCAGGAACTGTG	A_33_P3262108
	A_33_P3262128	0.074523	0.308035	TGCTCCAGTGTGTACTCTTTGATGTACAATAAGGTTAGAGCTATGATTAAAAACTTTCCC	A_33_P3262128
	A_33_P3262167	-0.438171	0.835647	AAGATCACCGTCTGGTAGTAGTGGTTGCTGTGCATGGGCTTCTTCCGGCCCACCGAAAAG	A_33_P3262167
	A_33_P3262327	-1.62832	1.68403	TCAAGTTCGGGTTAACAGCTGCCGCCTGTGTCTGCCCTCTGCAGTCCAGGGAAATAGTAC	A_33_P3262327
	A_33_P3262391	-0.127643	1.11805	TACCCACATTGCTCTGCACATTTTTTCAATTGACTACCATGCTTTCCTGTTAAGTCAGTA	A_33_P3262391
	A_33_P3262475	0.104774	0.560667	GGCAACAAAATAATAGTACAGGACCCACTGCAGATTGGTGTAGTAATACAAGAGATGTGA	A_33_P3262475
	A_33_P3262537	-0.00347524	0.0132283	AGAGAAAAGCGGTCTTCTGCCACCAGGACCAGCAGGACCTCGAACTCCGGGAAAATCTTG	A_33_P3262537
	A_33_P3262600	-0.0507552	0.301899	ATCTATAGCCTGAGAAACAAAGATATCAAAGAGGCCTTCAGGAAATTCACTAAGAGCGCC	A_33_P3262600
	A_33_P3262854	-1.02524	2.35458	TTATGAGAAAATGCCAGAAGAATTTAAGAGGCGACTTGCCAAACGGGAGAGAGAAGCAAA	A_33_P3262854
	A_33_P3262890	0.250961	0.534617	TTCTCCTCTGTGCTATGTGGATATTGCCATTCCATGCAACAACAAAGGAGCTCACTCAGT	A_33_P3262890
	A_33_P3263106	-0.0182618	0.100179	TTTTACAGTCATAAAGTTTGGTGAGGGAAAGACTGGATGGGAATTTCGGAGATGGGAAGA	A_33_P3263106
	A_33_P3263157	-0.270252	0.338187	AATAACCCTACAGAAAATGGAGTTGCCAAAAAAGACCAGGCCCAGAAAGCTGAAGGTGCT	A_33_P3263157
	A_33_P3263198	-0.0294008	0.172631	TGTGGACACAGCCACGTATTACTGTGCATGGAGAGCACAGAGACACAGCCCAGGATGCCT	A_33_P3263198
	A_33_P3263202	-0.124754	0.60206	CAGGATAATTTCACCATCTCAAAATCCTTAATCACACCTGCAAAGTACTTTGCCATGTAA	A_33_P3263202
	A_33_P3263274	0.538307	0.571865	TGTGTATGTTTGAATGGGTGTGTATTTGTGTGTGTGTGTGTCTGTGTGGTCCTCAGAACC	A_33_P3263274
	A_33_P3263277	1.84051	1.90309	ATGTTTTGTGGACCACCTTGATTTTCTTTTTTGCCTGTGGCAGTTTTAAGTTACTAGTTT	A_33_P3263277
	A_33_P3263293	0.0409582	0.238824	GGTATTGACCTGAGGACTTGGTGTCCAATTGAGGTGTCATGACCACCTGGGGACTGAATG	A_33_P3263293
	A_33_P3263317	-0.0606143	0.458421	TTCTCCTCAGTGGTGGACCTGAAGCAGACCATCGTCCCCGACTACAGGAACATGATCAGG	A_33_P3263317
	A_33_P3263359	-0.0528708	0.262013	TTACCTTCCTGCTTATATCCCCACTTTGGCTTAGTTTAATGTCCAGCAGTACCCCTGGAA	A_33_P3263359
	A_33_P3263747	0.0644338	0.0675262	TGCAGCGGAAAAAATTGTTTTGAATCCCTTGCACCCCTCCTGCAAGGCCCCCTCTTGGCC	A_33_P3263747
	A_33_P3263989	-0.303934	0.610834	GGATTTGGAAGGCTTGTGTTGTGGTTGACTACCTTTTGATAAGCAAAATTTGAAATCATT	A_33_P3263989
	A_33_P3263994	-0.126932	1	AAGGGAGACACCAACAGCACCGAGATCTGTGGTCTCCAGAGCTGACATCTCCTGCACTTG	A_33_P3263994
	A_33_P3264346	-0.223881	0.299296	AGTCTGTCTGTCCGCATCCCCCTGTCTATGAGCTGGTCACCTGGCCCTCCTGATGCTGTC	A_33_P3264346
	A_33_P3264399	0.00175872	0.0101054	AGGCAGGAGGCACGGTTCTCGGTGTTTCCGGAGACCAACCCTGTTTTGTTTCTTTGGTAA	A_33_P3264399
	A_33_P3264424	-0.325839	1	GATGACTTTGCACATTATGAAAAGCGTCAAGAAGAGGAGGAAGCCATGCGTAGGGTAAGA	A_33_P3264424
	A_33_P3264524	0.0317466	0.241845	GGAAAAGCCTACAAATGTGAAGAATGTGGTGAAACATTAAGTTCATTCTCACACTTCATT	A_33_P3264524
	A_33_P3264533	0.0302009	0.154902	CTGTTACAATGAAGTCCAAAGGGCCTTGATCATATTGACATTCCGGAGAGCATCATTCAG	A_33_P3264533
	A_33_P3264746	0.430635	1.60033	TTGTTCTGTCCTGGCACAGCCCTGGCCCTGGCCCTGCCATATCACTGATTCTGGTCCTGC	A_33_P3264746
	A_33_P3264955	-0.0231609	0.0467237	GGAGGGATCCTGAATAAATCATATGTTAAACATACTTTGACACCTACTGGGTTATAAATC	A_33_P3264955
	A_33_P3264965	-0.101378	0.518557	CGAAATAACAAGTCCCTGGATTGCAATTTTGGTTTCTCCTTCTGTTCTCAAACAAAAAAT	A_33_P3264965
	A_33_P3265205	-0.16411	0.675718	AACTGCAGCTCAAAGAGCTCCTCAGGGAGCATCATGGGGAAGCGGATCTTCTCCACCAAG	A_33_P3265205
	A_33_P3265249	0.173987	1.46597	CCACATATTGTGCTACCTTCTTAGTTTCTGGAAACTTCATCTTTCTGAACTTTGGGCACA	A_33_P3265249
	A_33_P3265260	0.0211555	0.118615	TGAAGAGGTGCTTAGGCATTGAAGTGAGACTGATGAGACTTCACACTGTACCCTTCAGAA	A_33_P3265260
	A_33_P3265264	0.426122	0.329754	GGCCTTTCCAAACAGCTTAATCAGGACCTCTTGAAGACAGAAAATCTTTCAAAAATGTAA	A_33_P3265264
	A_33_P3265415	0.551395	0.886057	GAGCAAGACCCTGTCTCAAAGAACCAAACAACAACAACCATTTACAGACAGAAAAGAAAT	A_33_P3265415
	A_33_P3265419	-0.0700623	0.464706	CAAAAAAGACTAACTCTAAGCCTGAAAGTATCCTTTCCTTTCTTTTTGAGCCACGACACC	A_33_P3265419
	A_33_P3265539	-0.0693952	0.522879	ACCGCAGCTACGGAAATTACACCGCAGCTTCGGAAATTACACCGCAGCTTTGGAAATTAC	A_33_P3265539
	A_33_P3265624	0.148425	0.688246	CTCTTGCTTGTTTTCAAGTGCTGTGCTCTGGAACTCCAAAATCTTTGTGTGACTAGACCC	A_33_P3265624
	A_33_P3265866	0.107215	0.142668	ATTTGCATATCCACTTCCTACCCGGGAAACACGGATTCCCCACCTGGCCATCAGGGTCTG	A_33_P3265866
	A_33_P3265941	-0.196712	0.326058	TGCCAGAGCTTTATGTTCCGAGCCCTGCCCCTCCAGGAGAGTAGGCCGAAAGAGAAAACA	A_33_P3265941
	A_33_P3266609	0.0375653	0.222573	AATTTGCCTTCAATGGACAGACAAGTGGGTGGGGGGCAGATTTATAAGTCAATCAGTCAG	A_33_P3266609
	A_33_P3266614	-0.11797	0.137869	CCGGCGTGGCCGGAACGGCAGCACAGGCTCCCAGCCCCGCGCTGCTCTCGGACTACCGAG	A_33_P3266614
	A_33_P3266783	-0.0680321	0.38934	ATGACAGCTAGAGCTTTCTGGCTCCTCTGTTTGATCGTCGGATCATCCCCCGAAGCACCG	A_33_P3266783
	A_33_P3266889	-0.304461	1.10624	TTGCAGTGCCTCATCCAGGTATCGTCCGTGACCTCACCTGTGCTCAGCACACAGTTCAGA	A_33_P3266889
	A_33_P3267731	-0.37794	0.510042	ACGCAGCATCCGACACATCCCACAACCTTGAGTCTGCTATGAGTCAAGTGTGGTCGCTGT	A_33_P3267731
	A_33_P3267745	-0.127978	0.450997	TAAATAGGGCCGCTCTGGCCCCTGCACCCCGTGGAGGAGCCGGGCGGAGGGAGAGGGCGA	A_33_P3267745
	A_33_P3268161	-0.0501443	0.263603	TGTCCTATCCCAAGCATTCCCGACAGGAATCTCCAGCTGGGTTGGAGTGACAGCTGGCTT	A_33_P3268161
	A_33_P3268167	-0.295942	0.294136	CAGAGTTTATGTTTCCACCCTCCTTCTCCAGCCCTGGCTGCCATGAAGACAAGCCATTCA	A_33_P3268167
	A_33_P3268219	0.0791976	0.465974	TCTGATAAGGGTGAGCTAGCCAAGTCTGGGCGGGGACGTCAGAAGAGTGATACAGTGGTG	A_33_P3268219
	A_33_P3268288	-0.0141172	0.0670192	TGGGCCACTTTCTCTGCTGTGTTTTAATAACACAGCACTCATCACTTTCTGATATGTGAT	A_33_P3268288
	A_33_P3268395	-0.109604	0.821023	TGAGGAGTCTGCAAAGGAGGAGATTGGAGGAGGTGCAATATCCCTAGAGTACGAGAGATG	A_33_P3268395
	A_33_P3268408	-0.397838	1.18709	ACAACAACCACCAGTGCCAAGCCACAGATCACTGCTAATTCCAAGGCAGAGCTTACTTGA	A_33_P3268408
	A_33_P3268522	-0.0165416	0.0872467	TCCTGGCAGCCTTTGTAAACCCCAGGATCCTCTAAGTCAGGCCTTTCAGGCCCTGCCTTT	A_33_P3268522
	A_33_P3268726	0.00572697	0.015923	GTTTTCATCTAGGAGGTGGCTTGAGATGGATTCATGGCAAATCACAATAAATTATTTATC	A_33_P3268726
	A_33_P3268853	0.0229846	0.152427	GAAAATATCAGGAAAAACTGTCAAATGACTTGCAGAAACCTAAATTCACCATGTATGCCA	A_33_P3268853
	A_33_P3268868	0.801166	2.92445	GCTGAATGAGTTAGTGAGAATCTGGGTCTTCATATCTTTTTTAAAATTGTGGCTGCTTTT	A_33_P3268868
	A_33_P3268910	0.665954	0.661544	AAGGGACGACGCCCGCCTTTCTCTCTCCGAGAAGGATCCCCAAACCTCACTCTCTTCACT	A_33_P3268910
	A_33_P3269049	-0.0349693	0.187087	TCTCATGTAATCGAATAGTGCTGGAGGAATCCAAAGCCTTGGTGTGCTGCAACATGAAGA	A_33_P3269049
	A_33_P3269166	-0.087262	0.537602	ACTGTGTCTATAAACAACTAGTGGTGTTTAAAGGCTAATAAAGCTCCAAAGATCTCTCTT	A_33_P3269166
	A_33_P3269233	-0.0803313	0.605548	TTAACTTATATGCACTCATCACAATGCAAGAAATCCTCTGACTGCTCCTACCATCATGGC	A_33_P3269233
	A_33_P3269328	-0.0696589	0.580044	TCACAAGGAAGGCCTGCTTAATCTCATCAGGTTAATAAACGCAGACGAATTAATCACCTA	A_33_P3269328
	A_33_P3269373	0.154783	0.669586	TATGATAGATTCTTATAAGCCCTTTGATATTTAGCAGAGGCATTTCTTTCCTCCAGAAGC	A_33_P3269373
	A_33_P3269380	-0.247718	1.10791	AAAGCCACCCCGGACTGGCTCTGGCCTCGCCGGCTGCAGGAGCGCCTCGCGGGGCCGCCC	A_33_P3269380
	A_33_P3269598	0.226451	0.9914	CCTTGGAAGGATCTGAGGATTCTGAAACAGAACACACTGTAAAAACAAGAAATAATGATA	A_33_P3269598
	A_33_P3269854	-0.0912537	0.465974	TAATCAAATCGTATAACAGAAGAGGAAGTCCCATCCTGCCGAGGATCCTGGATGTGAGAA	A_33_P3269854
	A_33_P3269862	0.0276953	0.151811	CCAGAAGTCTGGATGAGATCTTAAAACTTACTTAACAACCAGAATTAGCAAATAGAGTAG	A_33_P3269862
	A_33_P3269924	0.879077	2.67366	AGAGGGGAGAGTGTCATTGTGTGCCTTTTGACACATACATTAAGACCAAAAAGGAAAAAA	A_33_P3269924
	A_33_P3270084	0.00171064	0.00348833	GTGGTGGTAGCTTGTTTGTTTAAAAACATTTCCCCAAATTCACCTTTATGGTTTATCTCA	A_33_P3270084
	A_33_P3270147	-0.0541652	0.342944	TAAACAGAGCTCAGTAGGTGCTCACAATAAGAACCCGTCCTTCGCCTGCAGTATTTAAAC	A_33_P3270147
	A_33_P3270237	-0.0116539	0.0443122	GAAACCAGAGCCTTGAGTTTTCATCCTGCATTTGTTACTTAAAAGCTGACATAAGAAAAA	A_33_P3270237
	A_33_P3270267	-0.0468733	0.223299	ATATACACAGATTGGTTGCATACTTAAGAGTGAGAATCAATTAAAACAAAATTGTATGCA	A_33_P3270267
	A_33_P3270417	-0.0700598	0.471083	AGTTACACTGGTGCTCATTGGCCAAGCCAGGACTCTTCACTCCAAAGGCAGCTCCCAGCT	A_33_P3270417
	A_33_P3270474	-0.0979313	0.812479	CTGGAATAGTACAGACACGAAAGTAGTTGATTGCAATTTAAATGACTCAAATGGAATGGA	A_33_P3270474
	A_33_P3270559	0.140986	0.769551	TCCACCATAGAGGTGTATCATAATTTATGATTGGACATTTTGATTAAAAGCCAGCAATAC	A_33_P3270559
	A_33_P3270593	-0.146734	0.665546	TCTCAGGAAGGTCCGATTTTTCTTCTCTTTCTTCCCCTTCGTATTGGCTTGGAAGTTTCG	A_33_P3270593
	A_33_P3270639	-0.277812	1.73049	AGAACTCGCTATATAGTAGGAGACATGCAAATGGGCCCCTTCCATTGCTGATGAAAACCA	A_33_P3270639
	A_33_P3270966	0.597935	0.74958	TATTGGCAAGAGCAATAAACCATGGATTTCTCTTTCCCAAGGACAGGATATCCGCCTCAC	A_33_P3270966
	A_33_P3271121	0.0827016	0.116339	CCTGCTTATTCTTTCCAAGTTAGTAGGCAGATTGGAACTATAGAATTTATCCGTGATAAT	A_33_P3271121
	A_33_P3271126	0.11279	0.0942041	GCAGGCTGCCGCTGGCCGACCGCTACGCGCTGCTGCACTGGCACAATCAGGTCTACCCCA	A_33_P3271126
	A_33_P3271187	-0.220021	0.860121	CCAACACCTGAAGCAAACACCTCCAGCCATCACTGCCGGATGACTTCAGTGGCCGTAATG	A_33_P3271187
	A_33_P3271634	-0.152731	1.11862	ACTCAGTGCCCCTGAGCTCATTCTTTTCAGTAAATTCTCTCTCTGCGTGGTGAGAAAACA	A_33_P3271634
	A_33_P3272513	0.0429006	0.268411	CTGGGATTCAGGACCTTGATCACAGCTGGGTTTTGTATAGAAATAAATAAATAAAACTGA	A_33_P3272513
	A_33_P3273399	0.120994	0.376751	TCTTCAGGCAGTCAAACCAGTGCTTCAGGCGCTCCCCCTTGGCGTGGATGCCCAGAACCA	A_33_P3273399
	A_33_P3273424	-0.0398005	0.165579	GGGTGATACTGAGCATTTCTGTTGTTTTGGAAGTGCCATCTTCTCTCTGGGTACTTTTTT	A_33_P3273424
	A_33_P3273604	0.0718617	0.542118	TCTTGGTCTGACCTCTGAAAATGTGGAGATCTGAAAATATACAGCAGGTCTTGCACAGTT	A_33_P3273604
	A_33_P3273732	-0.199112	0.835647	GTCCTCTGGCCTCAACGACTGCACATTCTCGCCGCCTGCTTCACTTCTTAGAGCCTTGGA	A_33_P3273732
	A_33_P3273752	0.0517536	0.312471	ACGACTGGGACCACTCAAAAGCGTATCCAAGTCCTGAGGTCTCCAAAGCGGTGGAGAGAC	A_33_P3273752
	A_33_P3273767	-0.0434672	0.194499	GTTCCAGTTCGGTGTGTATGTTTGTATAAATAAAAGGAGACATCTCCTAGAAGTATGTTT	A_33_P3273767
	A_33_P3273911	0.0693022	0.341035	AAGCCAATTTTCATAAGGAAAGAGGAGGCTGGGAGCAATTTACCAATGCGGTTGTGTCCT	A_33_P3273911
	A_33_P3274001	-0.0487885	0.273273	TACAACAAAATCTAGCACTCAATGAAGTAAAATTCCCTCTCCTTCATCTGCTGCTGCTGC	A_33_P3274001
	A_33_P3274006	-0.019306	0.0979971	CAGTCTAGTCTAACTATGGAACCCCACGTATTCCATGGAACAAAGTTTGAGAAACACTAA	A_33_P3274006
	A_33_P3274090	-0.11605	0.732828	GTGGCTTGTCCAGGCCATTTGGTTGTGTCACTCCCTATGCCATGACCCTGTGTGTGCAAG	A_33_P3274090
	A_33_P3274184	-0.0789972	0.396856	TGTTCCCTTCGGAACACCGCGCAAAGTGATCGAGTGCTTTTCCTCCACTTTCCCTCACTT	A_33_P3274184
	A_33_P3274189	-0.17862	1.22113	GGGCTCTGGCGATTCAGCTCGGGCGGCTCCTCTAGCTTGGAGAAGCCGTTGGGCACCAGG	A_33_P3274189
	A_33_P3274349	-0.194221	0.835647	CCATTTCAACATGCTGAAGCCCTATATGAAGTTTTTCACTGACAGTGTGAATATCATGCA	A_33_P3274349
	A_33_P3274372	-0.0833635	0.696804	TCCATCTCAATGTCCATTCCATTATTTTGTAGCTACAATAAAGAAACATGGGCAGCAGTG	A_33_P3274372
	A_33_P3274462	-0.0249953	0.154902	CCTGGCTTTGATGCTTATCGTGAAGAGTTCAGTGAAAATAAATTGTTTTTATGAAAGCAG	A_33_P3274462
	A_33_P3274472	-0.11057	0.619789	CCTCTCTCTATCCTTACTCACATGAAAATGCAATGGTTCGATTTGTAAAGGTAAATAAAC	A_33_P3274472
	A_33_P3274710	-0.00065484	0.00261362	TGAAGGATTATAGAGCAGCTAAAGGGGAAGCAAGAAGAAAGAGCCTAATGTCCCCAAAAG	A_33_P3274710
	A_33_P3274763	-0.146582	1.02365	CGGGGTCCCGAGCCCCGGGAATGCCGGCTGAGGGGCACGCGACCCCTCTTCACGGAACCC	A_33_P3274763
	A_33_P3275065	0.0264085	0.0925886	GGGGAAAACATGATTATAAGATGCATGGTTCCAGAACACTTTGAAAAAACCATTTTTCTC	A_33_P3275065
	A_33_P3275615	-0.0434557	0.131356	CCCTGCTGATATTCTTAGACTGTTCTTTTTCTAAAACGAGAAAGAGGTAAGTTCTCTTTT	A_33_P3275615
	A_33_P3276062	1.36966	3.61798	ACGGGGAGAGTTCAGAACACCGTGGATATCTTGGAAATGGCACCGATGGGGAGAGCTTAG	A_33_P3276062
	A_33_P3276217	-0.0472388	0.175224	TCAGATAGATATCTCTGTCTATCTATCTGGACATGGGGACATGTCCATGAGGACAGGACT	A_33_P3276217
	A_33_P3276237	0.0469079	0.304518	GCTTGTTCTTCTGGCATTTGTTTCCTTGTAGTTTAGTGAGTTATCAGTAAAACCTATCAA	A_33_P3276237
	A_33_P3276758	-0.139894	1.09909	TGAACCCCACCGCTTTTTGCCTCCAGGCCGCTGCGGCTATTTCCTCGCCGTGGCTTTTTC	A_33_P3276758
	A_33_P3276805	0.0235757	0.090444	GTTGTTAATATATTTATTTGATATATCTCAAATATATCTCAAATGTGTCTATTGATTGGT	A_33_P3276805
	A_33_P3276808	0.0285016	0.133713	GGAACCACTGGAATCTACTGTGAACAAGGTGAGGCAGAATTTCAAATCATTTTGCTGTCC	A_33_P3276808
	A_33_P3276868	0.041093	0.251812	ACGCACGTGCATACATATGTATATATGTGTACACGCACGTGCATACATATGTATATATGT	A_33_P3276868
	A_33_P3276927	-0.213498	0.251037	GAGATGCAAGACCAATAATATATTAAGAGATCTACAGACATGAAGGCAAAGCTCTTGTAT	A_33_P3276927
	A_33_P3277060	-0.00960925	0.0366845	GACACCCGGAAGGTGTTTCCCCCTGGCGTTGAGGCTGGTTATACAATTCCTTTCCTGTAG	A_33_P3277060
	A_33_P3277173	-0.0720201	0.517126	CCTCAGATCCATAACATGCAGACCCATGGGATACATTATAATTTCATTCTCAGTCTGGTT	A_33_P3277173
	A_33_P3277238	0.268738	1.50031	AAAGCACTTCAGAAAGAAGAAAGAACCAGGCATGGTTCTACAAAGCACAATGAACAGGAA	A_33_P3277238
	A_33_P3277288	-0.00515111	0.0277972	ATTTATCCATGCATCTATTCTCATTCATCCATGCATTTGTTCTTCCTTCTTTCTATCTAG	A_33_P3277288
	A_33_P3277318	0.0714891	0.35164	CACTCTAACCTAGGATGACCTCATTTTAACTTGATTACATATGTAAAAACCCTACTTCCA	A_33_P3277318
	A_33_P3277323	0.501941	0.251812	TCCTTGAAAAGGAAGCCAAATCTCGCCAAGTAGGAAAAGAAAAGGGCAAATACAAGGAAG	A_33_P3277323
	A_33_P3277714	0.437473	1.07935	GAAAAACGCAAGTGGAAGAGACTTCTCAGATCAGCAGGAACTGGAATGTGTTCAAGTCTT	A_33_P3277714
	A_33_P3277758	-0.348421	1.92445	TAGCTGGACCCCTCCATTTGGTGCCTCAGAGAAACTTTGCACTCTGTAGGTCTAACTTTG	A_33_P3277758
	A_33_P3277805	0.417381	0.438899	AGCCGCCCCTTGCGGACCGCGCCACTTGGGAGAGGCTTCCGGAGTCCCCGCGGGCGCTGA	A_33_P3277805
	A_33_P3277952	0.114244	0.643974	AAACTTTTTTAATAGTTAAATGTAGAAGGAAAAAATAAAAATGGGAAACATTGTAAAAAA	A_33_P3277952
	A_33_P3277970	-0.137413	0.41005	CCGGCAGAGGGGATCTCCCAACCTGCCCCGGCACTCGGGACTTTGTGTTCCCTGCCCTAG	A_33_P3277970
	A_33_P3278103	-0.090275	0.455932	AATCAATGCAAGTGGAAAACAATTCCCAGCAGTTAGAAAAATAAAAGGGCTTTGCTCCCA	A_33_P3278103
	A_33_P3278152	-0.0607162	0.104577	TTTGCTTCTCTGAGCCTCAGTTCCCCATCTGTGAGATGAGGCTAGCAACCGCCCCATGTC	A_33_P3278152
	A_33_P3278191	0.0330347	0.137869	AAACACCAAAAGGATAAGCACAAGCAGCACAAAAAACACAAGGAAAAGGCTGTGGCTGCA	A_33_P3278191
	A_33_P3278303	0.513051	0.712198	TCCATCTACCTATGCATCCATCCATCCATCCATCCTTCATTTTTTAGTTTTATTAAATGA	A_33_P3278303
	A_33_P3279311	-0.0409429	0.324222	TATGTCTGACCAATGGCAGAATGACCAATGATTTAGAGAATCAACCTGGGACAGGGCCAT	A_33_P3279311
	A_33_P3279388	0.0291517	0.177178	CATGAAGCCAAGATTTATCACTTACAGTTTGTTGTATCAATTGGTGCTACAGAGGAGTAA	A_33_P3279388
	A_33_P3279392	0.0321086	0.123205	CGCATACATATGTATGTGTATACATATATAGACATACATATGTATGTATACACACATACA	A_33_P3279392
	A_33_P3279456	0.585854	0.254925	GGCCAAGGATGTCATTGAAGAGTACTTCAAATGCAAGAAATGACAAAATAAATCTTTGAC	A_33_P3279456
	A_33_P3279526	0.303281	0.866461	TTCTCGAGATCGAGTTCAAAAAAGGGGTCTTCTTGAAGGTTACCAACGTCAAGGATGGCA	A_33_P3279526
	A_33_P3279820	-0.261744	0.568636	TGCAAAGAAGGGTGGAAAGAAGAAAGGCTGTTCTGCCATCAGCAAGGTGGTGGCCCAAGA	A_33_P3279820
	A_33_P3280009	-0.635343	1.28735	ACAAGGACATGTTGACCAGTGACACGGCAATGTGTGCGCAATTAAATGTTTTTACCTGTT	A_33_P3280009
	A_33_P3280412	0.0710012	0.348722	AAAGGTGTCCAAACTCTACAGACCCACAGAATGTAACGGATGTCTCTCGATTCCTCCTCC	A_33_P3280412
	A_33_P3280502	1.58376	2.57025	TTGCTTGTGAGAATCAGTTGGTTCATTTGTGGGAAGGTTGCAGGGGGGATCTTTGAATCA	A_33_P3280502
	A_33_P3280575	0.12557	0.616185	AGTTGTGTCATCGTCCTCATCAGCAAACAAGCCATTGAACCTCTCTCCTCCTGTCACCTG	A_33_P3280575
	A_33_P3280705	-0.151986	1.10679	TCTACTAGTGACGGTCAAGCCACCTACAACCGGTCCCAAAGCCGCAAACGAGTCAGGCAT	A_33_P3280705
	A_33_P3280709	-0.0673923	0.376751	TGGCATCCCCAGTGCCCTTTTTACATTAAAAAATGTCAACTCGATCATGCGATATACCCC	A_33_P3280709
	A_33_P3280955	-0.00360002	0.015923	AAGGGGTTCTGACTTATTCTGGCAAGTTTCTCCAGCTCTACAAGAACTTCTAGTGCTCTG	A_33_P3280955
	A_33_P3280981	0.0274366	0.114639	ATAATAACACTAGCAAGGAGCTAGTGCCAGCTATCCGTGGTAGCACAAGGATGGTTTTGT	A_33_P3280981
	A_33_P3281041	0.00822804	0.0181814	CCATGTCTTCCTTTGCCTCAGCAACTCTTTTTGGATTGAGGTCCCCGTCTGTCAGAACTT	A_33_P3281041
	A_33_P3281176	-0.135532	1.03621	GAGCAGTGGACGATCGCGACACCTGTGAACACGCTGTGTTCTCTCCCACTCAACCTGTAA	A_33_P3281176
	A_33_P3281258	-0.152604	0.769551	GCTTTAGCTCTTGCTGTCACTTTCCTTTCAGCAGGAATTTTCATTAAGAGTTTTCAATGA	A_33_P3281258
	A_33_P3281303	0.0781827	0.665546	AAATGGGTCGAGGATCTGGTGCGGCGTGTTCACTTCATTGCGGACTGGTACGCACATGGA	A_33_P3281303
	A_33_P3281323	0.075835	0.428291	CTGGTGTCTGTGTACAGGGCGTGCTGTCTGTGGAAACGCGAGGGCACACTAGCACTTTCC	A_33_P3281323
	A_33_P3281358	0.461065	2.10679	CTATGGCATGAAAGTTTTATTGGGAGGAGATCTGCTGCAAGAGTCTGATTGCTTGGGTCA	A_33_P3281358
	A_33_P3281373	0.0383899	0.222573	GAACAAACTTGTGTTTGGGTGAAACAGGCTTCCCCATTGCAGTTACTATAACACCTGTGT	A_33_P3281373
	A_33_P3281478	0.0263943	0.122053	TATGAATCAAGTATCATGCAACTCCAACTACCACATTCTGCTGCCCTCCAAAAGGAGGCA	A_33_P3281478
	A_33_P3281563	-0.0584508	0.258848	AGACCAAATTGTCTCCCTGAGACCCCGGTCTTACGGAGACCCTTAATAGAGGAGTCATAG	A_33_P3281563
	A_33_P3281651	-0.0103127	0.047692	CTAGGCCTTTTAACCTATGATGTAATGTGCCTTACACCGTTTTAACGTGATCACATCAGA	A_33_P3281651
	A_33_P3281716	0.0500422	0.130182	TATGCTTATGTCTATACTCTATTAGGGCGAGAGTTTGTCTTAACTGAAGAATTGGACAAA	A_33_P3281716
	A_33_P3281730	-0.0366059	0.254145	AAAGGCAGCAACTGTGAACTCAGTGTGAAATCTTTAATTTCTAGCTGGTGTGATCCCCCC	A_33_P3281730
	A_33_P3281867	-0.159144	0.374688	TGAACTAATAAGAGGACGAATCTTCTTTTAAGATTCGGCCTCTGAGTGATTTTGGATTTT	A_33_P3281867
	A_33_P3282175	-0.0253737	0.112946	TTAATATGACTGGCTAGACCCTGGAAACGTTTAATACTATAAATCACCGGTGTGAAAAAA	A_33_P3282175
	A_33_P3282213	-0.0159402	0.0680339	TGTCTTCTCGTTCCCACGCGAGTACAGGTTGGACAGCAGCTCTGAGAAGATGAACTCCTT	A_33_P3282213
	A_33_P3282252	0.276558	1.16431	AGACCAGCCCGGGCAACTTAATGGAAACCCATCCCCAACCCTAGTCCATCTCTTAAAAAA	A_33_P3282252
	A_33_P3282364	-0.170214	0.850781	GAGAGAAAACCCCCTGGGTCCCAAGCCAAAAAGAATAAAATTCTCCAGAATAGCCAACAA	A_33_P3282364
	A_33_P3282374	-0.00936104	0.0371573	TGAGACCCCTTAACAGAAACACACTCTCGTTTGTGAAATGAATGGTTGCAGATTGCAAGT	A_33_P3282374
	A_33_P3282474	-0.0228493	0.116339	ATAATTCCCAACACTCAAGAAACTCGGCAGCTTTTAAAAATAGAGCGTGTGCAAGTACAG	A_33_P3282474
	A_33_P3282624	0.26575	1.04239	CACTGGATGAAGAATCCATTGAGACTGTGAAGAATATATTTAAATTTGAACATGGCCTGT	A_33_P3282624
	A_33_P3282698	-0.0902293	0.638272	GACGCAGCGTCAGGGATGCCCCTCAGGGGTGGGGGACACCAAGGGCGGGGACGCCTGCGA	A_33_P3282698
	A_33_P3283054	0.21946	0.609065	GGTTCTAGCCAGGTCAATTAGTCAAGAAAAAGAAATAAAAGGCAGCCATATTGGAAAGGA	A_33_P3283054
	A_33_P3283064	0.229499	0.345823	AGAGTGACCTCGACCCTGGCTATGAGCCAATGCGCCCGGCCTCTCACTCTTCTTTATTCA	A_33_P3283064
	A_33_P3283167	-1.28689	1.63078	CAGTGGTAGACTTGGGGGTAACTTGGTGGCCCCTTTGAGATATCAGGTTTCTTTTTTATC	A_33_P3283167
	A_33_P3283206	-0.0900688	0.441291	AGATACTTGGAGTACGTGGAGAAATTCCACCTGCAGAAAGCCCCGGTCTTCAACATAGAT	A_33_P3283206
	A_33_P3283300	-0.0714567	0.357535	AGAGACTCGTGCTGTCTCTTTGTCCCTTTCCTGATGGTGTTACTTCGATTAACTACTTCA	A_33_P3283300
	A_33_P3283350	-0.176194	0.661544	GGGCCGATCAGCACAGCGGACCCACCTTATTTTCTCATTGCCTGTCACGGATGTGTTTAA	A_33_P3283350
	A_33_P3283490	0.0513242	0.331614	TCACAGTAATGGATACATCTATTTCAACTGGTACCTACAGAAGACAGGCCAGCCTCCTTG	A_33_P3283490
	A_33_P3283525	0.0254135	0.165579	GGTAAATTTGCAATTATTTATGAACTCATTAAGTATTAAGAATGTTGTTTACCTGTCCTG	A_33_P3283525
	A_33_P3283535	-0.0688145	0.446117	TTTCTACAGCAGGCCCAAACTTTCCTAGAAATGGAGGCCCCAGGGGAGATGGAGGCCTTG	A_33_P3283535
	A_33_P3283626	0.456367	0.754487	GAAGGGTTGCCGCTTTTCGGTGGCGCAGTTCTCGCGAGAAGGTGACTTTCTTTCTCGGTA	A_33_P3283626
	A_33_P3283636	0.00408978	0.0123337	TGCTTCACCTCTCTCAGATTTGGGGATTGAAACGTATTAATAAATTGAACGTTGTCTGTA	A_33_P3283636
	A_33_P3283646	0.0253693	0.127261	TCCAAGTGGCCCCACACAGCAAGGTGTTTTTGACATCCACGTGGTGGCAAAACCAACTAT	A_33_P3283646
	A_33_P3283734	-0.00381613	0.0177288	CCAAGTTTAAGGAAGACCATGGGTCTTCACATTGGAGATTCCAAACCAGAACCATTGTTC	A_33_P3283734
	A_33_P3283922	-0.0884607	0.488117	AACCAGTATCTGGTCATGGGCTCTAGCAGCAGTGCCACCATCTACCAGCTCTTGTATTAA	A_33_P3283922
	A_33_P3283954	0.0001742	0.000434512	TGGGACATTAATGGCATAAAAGGGTAGTAAAGCTATAAAGGAATAGAGTGCTTGTATGTG	A_33_P3283954
	A_33_P3284039	-0.00326929	0.0150229	GTGCCTTTATAACCACCGCGTTGGAAGGAAGAGCGCGGAGAAAGGTGCCCACTTTCTAAA	A_33_P3284039
	A_33_P3284117	-0.0252355	0.111259	CTGCTAAAGACATCACTACATGAAAGATCAGTAGTGTGAAACTTTAAAAACATCGATCCA	A_33_P3284117
	A_33_P3284448	-0.017853	0.079355	TACATAAAGTATTTGAAGGTCTAGATAAAGAATAACAGAGTGATCCATACTACATGATGA	A_33_P3284448
	A_33_P3284584	0.116718	0.242604	TAACGGGAATGCTCATGAGGAAAACAGGGACCGGAGGCTGACAATGAGGTAGATGAACAA	A_33_P3284584
	A_33_P3284611	-0.141739	0.576754	AAGAATCATCTGGATGAGTAAGAACAGTTTGAAAGTGCCAGTGACGCTGGTACAGTCCGT	A_33_P3284611
	A_33_P3284621	-0.00183285	0.0070049	CTGATTTCCAGGAGAACAGAATGAGCCCATGCAAAACATAAACTTACGATGATTAAAAAA	A_33_P3284621
	A_33_P3285018	-0.257974	0.432974	CGCTACAACCATTGCAAATCATTGAAGAATCCATAATGAATAGAGATCTTACAAGTGTAG	A_33_P3285018
	A_33_P3285097	-0.109941	0.460924	GGGTCCAGGAAGTGCCGTGCATTGAGGTTTGTTGAGTTGGCTCCTCTGGTGTTTTGCTGA	A_33_P3285097
	A_33_P3285275	0.0962087	0.536107	ATGTTTCACCTTGACATACCATTTCTTATTTCCTATTCATATGCCGTTTCTGTGAAGTAG	A_33_P3285275
	A_33_P3285391	0.0837905	0.485452	GCCTGGCCAACTTTTCTCCTTAATGATATGCGTCATTCATTCAATAAAAATTTAGTGATC	A_33_P3285391
	A_33_P3285764	0.0134756	0.0540393	GCCCGGGAAACAAAGATGGGGATTTAAAGAAAAGCCTTCAAAATGCAACTCCGAATGTCT	A_33_P3285764
	A_33_P3285769	0.499427	0.655608	TTCCTTCTGGTCGGTTGTGGGGCTCAATAAATGGCTCTGTGAACTTCCCCTGCACCCCCA	A_33_P3285769
	A_33_P3286101	-0.107146	0.779892	AACGACTCCACTAGCTAATCAGCTGATTATCATACCTCAAATGGGCTGCAGTACTTGCTG	A_33_P3286101
	A_33_P3286499	-0.0280137	0.139662	ATGGTATTCTCTGTATCCATGGCAACACTGCAGCTTGTCACACAATCTCCACACCCACCA	A_33_P3286499
	A_33_P3286699	0.160132	0.614394	GCAGTGGGTTTTTGCATCTTCAAGCAGGTTTCATCCGACCGATCGATATTTCACGTGTAA	A_33_P3286699
	A_33_P3286774	-0.0512576	0.0329203	AATCTACGAGGCACTTTATGGCAATTCCAAGAAGGGGCTGAAAGGTATGTGTTCTTCTCC	A_33_P3286774
	A_33_P3286929	0.665567	2.2644	CACCTGGAAGCTGCCATCTACCAAGCAGATGACAAGAACACAAATATAATAAACATGTAA	A_33_P3286929
	A_33_P3286943	-0.0751891	0.437707	CACTAAAACCTGGATTCAGGAAGAAAGAGAAGCACCAGATATAGACAGTTCACAAATTGG	A_33_P3286943
	A_33_P3287233	0.123966	0.510042	GTCACTATACCTGAAAAAACTTATTTGGCAGGGCAGCCATTCTACAATCTGCTTCAAGAG	A_33_P3287233
	A_33_P3287310	-0.060749	0.0798767	TACTCTGGAGGTGCTTTGCTCCCTACTGTGCCTCCTCTGTGCTCTGAGAGGAAACAGCCT	A_33_P3287310
	A_33_P3287314	0.165487	0.371611	CTCAATGGTGCCCCCCAAAAAGATATCAGATCCTAATAACTGGAACCTGGTAACTTTTTT	A_33_P3287314
	A_33_P3287388	0.32366	0.350665	GCCTGGGCGACAGGATGAGACTGTGTCTCAAAAGAAGAAAAAAGGAAAAACTAATAGTTA	A_33_P3287388
	A_33_P3287897	0.0363744	0.228413	GCTTCTGAGGAGTCTATTTCACTGATTTTTGTGATATATTTAATCATTCCAGGGCTACAA	A_33_P3287897
	A_33_P3288079	-0.0764816	0.421361	ACAATACCTGAATGAGGCGGGGGCCGAAGAACTTGCTGACAATGGGCACCGGTCAATGCT	A_33_P3288079
	A_33_P3288135	-0.287699	0.806875	TAAAATGTACATGATGCTCCCTGTTGGTTGGGTCAGCCTCCCCAGTGTTACCAAGCCACG	A_33_P3288135
	A_33_P3288209	-0.0380895	0.267606	AGCCTGGCACCAGCTCCAGCCAGGTTTTCAAGCAAGGGACCTGGAGATGTTCTTTTCTAA	A_33_P3288209
	A_33_P3288275	0.0190885	0.135489	ACTCAGCCCGGTGACAAAAGCATTTGAAAAGACTGATGTGTATGATGGCTATTTCCTACA	A_33_P3288275
	A_33_P3288334	-0.152559	1.00656	TCTTGTCTTAGGACTCAGAAAGTCCAGTCCTGAGATGAGACAGTGCTGCCCAGGGCGGGT	A_33_P3288334
	A_33_P3288609	-0.120771	0.67162	ATCCTGACTACTACAGTAGCCCTCCCAGAAATCGTCCCAAAATTGTCTGATAGAAAGGCT	A_33_P3288609
	A_33_P3288684	-0.0718413	0.336299	CCAACCTAACACTTGTGTCATCTAATAAGCACTAAAGGTTATCATTTTGGAGTTTCACTT	A_33_P3288684
	A_33_P3288725	-0.168579	0.752027	ATTTCTTGTAGTGATTGGGGGCGTCGGCAAAAGCAAACTTGAGGCGGTAGGCCTCGGCCA	A_33_P3288725
	A_33_P3288814	-0.0248038	0.104577	ATTCTCATCCACTAGAGGCCAAAGCCTGGGAACTAGAGCAAGCGGTGACCTGAAGAGGCG	A_33_P3288814
	A_33_P3288919	0.217577	1.31605	ACTCAGTTAGTCCATCATCTGCTATTTAAAGGATGGGCTTCTGATGAAACTGAAATTTAG	A_33_P3288919
	A_33_P3289207	0.710512	1.5817	AAGCGTTTCCCCAGGATGATGGCTTTTGCTCCCCCTAGGACTCAGCGGTTGAATTTTTAA	A_33_P3289207
	A_33_P3289251	-0.546881	0.609065	GTGAGGAGGAGTTTGGCCAGAAAATTGGCTAAGAAAAATGGCAGTATGACCAAGAATGAA	A_33_P3289251
	A_33_P3289456	-0.209428	0.90309	ACAAGCTCTTAAACCCTCCGCCTTTTCCCCTATTGGTTAGAAAGTGAATCTTAAACTGTG	A_33_P3289456
	A_33_P3289466	-0.119417	0.632644	TCATTAAGATTTGTAGTTAGAGGTTAACCATGTGAGCCCCTCATAGAGTCCGTCCCCTGA	A_33_P3289466
	A_33_P3289860	-0.251229	0.294992	GGATCGCAGTCCCGATTATCCTCCCCTCCAGCCTCTCCCTTTCTCGTTGAAGGGTTAATA	A_33_P3289860
	A_33_P3289976	0.194793	0.454693	CAACCCTGCCTGCAGCCGCCCGCCCTCCTAGCGTGGCCACTCTCCTACCGCTCTGGCGCA	A_33_P3289976
	A_33_P3290089	-0.0717387	0.415669	GCATTTGCTGTGAGCTTGCTGCTTCCGAATAATCTCATTAAAAATATTAAGAATTTTGCC	A_33_P3290089
	A_33_P3290522	0.0297391	0.199971	TTTCCAACTCAAATGGTTGCAAGGAGAAGGAAGAGGAGGTAGAGAAGAGGAACGCTGTTT	A_33_P3290522
	A_33_P3290582	-0.130774	0.954677	AGAGGCAAAATGACAAAATAAAGCAGCAACAACAAATAAAACCAATCTTCTCGAACTGGC	A_33_P3290582
	A_33_P3290610	0.0197316	0.12436	ATACATGTCATAGAAATATTAGCTATTGTTACTAGTACCAGTGCCTGTGGCACTTTCCTT	A_33_P3290610
	A_33_P3290949	0.746422	2.00305	GGCCCTTTAGACTTTCTAACCTCACTGGAAACAAGTAAAAATAAATGTTAGACTTCATCT	A_33_P3290949
	A_33_P3290959	0.112578	0.489455	GTAGACAGATGATGAGACGCCAAAGTACAGCTGAGTGAAAGCGGTTCCTTTGAAAACTAA	A_33_P3290959
	A_33_P3291150	0.0110973	0.048177	CAGCGCTGGGCCAGCAATGATGATTTCTACTGTTAGGGTTTCAGTTGTACTTGGATCTGG	A_33_P3291150
	A_33_P3291600	-0.0292406	0.111821	ATGTTGGGCCTTTGGGCTCATAGATGAGCAAGGGTACCCCAATATGAGGGCTCAGCAAAT	A_33_P3291600
	A_33_P3291772	-0.364431	0.694649	TGTTAATAGGAGCAAAGAGAAGAAAAGGCCTGGGCAGTGCTTGGAGATAAAAGACCTGAA	A_33_P3291772
	A_33_P3291836	-0.0876677	0.60206	CCTCTGTGTGGACACCGCCAAATAGATCACTTTTTCTGTGAAGTTCCGGCACTTTTATGA	A_33_P3291836
	A_33_P3291871	0.134608	0.694649	TCTGTCATTGTTCAGGTTGCCACTATGTAACCCACATGGACCTAGGGAAACTGAACAAAG	A_33_P3291871
	A_33_P3291998	0.142226	0.739929	TCTTGTCTCAGGAGAAGAAACCTTTCTCCAATGTAGCAGAATTATCCTCTTCCCTGTATT	A_33_P3291998
	A_33_P3292126	-0.108264	0.288193	TCCAATGGCGTCTCCAGACCCGAAATGGTCTCCGGTCGGTGGGCTCCTCCACGCCCAGCT	A_33_P3292126
	A_33_P3292130	0.588567	0.920819	CTCTTCGCGCCCGCCTACTGCCTCTCGGTGGCCTGTACAGGCCCAGCTCTGGCGGTAGAA	A_33_P3292130
	A_33_P3292208	0.0518789	0.41005	CATGGACACAGGTGACTTCATCAGGTATTTTCATAAGTGTTTACATGTCTTTACTGTGAC	A_33_P3292208
	A_33_P3292218	0.0960983	0.247184	ACACTTACAAGATGGACAGGGATGATAATTGGGCCTACAAGAATAGTTTATGAAAACTAG	A_33_P3292218
	A_33_P3292241	-0.0877616	0.274088	GGCCAATGTCTCTTTTGCCTGCAATAACCCTCCCTCTGCCAAAGGCAATAGCCTCTGCTT	A_33_P3292241
	A_33_P3292279	0.055865	0.270026	GGTTCTTATTTTAATTTGGAGGAAGCCAGCAGAGATGCTTGTTTGGTTATATATGGTTAT	A_33_P3292279
	A_33_P3292432	0.0450333	0.281498	GCTCAGATCAGGTAGTCATGGTCATTTTTTAAAAAATGGTTTCAAGTGTTCCTCAAGAAA	A_33_P3292432
	A_33_P3292565	-0.112407	0.709965	TTCTGTGAGCTCTCTTTTCATCAACCTCACCATGGTGTACATCCTTGGGTCCTATACCTT	A_33_P3292565
	A_33_P3292596	-0.105644	0.420216	GGGGCTTTCAAGGGACAAGTATGGGGGTTGAAGGGGTCACTGTCCCTATACCAAATCCGA	A_33_P3292596
	A_33_P3292635	-0.0226715	0.133122	GGACCATTGTCTCTTGCCTTCTTTGCAGAATTTTACATTTGTTCTGTCAGAAAAATAACA	A_33_P3292635
	A_33_P3293237	-0.02558	0.0746879	GAAAACCTAGCCTCATTCTCTGGTGGCCTGTCTTGCAAAAGAGAGATGAAATCAAACCTG	A_33_P3293237
	A_33_P3293265	-0.0875169	0.274905	AGATGAAGAAGTATTCCTCAATATTCCTTGTGTCCTGGGAAAGCTGACCCCTGAAGAGGA	A_33_P3293265
	A_33_P3293307	-0.390937	1.50585	TGCAAATGTCTTCTCCCACTTTCCAAAAGAGCAAGCAGCACTCCACCCACCAGTGTGACT	A_33_P3293307
	A_33_P3293411	0.0454785	0.286509	AGCATAACTAAGTTAGCCTTAGAATAGGATAACTCCATCACCCCAACTTATATTTTCTGG	A_33_P3293411
	A_33_P3293466	-0.104863	0.643974	GTTGGAGCTGTGACTCTAGGTAACCCGCTTAATTTGTATCTTATGTTCAGCTGTCTTTGA	A_33_P3293466
	A_33_P3293645	0.0858676	0.488117	CTTGCCACTGTGGGGACCAGGACAATGAATAAGACACAGCCCACACCTTTGGTAGTCTGA	A_33_P3293645
	A_33_P3293698	-0.0213407	0.101824	AGACCATTTTAAAATCTGCTTCTGCCATCTTGCAAGCCTACAAACTCTACCAGGGAGACC	A_33_P3293698
	A_33_P3293734	0.764646	2.06148	TGTGGCAGCATCCCCAGCTTTGGCTGTTGGTGACCATCCCTGACTTAAGTGCCATGCAGA	A_33_P3293734
	A_33_P3294089	-0.0748829	0.21467	AAATACACAGAGTGAGGAGCAGGCAGTAATGACACTAATCTACACTTAGAGCCCGAAGCT	A_33_P3294089
	A_33_P3294103	0.0422334	0.166216	GAAATTTTCTAGGAACAGCTTGTTCTAGTCTAACTGGCCACCTTCTAAATCCCAGCACCC	A_33_P3294103
	A_33_P3294415	0.00614758	0.0186345	GATGCAGACCGCCTCCAACCATCCCAGAAAGTTCCATCACAGGCACTGAGCCAAAACTGG	A_33_P3294415
	A_33_P3294440	0.453877	0.583359	GATGAATAATGTGTGAGATAAGCAGGGTGTTTGATTTTGAGGCTGTAAACCCAGGGTCAC	A_33_P3294440
	A_33_P3294730	-0.00350412	0.0186345	CATATTCACATCTATATCCATATCCAATCTATCCATATCTATATCCATATCTATATCCAT	A_33_P3294730
	A_33_P3294790	0.552212	1.50169	TCTCACTCTTGTCACATCTGCCCAAACCAGCATAGTCTGATCTGGAAACACGGCCTCAAT	A_33_P3294790
	A_33_P3294886	-0.0499019	0.371611	TAATGGGTGTGGAAGATACAGCAAAGAAAGATATCCTAGTACTGGGGAACCCTCATGCCA	A_33_P3294886
	A_33_P3295071	0.0570088	0.340084	AAGCTGATCAGCTTGGCCTCAACACTGGATAAAAGTAAGAATGGCAAGGTCAACATTGAC	A_33_P3295071
	A_33_P3295077	0.0845091	0.59176	CCCCTTGTCCAGCTGCTGGCCATCCACATAGCTGGGAATTCACAAACAGCTAAGCAATAG	A_33_P3295077
	A_33_P3295623	0.134473	1.16494	GCCTGCAACTTGCGACTGAAGGTGGCCTCTTATTGCTTAGAAACGTGTGTTTCGGTTTAA	A_33_P3295623
	A_33_P3295705	-0.097856	0.638272	TAAAATAAAACAGGACAAGGGGCAGCTGGATGGGGGCGCTATTTCACACAGAATTACTGA	A_33_P3295705
	A_33_P3295932	0.0341639	0.138466	AGCACGAGTTGTTTCTAAAAAGATGTTAGCCTTCCATCTGCATGAGCCAGGCAGTCTCAT	A_33_P3295932
	A_33_P3295937	0.0220969	0.133713	ATTTCTTGCTGGAGATGATTCAGCAAAGGAGCACTAACCTCTGAGACAAGGCTTCAGCTT	A_33_P3295937
	A_33_P3296220	0.0524528	0.29073	GCCTGAATAACCATGTTATTTCGCCACTTCAAAATAAAAGTGAGACCTACCAGTTTTCAT	A_33_P3296220
	A_33_P3296230	-0.109946	0.5157	ATTTCTCTGGAGCCTCTCAGCACTTACTTATTTAGCAACCGGCTACTCCAACTGTGCTTT	A_33_P3296230
	A_33_P3296313	-0.041732	0.21254	TTCTGTGTACAGTTCTGTGGCTGATTCTGAGGTCGCCTCTGGACAGGGACCTGGAGCAAG	A_33_P3296313
	A_33_P3296348	-0.101842	0.226214	CATCTCTGAAGGAGTCTTAAGATTCTGTAGAATCAATGAAAGATTCTATGTTCTAAAGCC	A_33_P3296348
	A_33_P3296487	0.0668926	0.511449	CCTTCTCCAGGAAGAAAAAATGTTTATCATGGGGACAACAATTCATTTTTTGCTATATCC	A_33_P3296487
	A_33_P3296696	0.0255643	0.134304	TCTGAACCACCATGAGAACTATAGACCCGGAATCCGATCCTTGGGACGCGGCCAGGAACT	A_33_P3296696
	A_33_P3296721	-0.0733328	0.598599	TATCATCATCCCAGAAGCTTGGAGGGAGCTCCTGGGGAAATCCAGCTTCACGGTCCCACA	A_33_P3296721
	A_33_P3296769	-0.0783475	0.49485	AAACCTGCAGGTGCCCTACAGAGGGAAGGCCCTGCCATAGCACCAATGAGTGTATGAGGT	A_33_P3296769
	A_33_P3296772	0.193815	1.23882	GGTAAGGTCTTAAATTAATTTGGTACCTACTGAGATAATCCGGCATTTCATGTGTAAAGA	A_33_P3296772
	A_33_P3297150	-0.0520884	0.335358	TATCCGGGAGTGACTGCGTTTTGGAGGTGGTTCAGCTCCTGCTAGAGCTCTGTGCAAGCA	A_33_P3297150
	A_33_P3297160	0.00813633	0.0362122	CATTGATCTTGGTTATTCAACAGCAGTGGGACCCAAAATGCTAGTAAACTTTGTTGTAGA	A_33_P3297160
	A_33_P3297277	0.271412	0.69897	AACCTGCAAGACTCACAAGAGGGGAAGCAGACAGAGATACCTACAGGCGGAGTGCTGTGC	A_33_P3297277
	A_33_P3297297	0.0362769	0.139063	TGTTTGTTGACAGAATGACTCCTATAAATCCTGGCATGTCTTCCGTTTTGCCACAGGGAG	A_33_P3297297
	A_33_P3297360	-0.00714655	0.0371573	CATCTGTTAATTTCCTTACCAAGTTCTGGAGATTAAAAATGGACACTGGAGGAACCTAAA	A_33_P3297360
	A_33_P3297452	-0.227452	1.03763	AGGAGAAACAAGCTTGACCATCATGCCATCCATCGTCAGGCTCCCAACTGCCGAGTCCAC	A_33_P3297452
	A_33_P3297618	0.0295504	0.176526	TCTATTGGAAATGTCGCAAAAAGGCTGGGTGAGATGTAGATTAACATGTAACAGTGAAAA	A_33_P3297618
	A_33_P3297808	0.235006	0.716699	CCAGGGTAGAGAAGTTTGAAAAGAACACACATCTAAAAATACCATGTCAGATGTTCTAAG	A_33_P3297808
	A_33_P3297818	0.257883	1.1152	TCTAAGCTACCTTTTCTCTGCTTCCTTAGCTAGTGGGCTTTGTATACAAGGGAAATTTTT	A_33_P3297818
	A_33_P3297823	0.12683	0.238824	GCTAGCAGTTCTACAGTGTTTACTAAGTGCAAGAAACTGTTGTAAGAGTTTTGCATATAT	A_33_P3297823
	A_33_P3298251	-0.0716356	0.309804	TTCCTCTTTCCTGTGGTCTGTCCAGAAAGCCCAAATATCTCAAAGAGTTTTTCTTCACTT	A_33_P3298251
	A_33_P3298267	-0.135678	0.474955	TTACTTCTGCACCCTCTCCTCAAAGAACACATATTTTCCATTCAGCTGGGGCACAGGAAA	A_33_P3298267
	A_33_P3298398	-0.0180718	0.119758	AGAGACAGTTTTAGGACTGGCTTTCTCAGCAAATGCAGCAATAATAGAAGCTGCCAGCAG	A_33_P3298398
	A_33_P3298612	-0.0646551	0.306273	TATACACGTATACACACACACACATATATATATATAAACTATAAAACATGGCAACAGTAG	A_33_P3298612
	A_33_P3298830	0.0150477	0.0798767	ACGGAGTTAGGATAACTGTTATGCTAATTAAATGTTGTGGCCAATCTGGATTCAGCATGG	A_33_P3298830
	A_33_P3298980	0.651496	1.95078	TCAAGCAAACGCAAATTAAAACCACAATGAGCTGTTGCCTCGCACCGATTAGAATGGGAG	A_33_P3298980
	A_33_P3299042	-0.178132	0.946922	AATGAAGAACACCATCAAATATTTGGTAAGAGTCCACTGGGGTCCCCTGATTACACGCTG	A_33_P3299042
	A_33_P3299047	-0.0834553	0.226945	ATCTGTCTACACCCATTGCTTCAGGCTTGGTCCCTCCGCCGTCAGTAATGTCCAGCTTCA	A_33_P3299047
	A_33_P3299225	-0.0477545	0.261219	CCTGAAAGGAGCCCCTTGACACATTTGCAAAATAAACGGTTTTCATTGGTCAGACGAAAA	A_33_P3299225
	A_33_P3299250	-0.01858	0.0788339	ATCAGTCTGTGAATAGCAACATTCATGGGCTTCACAAAGTCGTCGATGACGCCAATGTCA	A_33_P3299250
	A_33_P3299436	0.0745951	0.224754	TCTGCTTCATCCCTCTCAAGTAGTGGCTCAGCTAATAAAGGCGCACATGGTTCCAAAAAA	A_33_P3299436
	A_33_P3299560	0.0638929	0.192465	GATTAGCCGTGATGTGCATCAAAGTCTAGTTGAATGCCTAATAAAATTGTTGTCTTTCTG	A_33_P3299560
	A_33_P3299791	-0.0139232	0.0872467	CCAGAAGAAGAAGATGAGCTTCAGTTATTCTAGCACAACTGCTGTGATATTTGTAAATAT	A_33_P3299791
	A_33_P3299942	0.0734035	0.400117	GCCGGAAAAAGTGGTGATTAAACTTAGGCTGTTAAGAACTGGTATAATAACAACATCAAC	A_33_P3299942
	A_33_P3299972	0.0378329	0.229885	TTTGCACGCAATTTATACTGTTTATTTATACAGTGTCAACGTTCACTGCAGTAGTTCATC	A_33_P3299972
	A_33_P3300022	-0.00619156	0.02365	TACCTTGGTCTTGGGGTGGATGAGCAGAACCCCATGTCGGTTGATGGCGATGAGGATGAC	A_33_P3300022
	A_33_P3300032	-0.0594973	0.501689	AGATCTCCAGCGGTGAAGACGTAGAGCACCGGGTTGACGCTAGAACTGAAGAAGGCCAAG	A_33_P3300032
	A_33_P3300179	-0.165011	0.793174	CATTGCTGCAGCTTCTGGAACTGGGGGTCCCGGGTGAGAGCGGCCATGGCGGGACTAGAA	A_33_P3300179
	A_33_P3301095	0.158592	0.44855	GTGCGTCTTTATGTGTATATCTTTATGTGTATGTGTGTGCATGTGTGTGCACGTGTGTTT	A_33_P3301095
	A_33_P3301097	0.0473987	0.134304	ATGTGCGTGTGTATCTTTGTGTGTAAGTGTGTGTTGGAAGTTCTTAGCAAGGCAGTGTAA	A_33_P3301097
	A_33_P3301346	-0.105941	0.484126	TCAGTTCCTCACCACATAGGCTCTTCCATAAGGCTCTTCAAATGTCTTTGCATCATGGCA	A_33_P3301346
	A_33_P3301445	-0.217736	0.838632	CGTTTGACCTTCAAATATGAAAGGGATTCTAACTACCACTTGCTCAGTGAGTATCGATAA	A_33_P3301445
	A_33_P3301489	-0.032755	0.239578	ATTAGCTGTGTAACTTGGAGGAGCGTACTTACTCTCCCTAAACTTCAGCCGCAAAATGGA	A_33_P3301489
	A_33_P3301509	0.0923964	0.590067	TGCACGCACATGCGTCTTGTCGCCAGCGAGGCGAACAGGATTCTGAAGAAACTCTCCTAG	A_33_P3301509
	A_33_P3301876	-0.0742511	0.101275	TAACTTGAGGCAGCTGATATGAGTGTTTTCTTTATTGCATGTTGTAAATTGACCTGCTGT	A_33_P3301876
	A_33_P3302657	-0.106343	0.677781	CTATTAGTTTGGAATACCAAAAACAAGAATATGTTTAAATTGCTGGGGGCTGCAAGATAG	A_33_P3302657
	A_33_P3303102	0.0566809	0.297569	TAAAAAATCCCCTATGGCAGAGATCCGAGTACACATGCAGCAGTTTCCACCGGTGGGGCC	A_33_P3303102
	A_33_P3303325	0.055686	0.371611	TGAGAGTTTGGATGGCCAGCACGTGGTCTTTGGCAATATGAAAGAAGGCATGAATGTTGT	A_33_P3303325
	A_33_P3303355	-0.389459	0.614394	TTTTCAGATGAAGCTGCTTCCAACCCTTCCTTTCCCTCCTTCGCGGCACAGTCTTGAGGC	A_33_P3303355
	A_33_P3303430	-0.227485	1.2636	GCATGGGCTCCATCTCCTTCAGCCACACCAGCTTCACCAGGGCCATAGTTGTGAAGAAGA	A_33_P3303430
	A_33_P3303469	-0.401816	0.782516	TGGTACTACGACTGTAGCCATTGTTCCTGCCGCCTCTGTGACTACCGCCTCTATGACTGA	A_33_P3303469
	A_33_P3303557	-0.0346298	0.178486	AACACTCTAAGCACTCACACACCATGATTCCTTCTGGGTTTCACGCTCCATTTTAATTAA	A_33_P3303557
	A_33_P3303562	-0.158173	0.9914	AATGTTGTGAAAGTCCTTTGACCTGGTTCTGGGCTCTCACTAATCCTGATACCTAACCAC	A_33_P3303562
	A_33_P3303729	-0.14344	0.576754	AGCTCAGTCCCCTCTTTTGTTATCTTGGCTATTTCTCTGGCACCCATGGCTCCCATGGGT	A_33_P3303729
	A_33_P3303925	0.0480601	0.228413	GGAAACCAATTCATAGGAATAAAAGCACATATGTGTGCATGCTTATGTGCACGCAACGCA	A_33_P3303925
	A_33_P3304081	0.0344323	0.0846002	ATGCCATGGAGTTGCTTGAGGTTTCTAAGGACAACTGGGCCCTCAAGTTCATCAAGAAAA	A_33_P3304081
	A_33_P3304092	-0.029551	0.160522	ACTGATTTGGAGACTGTGCAAGGTCCAGGAACCACCGAACCCGGAGATCAGGTCTGCTCT	A_33_P3304092
	A_33_P3304097	0.0978874	0.714443	ATGCACACATACACATATAAACATACACACACACACATATACACTAATAGATTATATTGA	A_33_P3304097
	A_33_P3304172	-0.0397626	0.192465	TGGGAGAGGGCGTCACCCGGTCAGAGACTCCAAATAAACCGGTTCTTGTCAAGGCACAGA	A_33_P3304172
	A_33_P3304182	-0.0878045	0.443697	CAAGCTTCTAATCTGCTTCCTGCATTGAGGTCTTTAAACTGTTGTCTACCTTCCAGGTAT	A_33_P3304182
	A_33_P3304322	0.0248242	0.133122	AGAAAGGAGACAGCCTTATTTTGTTCCTAATCCTGGTGGGAAAGCTTCAAGTTTCTCAAC	A_33_P3304322
	A_33_P3304748	0.598449	1.50307	CCAGCACTTAGGACATAGACAAACACGAAGATGACAATCAATATTTGCCAAAATGAAAAA	A_33_P3304748
	A_33_P3304759	0.180929	1.24642	GTGTGGTCTGAAATAGCATTTCCAGTTTTTGCCTATTTTTATTTTTGAGAACTGCTTGCA	A_33_P3304759
	A_33_P3304764	0.10728	0.575118	ATATACGTTTTTTCTTTTTGATACCGGGTCTCACACTGTCACCCAGGCTGGAGTACAGTG	A_33_P3304764
	A_33_P3304769	0.0991012	0.860121	CAACATCTTTCCTCAGCTTATTAGCTCTATTTCTTTTCTGTCTGTAAATGGTTGTTGTGG	A_33_P3304769
	A_33_P3304819	-0.14607	1.1945	TGAAAGAGAATACTGTGTTGGCGGCTCCTGATGCAGAGTTAAATGCTTGTTAAAGAAAAA	A_33_P3304819
	A_33_P3305117	2.08446	2.33348	AGACCTGGAACCAACCCAAATGCCCATCAATGATTGATAGACTGGATTAAGAAAACGTGG	A_33_P3305117
	A_33_P3305208	0.0158563	0.0409586	CACCAGTGTTCCAGATGCCTCTGACTAAGCTCCCAACAATTAGAGAATTGTAAGTGCTTA	A_33_P3305208
	A_33_P3305325	0.0423152	0.164944	TGAAGAGAAACTGACTGGGCTTTTGGGGTCGGGGAAGAGGGAACCCCACAGACATGGATC	A_33_P3305325
	A_33_P3305335	0.0123186	0.0496351	TGTATGTATGCACATGTGTGTATGTATGCACGTGTGTATGTATGCACATGCGTGCACATA	A_33_P3305335
	A_33_P3305438	0.131794	1.1707	GATGGTGGCTGTTGTGGTGGAGTTGATGGAGGTGATAGAGGTGGTTGTGCTGGTGGTTGT	A_33_P3305438
	A_33_P3305521	0.16418	0.460924	GTCCAGGAAGGTATCTATGTATTTTGTTATGCAGGCTGCAGTGACTTGCACATGACATAA	A_33_P3305521
	A_33_P3305775	0.00384116	0.0141246	GGTAGATTGTTTGTATCTTTGCGTTGTCTCTATCCTGCTTTTTCCTTGGCCATTTTGCTA	A_33_P3305775
	A_33_P3305805	0.0154675	0.0555173	TAACAGTTACACCATTACAGCTCCGATTCTACAGAACAATACATATCCAGTTCTTATCTA	A_33_P3305805
	A_33_P3305820	-0.0542315	0.326979	CTGGTTCCTATACTGAATATGACCACTCACTACCTGGATTTCTTTAGCCATTTGGAATAG	A_33_P3305820
	A_33_P3305920	0.129445	0.675718	GCAGGACTATACCATGATACCAGCATAAAACTCAAATGGACATTCATGATGAAAAAATGT	A_33_P3305920
	A_33_P3305973	-0.0852521	0.380907	TCTTGGGAAGGCTCTCCTTCATTGTTCTCCAGAAATGGAGAGAAAGCAAGACAAGAAGCA	A_33_P3305973
	A_33_P3306063	-0.0232845	0.136083	CTATCACGGTATCCTTCAAACATATCTATGAGGCAAGGCTTGTGGCAGAAAAGGAAGCAA	A_33_P3306063
	A_33_P3306327	0.243431	0.316053	TGTGTTTGCGTGTACGTGTGTGTGCATGCATCTGTGTGTGCGTGTGTGTCTCTGAGTGCA	A_33_P3306327
	A_33_P3306339	-0.0482427	0.28735	CAAAATTTTTAATATATTTGGATATAAAATATTGTATATTTACCTGAAGATATCAGTTGG	A_33_P3306339
	A_33_P3306526	0.127581	0.369572	CGTCCCGAGCCCTGCGCCCCACCCCGTGCGCTTTTACGTCACCTTTCACCGGTTCAACAC	A_33_P3306526
	A_33_P3306616	1.08556	1.26043	TAAAATGTAGAGTTAGTAGGTTCGGTGTGGTAGTTTCTGCCTGTAGTCCCAGCACTTTGG	A_33_P3306616
	A_33_P3306664	-0.0192264	0.100179	TTGGCAGCTCAGCCGACCTTACTGTCATCGCCATTAGCCAAATAAAGATAAACCTTGACA	A_33_P3306664
	A_33_P3306973	0.299899	0.793174	TGATTCCCTGAAGCCACAAACCTGTATTTTCCGGTTTTCAAATAAATATACAGTGTCAAA	A_33_P3306973
	A_33_P3307063	0.0172547	0.0925886	TGCTGGAGGAGATGTGGTTCTTCTCCTCAAGGCCCTTATAGACAATGAAACACGCAATAA	A_33_P3307063
	A_33_P3307068	-0.0305205	0.123782	AGCCCTGCTCTGATGGCTGTGGGAGAGAGGGGATATTTTTCTAACCTGCCTCCACCCTTC	A_33_P3307068
	A_33_P3307192	-0.0156314	0.076238	TTGATGCCCAACAGGTGATCTGATAACCTAGACGGTCACTAAGTGACTAATAGTAGGTGG	A_33_P3307192
	A_33_P3307402	0.064758	0.486782	ACACACATATACATACATATACACACATATACATACACGTACACACACAGACATATATAA	A_33_P3307402
	A_33_P3307408	-0.0653442	0.274088	GAACTACATAAGGCTCCCTTTTCCCAGAAGGGAATGCTTTTAAGTTTCTTAGTGGATTAA	A_33_P3307408
	A_33_P3307447	1.15803	2.32239	AACAGGGTTCATAGAAGGTTCAAGGGCCAGGTCTTGATATGATGCCCAGCATTGGTTATA	A_33_P3307447
	A_33_P3307894	1.13088	2.37572	TACCAGAAAGGGGACCGGATCCAGACCCCAAGAGAGGGTTCTTGGATCTCATGCAAAAAA	A_33_P3307894
	A_33_P3308117	-0.101862	0.703335	GTCTCCATCAAGTTGATTCATTTTCAAAAGTAAATTACATCCTAATCTCAAACCTGTGGC	A_33_P3308117
	A_33_P3308153	0.149231	0.422508	AAATTCTCTCACAGTTCGGAGGCCGGAAGTCCAAAATCAAGGTGTCCCCGGGGCCACGTT	A_33_P3308153
	A_33_P3308158	-0.505582	0.59346	ACTGCTGTTTCTTCACCTGCTGAGCCTCAGTTTCCCCATCTGTCATTGGGGATACCAGCC	A_33_P3308158
	A_33_P3308219	0.00797568	0.0447935	GGATGGCCGGCCCAGAAGGGAGGAGGAGGAGGACGTCCCTCCCGAAGAGAAGAGGCTGGG	A_33_P3308219
	A_33_P3308299	-0.00591274	0.0227338	AGAGTGGCCGCAGGTCCAAGCAGAGTGAACATGCGTCCAAACTGGCAGTGGCAGCCCCTA	A_33_P3308299
	A_33_P3308874	-0.0457396	0.308035	GGTCTGCAAACATTTAACCTTTTATGTGCAGGTTCAATGATGCTGTTTAAAAAACGTGAA	A_33_P3308874
	A_33_P3309206	-0.115242	0.732828	TGCACGTCACAAGGAGCGGCACCATGGCTCCCGTAACAGGAAAACCCTGCATTTGCTACT	A_33_P3309206
	A_33_P3309643	-0.0104639	0.0172766	CAGAACACACAGCAGGATGTGAGCAGCGGGTGAGCAAATAAAGCTTCATCTGTATTTACA	A_33_P3309643
	A_33_P3309656	-0.107304	0.829738	TTTTCTGCCCTCTACCAACACGGCTTCCGTGGCGTCGTTCACGTGACATTCCTGGACTAC	A_33_P3309656
	A_33_P3309684	0.168821	0.315155	ATGGAGAAAACAATGAAGACGTCATTGCCTAGAGTATTGGCAAGCTTGCCAGTGTACCTG	A_33_P3309684
	A_33_P3309725	0.0220799	0.0985417	GGACCTAGACAGTCAGTAGGACCAAAAGTCTGCAGGCCGATAGGGAAAGAATGTAAGAGG	A_33_P3309725
	A_33_P3309792	-0.00958531	0.0352691	CTAATCACACGACAGCAATAGATAGAAAGAAGTGGAAGATTTGGGAATCTGAGTGGATTT	A_33_P3309792
	A_33_P3309849	-0.2588	0.647817	TGTACATGTGTCTCTTTGTGTGTGTGCATGTGTGCATGCATCCACCCTCCCCCTGCATCC	A_33_P3309849
	A_33_P3310401	0.00548585	0.0282604	GCCTGACTGCAAAACTGAAACACTATCAGATACAGACACAAATTGGGTCAAAGCCATATT	A_33_P3310401
	A_33_P3310409	-0.10215	0.906578	AAACCCCTGGAACCCCCAACAGAGGACAGATTCTGAACTCCTCAAGGAGGATCAGGGCTG	A_33_P3310409
	A_33_P3310588	-0.0316646	0.161781	TGCTGTGTATGAACTGCATGTACAAAGCACCTGACCACTGGTACCCCCAGGACCTGCAGG	A_33_P3310588
	A_33_P3310620	-0.123442	1.10458	GAAAAGGGTTATCAGCATGAATTTCATTGGTATTGGGTGCTCTAATGCCATCTTATCTTA	A_33_P3310620
	A_33_P3310649	-0.0319798	0.16877	AATGCGTTTGACTTGAGCATATTGATTTCAGGCAGGTGAGAGTGGATGTAGCGATTCAGC	A_33_P3310649
	A_33_P3310751	0.187787	0.787812	TGGCTAGAGGTATCCAGCTCTGGCAGAGGAGGAGCCGGGCGGGGGCAGGGTCTGGCTTGA	A_33_P3310751
	A_33_P3310754	0.00095843	0.00436481	AGGAGCGAGAACTGAGAACCTGACGCTCAACCCCACATGGGGTGACTGCCGAGTGCCCAT	A_33_P3310754
	A_33_P3310774	-0.068924	0.450997	ATGAGCTGGTCCTTAGGCACGGAGGCAGGACTGTGAGAAAATAAATTTCTGTTTTTAATT	A_33_P3310774
	A_33_P3310976	0.144942	0.326979	ACTGTATGCACCGTGGCCGCCCCTTCTCACCAACGATGAGGAGCACTGCGACTGTCTGCA	A_33_P3310976
	A_33_P3311001	0.00405394	0.0209071	TCACATAATTCAGAGGGCATGAATCAAGTCAGAGTAGGTATGTGTTCAGTTTTAGCAATT	A_33_P3311001
	A_33_P3311543	-0.290342	0.575118	AATCTAAGGAATGAACCTGAGCTCATGGTTCTCTGTACCTTTCCCACCTTTGCTTTTCCC	A_33_P3311543
	A_33_P3311648	0.0793552	0.467246	TGATAAATCCAAAGTTCTCTTCCAGGCACTTGGACACTAAAATCTAGTATGTAAGTGCAA	A_33_P3311648
	A_33_P3311653	0.491941	1.27165	ATTTGAGTTTCTTCTAGGGAAGAGTCCCAGATTTGATCAGCTCAGGATACCCCCACTATC	A_33_P3311653
	A_33_P3311663	0.00430918	0.0241089	ACGAATAAAACCCAAGCGTTTCCAGCAGCCATTTTGAATTAAGTTTCCCACCCGACAAGC	A_33_P3311663
	A_33_P3311711	0.12571	0.772113	AGTGTCCAGACATTCTTCTCATTGTCATTCGGACACAGAGTGAATGATCCAGGACTTGGA	A_33_P3311711
	A_33_P3311717	-0.0231493	0.0428718	CACCGCCGGGCGAGGGATGCGGGCGGTCCGTGCGCGGCAGGCGGAAAGGATCGTGTTTCT	A_33_P3311717
	A_33_P3311730	-0.112874	0.289883	TTTCTGAAACAGTCATTGCAGCAGCCAGAGGTGACCTGCCCAGGTGCGTCTAACCACCCA	A_33_P3311730
	A_33_P3311911	0.237446	1.13727	AAGAAAGACAAAAATTAATTGAATACCATGGCTTCTGGGTATTCTTAGTGGGCTTGACAT	A_33_P3311911
	A_33_P3311917	1.24327	1.88273	CCATTTTTACACTGTTGTAAAGACACTACCCCACACTGGGTAATTTACAAAGGGAAGGTG	A_33_P3311917
	A_33_P3311966	-0.171865	1.69037	AACCAAATGGTCCAGCCATAGAGCAAGAAAGCACACTGATCCATCTCTATAATCCAGTCC	A_33_P3311966
	A_33_P3312030	0.616515	1.05799	ACAGCTCCGCTGCCCGCTGAACTCCATCCTCCCGGCGGTCGGGCGGCGGCGGCTGCGGTC	A_33_P3312030
	A_33_P3312034	-0.0441518	0.272459	CATTTGTAAAATGTTGGCTGACGGCTAAGGGTGTTTATTCCTCTAAAATCACCTAATTAG	A_33_P3312034
	A_33_P3312044	-0.00541989	0.0204516	AGCCTTCGACCAATAAGAGAGGATCGTTCGATTGTCTAGCCAATCGCCTGGGGGCTGCTC	A_33_P3312044
	A_33_P3312147	-0.076108	0.565431	ACATTTTGGGGAGAAGGGTGAGACGAGAGTGATCCTGGAAGAGTAGAACTGGCCGGCCCT	A_33_P3312147
	A_33_P3312251	0.124368	0.347754	AGTTCTGCAGCTTGAAAAACCCTGCAAAAACATCCGGAAAGGAGGGAGAACACTACAACT	A_33_P3312251
	A_33_P3312288	-0.00792797	0.0195421	TTGACTCACCAACAGAGGGAACACAATTTGGTCCATGGTAAAATATTCCTTGGTATTAAT	A_33_P3312288
	A_33_P3312489	0.0732662	0.279014	GAAAAGGGAACTGGGAGAAAACCCTGAGGAAGCTCTGTCAGGCAAAAAGATTACATTGCA	A_33_P3312489
	A_33_P3312564	0.141723	0.0560111	TGGCCTCAGTAGGTGCCACCGGTGTTTCCATCAGTACATGAAGGATATAGGTTTCATTTA	A_33_P3312564
	A_33_P3312754	0.537796	1.11014	TTCAGCTCCTTGCCCTTCTCTGTGACCCCGGATCGCGAATGCAGTAAAAATAAAAATATC	A_33_P3312754
	A_33_P3312774	0.00280233	0.0132283	CTCACCTTGATAGAGTGAGAAGTAAATAGCAAAGATGACTAGAAACACTGTAACAATGGA	A_33_P3312774
	A_33_P3313025	-0.0902437	0.528708	TTTGTTTAGAATGTGAGCAACTGGGGAGCAGAAGCTGTTTTCCTAAGGGACAGCTAGATG	A_33_P3313025
	A_33_P3313125	0.0244942	0.110698	CAAATAATGCATTTCTCACCATCAAAAAGCTTCTGAAGCCATGTTCTCAAAGGCAAAAAA	A_33_P3313125
	A_33_P3313552	-0.0497752	0.310691	ATGAAGGGACAGTTACAGGAGGAGCAAAATGTAATAGTGAAGTGTCTCCTCACACCTGTG	A_33_P3313552
	A_33_P3313640	0.121584	0.573489	TTTTGCCTTTTCCACTCTCATTGTGACTGATCCGCCTTCTCCATGGGACTTGTTAACAGA	A_33_P3313640
	A_33_P3313652	-0.11287	0.392545	GCCTGCAGGCTCCGGGGGGGTTGGGGGCTGGGGCTCCCGGGGTGATGCCTGCCCTTGGCA	A_33_P3313652
	A_33_P3313695	-0.00280331	0.0127808	ATACACGTATGTCTGTCAGCATCCATCCCTTTCCTAATAGTTAAAGAATACCATCATTAA	A_33_P3313695
	A_33_P3313940	-0.0459292	0.385103	ATCAAGATGAACACACTGCAGATGAGGACACGAGCCCCACAGGAGCTCTTTCTCCCGCAG	A_33_P3313940
	A_33_P3314073	0.0675333	0.350665	TTTTCTGCCTCTCTATTTGGGACCTGAAGTGTGTGGCCAGTGGAGACCCGTGTGTCTGCC	A_33_P3314073
	A_33_P3314091	0.365687	1.87943	GAAAAACGAGTTCATCTGCTCTGTGGTCCATGAGACAGCGACTGGCTCACAGACCGTCAA	A_33_P3314091
	A_33_P3314121	0.0418883	0.258061	TAAAATTCTATGTTCCTGCTGAACTCTAACCTTCCAATGTTGCCTTCCAAGCAAATTGAA	A_33_P3314121
	A_33_P3314352	-0.0527903	0.405607	ATGGGAAGCATCAGAGGCAAGACTCCAGGCACATCAGCGTGTCTGTGGACGTGGACATGT	A_33_P3314352
	A_33_P3314466	-0.239572	0.283162	CAAAAGGGAGATACTCCAGCTTCAGCAACAGGTACTTATATTTTGAACCATCTTTTTAAA	A_33_P3314466
	A_33_P3314471	0.194465	0.377786	GACACAGCTGCAACACTACTCTTGTAGTTTTAGCTGTGGTGAACATGAGTTCCAGCTAGT	A_33_P3314471
	A_33_P3314710	-0.0872875	0.610834	TGCAGAATGAGACCCTGATCCTGGATGGCAAGGTACTCATCTTTACCCACTGGGACCCCC	A_33_P3314710
	A_33_P3315027	0.132046	0.441291	GTTCAACTGGCTCCTGATTACGATGCTTTGGATGTTGCCAACAAAATTGGGTTCATGTAA	A_33_P3315027
	A_33_P3315074	0.0681543	0.120331	TGGGAACTGCTGCTTGTCTGACTTCCATCCATTCATCCATCCACCCACATGCATATCCAT	A_33_P3315074
	A_33_P3315624	-0.0113586	0.0579919	TGGCCAGTCGCCCTGGAGGAATCTGACAGGAGCGATTGGTCATTTCTTACCGGAGATTTC	A_33_P3315624
	A_33_P3315824	-0.0843556	0.669586	TGATCAAAATTTTATTGTCACACTGCGGAGTGTCCCTGGCATCTAGGAGGTAGCATCTGA	A_33_P3315824
	A_33_P3315836	0.0665056	0.421361	ACGTCCATACATACATCTATCCATACATACCTACATACATACATCTATCCATCCATCCAT	A_33_P3315836
	A_33_P3315841	-0.0582273	0.253366	AAACATGTATTAGCACTCCCTCCATGCCAGGCACTGTGCCAGGTGCGAGGGTACCATGAC	A_33_P3315841
	A_33_P3315899	0.0978891	0.175224	GGCGGCCGGGAGGCGGGGGCGGAGGGGGCAGAGGAGGAGGAGCGGGGAAGGACCGACGGT	A_33_P3315899
	A_33_P3315915	-0.128238	0.782516	CCGAACTCGGAACCAAAGGGAAAGGCTTGGGGGAGGCACTCCGAGCCCTGCCTCAGCCGG	A_33_P3315915
	A_33_P3316052	0.333324	1.46852	TCCATGATAGTATTGACCTCTTTGTGAGCAATGGCATGGAACTCATTGATCTTAACTTTT	A_33_P3316052
	A_33_P3316068	-0.051282	0.357535	TGCTGATACTTATCAGGGACTTGCTACAGAGACCTGGTGCTTGACTCTGGAAGAAAATCA	A_33_P3316068
	A_33_P3316088	-0.0867518	0.581699	AGAACCCTCCATAAACACAAAGCAAGCTAAAACCTATGAGCAACAAGCAAGTGAGGCTGC	A_33_P3316088
	A_33_P3316178	-0.0297037	0.208309	CAGCAACCATGTCAAGAGCTCCCACATAAAAACGTTCATACTAAATTTATTCTGTTACTT	A_33_P3316178
	A_33_P3316248	-0.0311735	0.185752	ACTGCGTAACTCTGCAAGTGACAAGCTGTCACCCCTGCAAACCGTGCTTCTGACCTGGCT	A_33_P3316248
	A_33_P3316261	0.0779592	0.539102	GAAGACAAAGGAAGGTTTGTGGATTTCTCCTATAAGAGACTATTCCAGGCTCAGGCAAGG	A_33_P3316261
	A_33_P3316329	-0.0196785	0.129011	TATGTGGATTTCCTTGCCTATGACATCCTTGACCTGAACTGTATATTTGACCCCAGCTGC	A_33_P3316329
	A_33_P3316348	-0.0741113	0.164309	ACCTTGAGCCAGTGGGTGTCTTTCCCAGTGCCTGCCTCTAACCCTGTGCTTTCTCCATAT	A_33_P3316348
	A_33_P3316379	0.391187	0.177832	TTGAACATGAGATGACACACATACTTATGGTGTCTGAAGGTCATGATCATGTTACCATAT	A_33_P3316379
	A_33_P3316403	-0.0357577	0.159267	AATATTGCCCGGAAGCTCCCGAGCAGAATCAGATCGCGCTAAGTAGGGCACAACGCAGAG	A_33_P3316403
	A_33_P3316671	0.147731	0.482804	AGAGTCATTCTTCCGGAGTTATCAGTCCATCCATCCATCACTGGAGAAGAGCTTTGATTG	A_33_P3316671
	A_33_P3316691	-0.213787	0.801343	TTTCACATCGAGGCTACTTTTCACCCCTTCTGCCTCCTGCAGGGACGCTGCATGCATAGG	A_33_P3316691
	A_33_P3316696	-0.00460354	0.0132283	TGTTAATGATCTTAATAAAAGCTTTCTGCTGTCTTTGGGGTGCTGGGTGGGTCTGGGAAG	A_33_P3316696
	A_33_P3316770	-0.14683	0.609065	GAATCTCTTTTACTTGAAAAGGCCCTGTCTGACCTTAATTACACTATTCTTTGTTTGAAG	A_33_P3316770
	A_33_P3316884	0.104203	0.818156	TTAACAAGCGTTTATCCAGCGCACGTGTTGCGGTCGGACCCCATGCGAAGGAGCTAAGGA	A_33_P3316884
	A_33_P3316934	-0.066001	0.522879	AGGAGCGTTCTAATTGCCGATTTCCCGGCGGCACAGAGAGGCTAATTCTGCGCGGGGGCT	A_33_P3316934
	A_33_P3317431	0.331722	0.30103	GGAACCTGTGTGAAGATCAACAAGGCTTCAATTTACATGCTGAGGATTGTAGAGCCATAG	A_33_P3317431
	A_33_P3317473	0.0385509	0.0990869	TTGACATGACCAGTGCCAACACCTTGATCAGGCCTGATGGAGAGAAGAAGACATTTGTTT	A_33_P3317473
	A_33_P3317548	-0.00306142	0.00788851	AAACAATTCGTAAGTTTTAAATTGCACGCTGTGATGAAATCTCGCGCTGTGCAGCCTGGG	A_33_P3317548
	A_33_P3318145	-0.0909786	0.437707	GGGCTATTGCAGAACATCAGAAATTGTAAGAACTATTCTTTCCAATATGGAAAAGCTTTC	A_33_P3318145
	A_33_P3318424	-0.166231	0.906578	TCCTCACTTCGATTCTCACCGCTTTCCCCGCTATCAGAATGGCAAAGAGGCGTCCCGCCC	A_33_P3318424
	A_33_P3318606	0.489611	1.3851	CAGTAAGACCAGACAAGGAAACGAGAGGCGTACGCTTTGGGAAGGAAGCCCACCTGACAA	A_33_P3318606
	A_33_P3318624	0.0443769	0.178486	AACAAAGGATTCAGATTGAAGGACTGCTCAGACACCCTCCGAAGAGGTGGCCCTGCCTGC	A_33_P3318624
	A_33_P3318627	-0.081605	0.413413	TCTATGATCATGGCTGACAAGGTAAGGCCGGAAACTGATGCCCTGCCAGGACCTGGGAAG	A_33_P3318627
	A_33_P3318766	0.0999203	0.437707	ACTCTCCGATGCTCACCTGTGGTTGTGGGTGATGCTCCAGACCATCAGATGCTCACCTGA	A_33_P3318766
	A_33_P3318781	-0.0486903	0.386158	CAGCAGCTCACTTTTAGAGCTACATATATTTTCCCACAAATGAGTCTTTCAAATCTTCAA	A_33_P3318781
	A_33_P3319150	-0.240552	0.219683	AGAGAGAGGCCTCCCGGAGTCCAGGATTCAGATGTGCTTTCAGAATCAAAGGGCCAGGCA	A_33_P3319150
	A_33_P3319251	-0.121181	1	GCTTATGTCTATGTTACTCAAAGGAACCATGGAAATAACAAATTCCCAATTACAATGCAG	A_33_P3319251
	A_33_P3319351	-1.06063	1.02228	CTGCCCTGTCTGATTCAGGAGACATGACTAGCAGCACATCGGCACCAGAAGACGCCAGAA	A_33_P3319351
	A_33_P3319486	1.0739	2.44733	AGTAGTACATACACCTTTAAATGGAACTTGGTCTGAAGGGTGTGGAAATGCTGGTCCAGG	A_33_P3319486
	A_33_P3319502	0.716252	1.32331	AGCAGCGACCATGCGCAGGGTTCTGATGTGTCTCTCACGGCTTGTAAAGGTGAGAAGCTG	A_33_P3319502
	A_33_P3319785	-0.376909	1.12901	TGCCAGACTGTCCAGTATGGTGTTCAGTATGTCCAGTGAATAAAGAGATGAACAAACAGA	A_33_P3319785
	A_33_P3319905	-0.0159481	0.0660068	AATACAGACAGCTCAATGCTTTTCACCGTAATTCTCTTGTGGGGGCTGTGACATGCAGAA	A_33_P3319905
	A_33_P3320052	-0.0501283	0.197226	TGAAATCTAGTCCCAGATCTGAAAGGAACAAGCGATCAGAAAAGAAAATCTGGAATGAGA	A_33_P3320052
	A_33_P3320112	-0.00941467	0.0535477	ACGTTGGAAGTTAGCAAAGTGCTCCTACAGCCGCATCTGCAGTTAACATAGTATCCCTAT	A_33_P3320112
	A_33_P3320212	0.0852415	0.462181	AAGAAAGAAAGGAAACGCCGAGTCATCCAGCGACACTCAGACCCTCGGCACAGAGAGCAG	A_33_P3320212
	A_33_P3320283	0.145769	0.651695	TCTTCTGCTTTCTTCTGCACAGGGAGTTGTGAGGTTGCTACACCCCCGGGTCTGGATTCC	A_33_P3320283
	A_33_P3320408	0.0849943	0.732828	CCTTCCGAACAAGGTAAGGAGTCTGTGGCCAGACATCTACACGCTTCGATGCTGGGATGA	A_33_P3320408
	A_33_P3320415	0.012805	0.047692	TAAGTACCAGTGGCCTGAAGGGATACAGGTTCCCAGCAAGAGAAGATCCAAGGAAGGAAG	A_33_P3320415
	A_33_P3320533	0.0282301	0.116907	GGTGAGCAAAAAACTGGATTCCCATTGCTAGCTACAGAAGATAAATAATAAACATTGTGT	A_33_P3320533
	A_33_P3320683	0.103988	0.737549	GAGGGCCATAAAATACATGGGGCAAGCTGAATATATCTTAGGCAAAAGAAGAAAATATTC	A_33_P3320683
	A_33_P3320698	-0.059271	0.276544	AAGCCTAAAGGGAAGCCAGCTCAGAATCTAAGGCAGCCTAAGAACAAGTCAGGTAAACAA	A_33_P3320698
	A_33_P3320708	-0.0760996	0.567031	TAATCGCATTGATCCAGGTTTGGTCAGTTTTCTCTGCTTGGATCGATTAGCCACAGCTGA	A_33_P3320708
	A_33_P3320752	0.0934561	0.679854	AGTGTTAGGAGAGGTACAAAGAAGCACTGCAAACTCAGGTGAGTAGGACTGAAACTAGAA	A_33_P3320752
	A_33_P3321120	-0.0972347	0.578396	GCACTGCTCCCTCTGGAAGGGAAAATCTAAAACACAGGATACAGAAATGGAATGGAATCT	A_33_P3321120
	A_33_P3321225	-0.176731	1.42946	CAGCAACACCGACCCTGCCTGTGCAGTGGACACTATACTGCTCTTACCCTTCCTGGTTAT	A_33_P3321225
	A_33_P3321263	-0.0469312	0.270026	CTGGTCACTGTCCAACGACATTCCTCAAATGATTTATCCAAAGCATTCTTCACTTCGTAG	A_33_P3321263
	A_33_P3321369	-0.921824	0.841638	CCCCACCTTGGTCTCCACCCCAGGACTCACAGCATGGCAAAAATCCAAGGGAAGATTCTT	A_33_P3321369
	A_33_P3321622	0.0313442	0.177832	TTTCTAGATGAAGAGGACTACTGGTTTCTCCTTTTTACGGTAGGAAGGACTTTGGGTTAG	A_33_P3321622
	A_33_P3321923	-1.51593	2.24565	ATCATAGAAGGATTCATGACCACAGTTCACACCATCACTGCCACCCAGACTATAAATGGC	A_33_P3321923
	A_33_P3321993	0.0358261	0.112946	AACCTTAGGCTGGAGGGCCCACTTCAGTATGTTTTTCTTCTCATTCTTTCTCATCTTCCC	A_33_P3321993
	A_33_P3322046	0.0175577	0.0520764	AAAGTAGTCAGAAATCAATCTCATGAAGGCTTCAAGGACCCAACACTCCCACCCTTAGAC	A_33_P3322046
	A_33_P3322103	0.288555	0.37366	ATATTGTAGGCGACCCTTGGCCTGCTTTGGCCTTCCAGGAGAAGATTTCCAGTCCACTTG	A_33_P3322103
	A_33_P3322175	0.101778	0.769551	ATTTAGTCGCCAGAAAATGGCCATCTCGCTATCTGTAAGAAGCATCTTCCAAGACTGCTG	A_33_P3322175
	A_33_P3322211	0.218563	1.23284	GAAGCGTCTGACGTGGGCAGTGACCGTGACTCACAGAGACATGAAAAGTACAAAATGTGA	A_33_P3322211
	A_33_P3322466	-0.0143212	0.0665127	CTTTCCAAAGAACTAAGACAGAAAAGAAACGTTCAATCCGTGTTCATCCAAAAGGATAAT	A_33_P3322466
	A_33_P3322504	-0.325859	1.22257	ACCAAGAGCCTGAGACCCACCTGCTTTGACGTGGTGAAAGAGCTTTCAAACACTCCCTAG	A_33_P3322504
	A_33_P3322730	-0.0037272	0.0127808	CATTGAATCGATTGGAATGGAATGAAATGGAATGGAAAGGAATCATTCCGAGTGGAATGG	A_33_P3322730
	A_33_P3322879	0.0242458	0.119758	CCTGGCCCACAATACTGTTGTATAGAATTTAAAGAAATAAATACCTCAATCCATTCAGGA	A_33_P3322879
	A_33_P3322884	0.0829437	0.295849	CCAGGAAATCTTAGGTTTTATCAATGCTAAGACTTCCCATATTTACATGAGATTGTTCTG	A_33_P3322884
	A_33_P3323054	-0.106692	0.415669	CACAGGTTCCATATCTATGAATTCAGCCAACCTCAGATCACACAAATAAAAAACAATACA	A_33_P3323054
	A_33_P3323059	0.0949906	0.554396	TTCTCTTTTGTGATTTTGCCCCATACGTGCTTTTGATGTACACAGCTGGGATTCCAGGCA	A_33_P3323059
	A_33_P3323463	-0.10297	0.248721	ACCCTAGCACTGTCACAGACCTGGAGTCCATTGTAGTAATTTGTTTTATTTCCTACCAAG	A_33_P3323463
	A_33_P3323641	-0.00112817	0.00612309	TTCTGCCCAAGCCTTTGCACCTACAGAAACTTGTAAAGAAAATCGAAAACTGGCTTTTTT	A_33_P3323641
	A_33_P3323678	-0.466339	0.400117	AGCTATGTCTACCTGCCAGAGGACATAGCTGGTGGAGTTGAGATATATAATGGGGATTGT	A_33_P3323678
	A_33_P3323687	0.0351705	0.247184	TGACATAGGCAGTTCCATTGTTTGCTTCATTACTCAGGCCAAAGACTCAAATGCAAATGT	A_33_P3323687
	A_33_P3323692	0.188075	1.13077	CTGTTGATGTCAGTGTGTGAAATTCTAAATTATGTCATGGGTGTATACGTTCAAAAGCAA	A_33_P3323692
	A_33_P3323887	-0.0781592	0.177832	CTGGGCACTAGAAGCCTTGGGAAGATTTGAAAAATAAATCTTATTGGCCTCACCATTTCA	A_33_P3323887
	A_33_P3323914	0.0131946	0.0619809	ATAGGGAAGCCCATGCCGGAGCTGAAAACCTGCAACAACAAAAAAGCATCTAAATACTGC	A_33_P3323914
	A_33_P3323975	0.119963	0.19044	AAGCACGTAACATATATAAATTATAAAGCATAATAATAAAATGGAAGCTTTTGAACCTCA	A_33_P3323975
	A_33_P3323989	0.105552	0.886057	GTACTTGTGGTATGTGTGCATGTGTTTTATTTGATCCCATTAGATACTTGGAATTCTTAC	A_33_P3323989
	A_33_P3324149	-0.0284939	0.0619809	TGTCCTGTTTCTTTCTTGTGGGGGACCCTGTGTCTGAGCCCGCTGGAAATGTACGGGGAT	A_33_P3324149
	A_33_P3324173	-0.0604534	0.401209	CCCCACACGGAACCCTGCGATTATGGCAAGAGAAAACTGGTTTGAGCTTGAGAAAATTTC	A_33_P3324173
	A_33_P3324284	-0.0279584	0.154902	TTACAAGCCCTTCCATATGCCAGGCATGTTCCTTAGGTTATCATATTTAGCCCTCATGGC	A_33_P3324284
	A_33_P3324505	-0.090541	0.677781	TCCTCAAACCTTCGGTGGATTGTTGAATGCATCTGTTGTCAGAAAGACAGAGATTCCGTC	A_33_P3324505
	A_33_P3324552	-0.00323027	0.0145735	ACTCATTTTTTATTGGCGGGGTGGGGGGCTCTGTTAACATCTAGCCTAAGTATAGAACTG	A_33_P3324552
	A_33_P3324675	-0.150002	0.395774	TCCAGTCACTGGTGTCACTGCCATGGGTGTCCCACAGTCCCTCCAGTCACTGGTGTCACG	A_33_P3324675
	A_33_P3324680	-0.00088537	0.00480371	TTGACTCTGGGCAAGGTACTTCACCTCTCAAGTCCCAGAGAAGCAGAGAAAGCAAGGGCA	A_33_P3324680
	A_33_P3324687	0.326363	0.642065	GTAGTGTCTCCCACGACAAACAAAGACAATGAAGCTCCTTAGAAGTCCCTTGAGAAACCA	A_33_P3324687
	A_33_P3324745	0.0205777	0.106793	TTCACTTTTGTCTATTTAACACCTAATTCCAAGAAGTCCATAGGCATCTAGAGATCTGAA	A_33_P3324745
	A_33_P3324781	0.255118	0.772113	ATGTCGCCTCTCCAGCATGACTGTATCCACATGTGGCCTCTCCAGTGTGACTCTGTTTGC	A_33_P3324781
	A_33_P3324904	-0.00629959	0.032452	CGAGCCCAGCATCCGGGCTCCGGGCCGGCCTCGCTGTGCAGTGCGGCCGGAGCTGGATGA	A_33_P3324904
	A_33_P3324974	-0.0389402	0.226214	ATACCTGGCTTAGGAGGGACTGTCGAAATGAATTTATCCAGGCCCTCATTTTGCAGAGAA	A_33_P3324974
	A_33_P3325009	0.317995	1.08938	AGCACTCTGAATCAAGATGAGTGGGAAACCATCTCAATAAGCACATTTTGGATTAAAAAA	A_33_P3325009
	A_33_P3325011	0.435999	2.03621	GTCTTTAGCATGCACAAACAGTAGTTTTGTGTTTTGGCTGCTCTACTGTCCACTGCTAGC	A_33_P3325011
	A_33_P3325097	-0.0902745	0.651695	ATGTAGAGGCAAAACATAGCATTGTAGTTATGTGCGCAGATGCTGGAGTGAGACTCTCTG	A_33_P3325097
	A_33_P3325250	-0.0249758	0.154282	TTAGAATTCACTTCTTCCTCAGGTACACCAATTAGTCTCAGGTTCCATCATCTTAGGCCC	A_33_P3325250
	A_33_P3325280	0.0683289	0.0649968	TTTCCTACCAGGTCACACACTGTTGCAGCGCAGGTAAGAGAAAGGTGCCCCACTGTGCTC	A_33_P3325280
	A_33_P3325330	-0.041893	0.238824	CACAAGCAAATGCCTTCTCTTTATTTTGACATCAATTTATTCCTGTCTCCACTACCATTG	A_33_P3325330
	A_33_P3325384	-0.257611	0.234331	GGTGTTCTTATCCACTCAAATCTAGCCACCGAATGCAAGTGATTAGGTATTAAGGCCTAC	A_33_P3325384
	A_33_P3325606	-0.0367034	0.244125	GAGTTGCTTGAACCTTTATTCTAACATTTCCTTAAACAAGCCTCACCATTGACCTTTCTT	A_33_P3325606
	A_33_P3325665	-0.0885261	0.317855	TGAGAGAGAAAAGCCCTTCATATGTAAACAATCTAGAGAAAGAAGGGGTTGGGATGGGGA	A_33_P3325665
	A_33_P3325826	-0.183365	0.67162	TACGTATGTGTATATATATACACACATATGTATATGTGTATACACATACATTTGGCTTGA	A_33_P3325826
	A_33_P3325847	0.0391176	0.224754	AGGGGACGCAGCCCGCCTGGCACAAAGGGCCACGGGCGCGAGGGACTCGATGAGCTGGGA	A_33_P3325847
	A_33_P3325948	0.084164	0.473661	ATTAAAAATCCAAACTTGCCATTTCCACCAGATTACTTTTTCATGGTCTGTGATGTGCCA	A_33_P3325948
	A_33_P3326312	0.888084	1.7986	CTCTCCTGGGTCTCCAGCTTGCAGAGGAAAGATTGCAGGACTTCTCAGCCTCCATAAATG	A_33_P3326312
	A_33_P3326667	-1.63168	0.90309	AGTTCTGCCCAGGGAAAGTTTCTTACTTTCAGAAAATAATACAGTCCGAGAAAGCAGCTA	A_33_P3326667
	A_33_P3326767	0.318296	1.05257	GTATAGGTTGGGTTGTCCTCAAAACCTTAGACATATGTGAAATACACAGGATTTTGGAAA	A_33_P3326767
	A_33_P3326802	-0.0492523	0.261219	CATCATTCTTGGAGCAGGAAGGCTGGAAGAATTGAGAACAGTGATTCAATCTTCCCATAA	A_33_P3326802
	A_33_P3326817	-0.156131	0.173925	TTCCCATTGGCTGTGAGGGCCGTTCGTCAAAAGCCGCCCGCTGCTCGACCTCACTTCTCT	A_33_P3326817
	A_33_P3326822	-0.131072	0.730487	AAGGTAAGGCCTTGGGCATGAGGAGGTATTCTCCACCCACTTCTTCCACAGGGCAGTGGT	A_33_P3326822
	A_33_P3326872	-0.0477287	0.301899	GGAGCAGTCAATATCTCTGCACCTTTAATGCTATGTAAAAAATTTGTATTGTGAGTCAAC	A_33_P3326872
	A_33_P3326898	0.00988469	0.0381045	GTGGCTGCGGCCAAGCCAGGCGGTCTGTCCTGCAGCAGCTGCAAGGGGGCGGGACGCGGC	A_33_P3326898
	A_33_P3326942	0.0344796	0.185087	ATCACACTCATTGACATCTGCTCCTTTAGAAAGGAAAAGTTTCAGCAGCTTCACGCTCCC	A_33_P3326942
	A_33_P3326984	-0.00609453	0.0264104	CACTCTTTCCTTTTCTTCCGGAAGGAGGGTAGAAGACAAAATAATATAGAGATCATGCCA	A_33_P3326984
	A_33_P3327123	-0.0466794	0.255707	TAATAAATTGAAAATGTTAACTCTGTGGACTAGACATCTTCACGTGCTTCGTGTTCAACA	A_33_P3327123
	A_33_P3327140	0.224352	0.649752	TAGTAATAATGTAGGTATTCTCTGGCCAAGAGAAAGATAGGATGTGTGTGTGTGTGTGTG	A_33_P3327140
	A_33_P3327250	0.175335	0.239578	AATTGATAATCTATAAGATGGTCCAACCTGCGTAACAGAGTGAGATTCCGTCTCAAAAAA	A_33_P3327250
	A_33_P3327300	-0.0572771	0.343902	AGATATAGAGCCCCTCATAGACAGCGTTCCAGAACATACCATTGCACACTTGCTTACACA	A_33_P3327300
	A_33_P3327336	-0.0240439	0.101275	ATACCAAGGAAAAGCCCTATGGGTTCAATAAGTGTGGGAAATCCTTCAACCACAGCTCCT	A_33_P3327336
	A_33_P3327375	0.0203706	0.107349	AGCTTTCTTGACAGCTATGATGTGGTATATCTGCAGTGTAAGGTTGCAGTGTGCAAGGTG	A_33_P3327375
	A_33_P3327491	-0.265459	0.643974	GTGTGAAATCAAATCTCTGAGGCCCCAGACCAGAGCCATCATCCTTCTGCCCCCACTGGA	A_33_P3327491
	A_33_P3327522	-0.117411	0.616185	AAATTCAGAGCGATCTTCTCCACCTCTGAGGCACTCTGAGGGCCTGGCTCTGTGGGCGGC	A_33_P3327522
	A_33_P3327647	0.0246677	0.14813	TCTTTGCCATCCTTAATGATATAGCATAGACGCTATGTCCTCCAGAAACTTCCTTGGCAC	A_33_P3327647
	A_33_P3327971	-0.0562834	0.241088	TGCAGGTCGGAGGGGCTTCTACGGGTTTGGGGGTGGGACGGTCCGCGGCAGCCGCGGGCG	A_33_P3327971
	A_33_P3327986	1.34034	1.65956	GGTGACAGAGCAAGACCCTGTCTCAAAGAACAAAACAACAATAACCATTTACAGACAGAA	A_33_P3327986
	A_33_P3328051	-0.0446356	0.247184	GGAATTAACAAAGGGGGTTGGTAGATTTACCATTGAGGTTGATGAACTTAATATATCATC	A_33_P3328051
	A_33_P3328061	0.227019	0.716699	CCAGTTGCTTTCATTTTGAACCAGAAGCACTAGCATATTATTGACTTGTAGCTTCATAAA	A_33_P3328061
	A_33_P3328184	-0.0489163	0.28735	TCCACCTGACTGCATTGCTTCATGGCACTGTGCTTTTGGACATTTGATATCCTTCAGCTA	A_33_P3328184
	A_33_P3328284	-0.292125	1.49485	TTACAAGAATTTGAGAATGATGAAGACATCAGGCCCTCCTTCAGGACTCCACCACCTTTC	A_33_P3328284
	A_33_P3328327	-0.0673045	0.383	ATTAAAACCATCCATTCTTAACAGCAAAATCGATATCCACGGTGTCTCCGGGCAAAGCGC	A_33_P3328327
	A_33_P3328543	-0.101827	0.548214	TTGTCATAAATTTAAAATTATAATGCTATAAAGCAATATAAAAATCTAAAGAGAATGAAA	A_33_P3328543
	A_33_P3328564	0.0260769	0.158641	TTTGCCATCAAGTGATGGATACTTTCCATTGCCAACTCTTCCTGAGGCAAAAGGAAAAAA	A_33_P3328564
	A_33_P3328619	0.811181	1.68825	TACAAAAATTAGCCAGGCATGGTGGCACATACCTGTAATCCTAGCTACTCAGGAGTCTGA	A_33_P3328619
	A_33_P3328626	0.0413195	0.296709	TATCCCACAGGTGAGAAACTAAAGGATTCTTTGCTGGAGAAACTCAATTGCTCCAAAAAA	A_33_P3328626
	A_33_P3328835	0.073381	0.501689	AAGGCTTAAAAAATCTTGACAGGCTTACTGTTATTCTAATAAATGTTCCAAATAATAGAA	A_33_P3328835
	A_33_P3328837	-0.161803	0.882729	ATATTGAAACTTTTTGGCCTGGCTTGTTTGCAAAGGTCCTGGCCAACGTCAACATTGGGA	A_33_P3328837
	A_33_P3328958	0.0952682	0.651695	TGTTCCTTCTGTCAGACCCATGTTCGCCAACTCCTACTTTTCTAGCGAAGGAACATCTAT	A_33_P3328958
	A_33_P3329038	-0.137857	0.705534	CTCCAGAAAGAACCTTAAGCAAATCAAAAATGAACTGAAATAGGTAACTCAAGATGGGAG	A_33_P3329038
	A_33_P3329104	-0.0317764	0.153045	TTTCTTCAGGTGTTGAGAAATCCAATAGAGACCTCTGCTTGTCTCCTCCTTTGGCAAGAG	A_33_P3329104
	A_33_P3329133	-0.0345076	0.154282	AAGAACTGCAGCTGAGGGAGATGACATGAATAGGGCAATTTGGATTGATTGGAGAGCAGA	A_33_P3329133
	A_33_P3329255	0.351053	0.467246	GCATGTACCTTTTCCCTACCTCTTAGGGCTGGTGTGAAGATTAAATATATGTGAAGCTCT	A_33_P3329255
	A_33_P3329356	0.0369165	0.114074	CGGCTTCAGGAGTACAAGTTTCCCCATCAAAGGTTTGGAATAAATTACACTAAAAAATTG	A_33_P3329356
	A_33_P3329461	0.0531756	0.269218	CGACAGACACAGATGTTTCCTTTTCTTCATACAATGAAGATCAGGCTAAAGAGGCACCAT	A_33_P3329461
	A_33_P3329557	0.124533	0.570248	AAGAAGACAGGCTGGTGCTGCTGTATTTGTATTTATATCCATTGCTGCGCTCTGCGTTCT	A_33_P3329557
	A_33_P3329577	0.11388	0.636388	ACATGGCTCAAGGGATATGCATTTTACTGGAGAAATAAAGTGTGAATTACTGGTAGGTGA	A_33_P3329577
	A_33_P3329587	0.0831443	0.560667	ATACTGCACTTTACCCTGTGTAACCTCCAATGATCTTTGACCAAAAGCCAAATCTTTTTT	A_33_P3329587
	A_33_P3329740	0.411747	0.920819	AACGTCTCCAGTTTCCTTCTTTGGCAACTTCGGTATTATGCACATGTAGCTTTCCCAGAG	A_33_P3329740
	A_33_P3329750	0.287119	1.73518	CCTGTTAGACACAAGCCAAGAGAAGGAAAGGTGTGCTTGAATTCATTCACGATCATGCAT	A_33_P3329750
	A_33_P3329765	0.211582	0.485452	TTTTATTTCCCCTTCAACGGATGGCATCCCAAGTCCTGCTGGATTGCATCTGTCTTTGTT	A_33_P3329765
	A_33_P3329939	0.013778	0.0888424	CAAGATTGCATAACCAGGACGATGACAACGCTGAGAGCTCTGTTGCAGTTAAAGACTTAA	A_33_P3329939
	A_33_P3329991	0.218257	0.199283	GAGTTACTCCGTTATAAAGTTGATGAAGCTGTAGCTATACTACAAGTCCATCAAGTTAAA	A_33_P3329991
	A_33_P3330084	0.00280902	0.0105502	TAGAATTGGCTGGGGACGGAACAGCACTGCATCAGAAGGAGAAATAAACCTGGATCTAAA	A_33_P3330084
	A_33_P3330120	-0.277175	0.616185	GGGGAGCTTCTGACTTGCACATCCTGAGGGAACCTTCTGCAGCTGATGTGTGAACTGGAC	A_33_P3330120
	A_33_P3330175	0.19247	0.352617	GTAGGGACTAGCTGCATTAGGAATAAGAACACTTTCCCCTCCCTTGTTCAGTATGATCTT	A_33_P3330175
	A_33_P3330413	-0.556159	2.97062	ATTTACTTCCCCCATCCTGGTTTAAGTATAAAGCACTGTGAATGAAGGTAGTTGTCCGGT	A_33_P3330413
	A_33_P3330683	-0.224362	0.277366	ATTCTCCAGTCTTGCATTCGCAGTGCCCAGTGATGGCATTACTCTGCCGTATAGCCATTT	A_33_P3330683
	A_33_P3330761	-0.0804193	0.549751	GAAAAAATACCATTCTGTGTGTCAAGCTGCTCTGAAAACATAAAGTTGTCTGTGATTATG	A_33_P3330761
	A_33_P3330766	-0.00728311	0.0400052	GAGAATACTCTTGAGAATATTGTTCTTGGCTGTTCCAAATAGAAAGATCATCTGTCCATT	A_33_P3330766
	A_33_P3330877	-0.0533334	0.262807	GGCGGAGCCCTGCAGTGTCCGGAGGGTGCGGTCAGAGTCCGGCCCTTTAGGCCTTGCCTC	A_33_P3330877
	A_33_P3330972	0.0158895	0.0814455	ATTTCAGCTGTCCCAGCTGAGGTGGGCTGCCGTTACCATCCTTATGCCGACAGCTTCTCT	A_33_P3330972
	A_33_P3331272	0.0583511	0.341989	ATATTAGGTTACAAAATGACTCTGGTTTCCATCTTGCTCACCCTGAGGGAAGCCAAGCTG	A_33_P3331272
	A_33_P3331326	0.110998	0.194499	CAAAAAGCAAACTCCGGCCAAGACTTCACTTCTCAACCGCCCCTGCTGCCTTCCCGGGGG	A_33_P3331326
	A_33_P3331613	-0.0747072	0.247184	TGAGGCTGTGGAGAGAAAGATTCATAAAGCCTGGCTGGAATCAGGAGAGAAACGAGACGA	A_33_P3331613
	A_33_P3331731	0.142724	0.326058	CACGTACACATGTATATACACACGTACATGTACACGTGTGTACACACACGCACATATACG	A_33_P3331731
	A_33_P3331791	0.460849	0.632644	AAAGGGGTTTAATACAAAGCACAATGAGGCTGGGCTCATACAGTGGCTCACACCTGTAAT	A_33_P3331791
	A_33_P3331916	-0.357563	0.463442	CCCTCACGTTGTGGCAGAGGAGTTGTACATTCTCTAGATTTTAAAAATATATAAGTTACT	A_33_P3331916
	A_33_P3331996	0.139601	0.707744	CATTTCCAAGCTCATCAGTGTGATTGGGAATATCATGTGCTATAGTTGTGATATGTGGTC	A_33_P3331996
	A_33_P3332046	-0.0913917	0.829738	CGAGGGAGCAAAGGCATGTTGTGTCATTATAGCTTTACATAAACTCTCCTTTTCCAATAA	A_33_P3332046
	A_33_P3332382	-0.101924	0.187755	TGGCGGAGAGGACTCACAGGTACCGATTCTCTAGGCTGCCGCCCCCAACCCCATTTCGTA	A_33_P3332382
	A_33_P3332581	0.061599	0.282329	GGCTACAAATGCAGATGTCAGGAAGGCTTTCAGATCACTTCCAATGGTTGTGAATGTGAT	A_33_P3332581
	A_33_P3332616	0.0552219	0.0979971	TTAGGAGCCATATTCAACTACAGTCTTCTAAAACCTGTGCCCTCAGCCACTTCGAATAAT	A_33_P3332616
	A_33_P3332627	-0.0748632	0.0985417	GCCCTCCTGCCTCTGCGTCACTAATCAACATCAGTAATATGCTCAACCCCAAGAGGGGGG	A_33_P3332627
	A_33_P3332989	-0.0264695	0.117475	AATCCAAATCACAGTCCTTAGTTGGGAAGCCTAGAGGGCCACCTGGAGGATGGGAAGGTT	A_33_P3332989
	A_33_P3332997	0.0193606	0.08302	AGAGGACGAGGAGGTGGGCACTCAAGCGACGTAAGATCCACATCAGCTCAACTGCACTTG	A_33_P3332997
	A_33_P3332999	0.0832834	0.38405	TGAAGGGTGAGCCTTCTTCCAGCAGTCATGTTGCAAGGAAACGAAATCACGTTACTTCTT	A_33_P3332999
	A_33_P3333003	-0.0979779	0.438899	GGAACAGGAACAGGTGGAGCCGCAGAATAGAAAGACAGACAGAACTGCAAGAGTTTCCAC	A_33_P3333003
	A_33_P3333045	-0.0299408	0.131356	TTCAAACCACACCTGCTCCCCAGAGCTTCTTAGTGAGAAGGTGCCAGGTGAGCTCTCTGT	A_33_P3333045
	A_33_P3333058	-0.119632	0.228413	GTGGGATGCTTTATCTCTGGAAAGCACTGATAAATGTCTGTGTCATGAATAAATTAGTAA	A_33_P3333058
	A_33_P3333078	-0.920919	2.86646	TTTCTATGAGGCTTTTCAGAAATTTACAGGATGCCCAGACTTTACATGTGTACCAAAAAA	A_33_P3333078
	A_33_P3333107	-0.601426	1.5986	AGAAAGAGAGAAGAGGCCCTCTCTGGTTGTCCCATCAAAACTCCACCCTTCTCTCACCCT	A_33_P3333107
	A_33_P3333187	0.0157443	0.0579919	TATGATATTAACAGACTAGACTCCACAGGTAAGAAACAATTGACTTGGACATTCCTGTAA	A_33_P3333187
	A_33_P3333327	-0.220504	0.264401	GCCAAAAGCCAAAAAACTTAATCTGTTGTCTGTGTGGAAAGTTCCTTTAGAAAAAGTAGT	A_33_P3333327
	A_33_P3333471	0.00625333	0.0305841	TGTAGTTCTGCCAGTCGGTGACAATCTTCTGGAGGGTCAGGGTCTCCTCGTCTGTCTTCC	A_33_P3333471
	A_33_P3333485	-0.0868653	0.366532	AAATTGTCCCCACTAAACTTGGAAAGGTTCCAGAGTGAGCTATTGTGTCTCCAGCCTTTG	A_33_P3333485
	A_33_P3333485	-0.0118476	0.0644927	AAATTGTCCCCACTAAACTTGGAAAGGTTCCAGAGTGAGCTATTGTGTCTCCAGCCTTTG	A_33_P3333485
	A_33_P3333523	-1.02302	0.603801	GTGTACAAATCCAATATCGCATGTCTTGTGCATAATTGTTCCAAAGGATCTTATTTTGTG	A_33_P3333523
	A_33_P3333677	-0.158503	1.00087	ATGGAGAAGCTGGCCCATGCCGGAACTCACCTCCGCCTTCTCCATGACTTGAAAATGCCA	A_33_P3333677
	A_33_P3333708	-0.497473	0.744727	GGGCAGCCGGAGGACGTCCTCCGCATCATACCCCTCCCCTTCCCCAGAAGGCTTTTTTTT	A_33_P3333708
	A_33_P3333985	-0.0909282	0.258061	CCAATTTTTTGTAAAACAGAAGTTCCAGAGCACAGAAGGTCATCATCACAAGCAAAATTT	A_33_P3333985
	A_33_P3334000	0.0597694	0.393619	TCCTCAGACAAGTGTTGCCCAGCGGAAGAAGGCAGTGAGATGGACACGTTTAGGGGTACG	A_33_P3334000
	A_33_P3334043	0.134768	1.13727	TCTCATATGCAAATCAGGGCTAAACAGCGAGTGGATGATATTTTGTCTAGATCAGCCATG	A_33_P3334043
	A_33_P3334121	0.455768	1.04191	CTGCAGACAAATAACATCTAGTCTGTTGGTCTAAATGTCTGAGACTAGTGAACTTTTATT	A_33_P3334121
	A_33_P3334342	0.412673	1.31966	ATTCTTCTCTTCCTCAGTGATCACTCGAGCTTTCTCCTTCTTATAGACATTCCGGATGGG	A_33_P3334342
	A_33_P3334428	-0.0791469	0.527244	AACAAATCTGTGATGGACAAAATATCAACCCATTACTAAAGCCAGTGTCAGCCCAGGCCC	A_33_P3334428
	A_33_P3334436	-0.0925321	0.493495	AGTACTTGGAGAAGCAGGAGTGGAACTGTGACAACCCCCCTTGAAGGCTGGCCAGTGCAT	A_33_P3334436
	A_33_P3334575	-0.190818	0.0899095	CTACTGTAATAATTTAAGACCTTCCACAATGAACAGTTCACTTTATTCCCTGGGTTTTCT	A_33_P3334575
	A_33_P3334718	-0.17814	1.30364	CCTATCCCTGAGATTCCTCGACTTTGTAATCTATCAATTACACAATTCTCCAATGTTTAA	A_33_P3334718
	A_33_P3334803	0.0838397	0.578396	TTTCTTGGCAGGGCTCTGGGGCAGAGACTTTCAGCAGGGCCAGAGAAAGGGTCTATAGCT	A_33_P3334803
	A_33_P3334826	0.189927	0.68403	CATGTTGACCAGATAAATGAAATATGGCAGCAGTAATGAAGAAAGCCATTGAAATTGACA	A_33_P3334826
	A_33_P3334948	0.374229	0.774691	AATAGAAAATTTTTGCGCTTCATTTCTTCACACACCCAGCCTCTCAGTGAGCTCCTGCTG	A_33_P3334948
	A_33_P3335458	-0.114166	0.946922	GCTTCTCTGAGACACTCAAGTATATCAAAAGAGAGAAGATCTCCAAGTAACAGAAATAAT	A_33_P3335458
	A_33_P3335905	0.025153	0.164309	CCAAGTTTGGTTCTCTAGAGAGTGAAATATCTTCTTTAAAAAATCACCAGTGCAAACTCA	A_33_P3335905
	A_33_P3336018	-0.0446832	0.20204	AAGAAAAGCCAGTGTAAAGTCACTGAATTCTTGGAGTTGGTCCAGGACCAAGGGTAAGTG	A_33_P3336018
	A_33_P3336038	0.326229	0.104577	CATCCACCTAAGTTCTTTGATTTGTGCCATTCCTTCAGATGAAGAAATTTGGTACCCCCC	A_33_P3336038
	A_33_P3336427	-0.114626	0.245652	GAGACAACCTTGGCATAACCTTCTTTAAGAGCCAATCACATAACACTGTGAATATTTATA	A_33_P3336427
	A_33_P3336449	-0.0126434	0.05061	TGCATCTCTCTCACTGGATCAAACTGCCTTTAGACCCGTGCACTGGGGTGGGACTGTCCT	A_33_P3336449
	A_33_P3336462	0.0719179	0.383	CATCAGAAAACACAAGATATAGGGACTGGAGGCCTCTCCACAAATGAAATGGATATGGGA	A_33_P3336462
	A_33_P3336567	0.00336205	0.0141246	GCAGGACACGGTTTTCCACTGTTTTACCAGTCCCTCAGCTTCGCCAGACATCCCTGGATC	A_33_P3336567
	A_33_P3337154	0.233181	0.832683	TTCCCAGAGGTGAGGAAACACACTGAGAGACAGAACACGACTTGACCAGGGCCACCCTGT	A_33_P3337154
	A_33_P3337259	0.0400229	0.10513	TGCTGGAGGACCCTTTACAGCAGATGAAGGCCTCTCCCCAGCCAGAAAAGATGGAGCACA	A_33_P3337259
	A_33_P3337318	-0.0658549	0.376751	CCTGCGGTGCGAGGGTGTGGAATCCTCCAGACGCTGGGGGAGGGGGAGTTGGGAGCTTAA	A_33_P3337318
	A_33_P3337617	-0.0348227	0.189767	CACTGGATAGTGGAATTGCTCTGATTACCGATGCCTTTTTTGTTCTTTGGTATATTAAAA	A_33_P3337617
	A_33_P3337727	-0.130731	0.896196	TTTGGGGACTGCGGGTGTTGCTGCTTTCTCTCAATATCCTGCGGGATCTGTCTGATGGGG	A_33_P3337727
	A_33_P3337896	1.09336	0.737549	GTGTTGAGTCAGTGGGGACCAGCCTGCCCACAGGAGAAAATTAAAAGACACAAAAACAAA	A_33_P3337896
	A_33_P3337921	-0.0995296	0.806875	TAAAATTCTTAATACAGCATATCCCCTTATTCACGGGGGGTATGTTCCAAGACCCCCGGT	A_33_P3337921
	A_33_P3337931	-0.269179	0.747147	CTACCAAAGCTGTGTATTTTTCATTTCTTCATGGCACTGTGCTGTTAATTTCTGTTAACA	A_33_P3337931
	A_33_P3338006	-0.00580579	0.0245682	TCAAAGTGTGGAAAAGTCTTCAACAAGTCCTCATTTTGTGTTCAACATCAGAGACTTTAT	A_33_P3338006
	A_33_P3338292	-0.56958	0.66354	GATGATGGGATTCTGCACACTCGCATCTTTCACTTCGGGGCATGTCATCCTGCTAAATGA	A_33_P3338292
	A_33_P3338379	-0.0560623	0.293282	AATAGACTAAACAGAAGGTGTTTCAATTAAAGGGAAATTAAGGATCGTTTTTTCCTATAA	A_33_P3338379
	A_33_P3338403	-0.0406449	0.263603	ACGCGCAACTATTTCATCGTTGACGGTGGTCTGACCATTCCCATGGACATTTACGCATGA	A_33_P3338403
	A_33_P3338539	0.86156	2.23284	CTTGGCTGTAAGATTATACACATCCCCACATTGCAACTGGGAGGAAGAAATATAGAGAGC	A_33_P3338539
	A_33_P3338788	-0.191956	1.8041	TTTTCCTAACATGGGTGGGTGGTGACCCCCTGGTGGGGCACAAAGAAGGCGCAGAGGCTG	A_33_P3338788
	A_33_P3338808	0.0496134	0.251812	AGGTGGAAGCTTAGGCCTACAGCGTTTGTGCAGACATTTATAGGACTTTCTAATGAACGG	A_33_P3338808
	A_33_P3338961	0.566242	1.00218	TAATAAATTTTTATACCTCCCACCACCCCCAGAAAAAATTAGCTGGGCGTGGTGGCGAAC	A_33_P3338961
	A_33_P3339441	-0.0556629	0.49485	AAATGCAGATCACAAAGTGAAAGGCCAATCTGGAAAGGCTACACACCCTATGACTCCAAC	A_33_P3339441
	A_33_P3339611	-0.0555264	0.331614	CAAATATTGACTGGCCCCAACTTGAGTTGTCTCAAAAGTGCGATAGAGCTCTAGTAACCC	A_33_P3339611
	A_33_P3339701	-0.0942181	0.455932	ACAGCAAGCGTCAAAAGACTGCACAGCAGGAAGGCGAAACCGAACAGAACTGCTGCTGCG	A_33_P3339701
	A_33_P3340114	0.0117379	0.0619809	ATATGGAAAATGGGATGTTAGTACATTTTCAGAACTAGGTGAGAGGACTAAGTCATTTCT	A_33_P3340114
	A_33_P3340189	0.109661	0.782516	GGAAAAATGTTGGTCAGTCTCCTTAATGCTCAGGATTTGTTTTGTTTTTGTTGTTGTTGT	A_33_P3340189
	A_33_P3340199	0.0257063	0.109579	CAGGACTACCCAACTACACTTTGCCTAAATTCCTGATTCACAGAATTATAAGCAAATAAA	A_33_P3340199
	A_33_P3340424	-0.16264	0.462181	TCACTGAAATATACCTCAGATGTGCAGTGGGATAGCAGGTCAGTTGATCTTCTGCAGGAA	A_33_P3340424
	A_33_P3340560	-0.00844751	0.0141246	TAGAAGGGATAATGTCCATGGCAAATGATTGGAACACAACTGTCAGCAGCCTCAACACAG	A_33_P3340560
	A_33_P3340595	-0.00011722	0.000434512	ATAGGGGTCTTCCCCAGGCTCGACCCTAATAACCAATACAACGGGAGCTTAAAGTTTTTT	A_33_P3340595
	A_33_P3340752	0.714169	3.2161	TTGCAACCTTACCAGAAAGCACTTAGGAAAGTGATGATTCTGATGGAGAAATAAGAAAAA	A_33_P3340752
	A_33_P3340981	0.0639709	0.343902	GATGTGCATCAGAATCACTGGGAGAACAAACAAACAAAAATGAATCCAAAACAAGCAACG	A_33_P3340981
	A_33_P3341289	-0.0808917	0.568636	ACATCTGCAATCTCACGCTAAACTAACTCACAGCAGAAAGAAACAAACGACCCTAGCAGG	A_33_P3341289
	A_33_P3341509	0.191513	0.356547	GATGAAGGCTTTGTGATACCTGATGAAGGCGGCACACAGGAGGAACAAAAAGAGTATTAA	A_33_P3341509
	A_33_P3342195	-0.00979568	0.0423927	TCTCGTCCACTAGAAGCCAAAGCCTGGGAACGAGAGCAAGCGATGACCTGAAGAGGCACA	A_33_P3342195
	A_33_P3342420	0.0722446	0.59176	TTTATCTTCAACACTACTATTTGCAGCATGTTGAAAAAACAATTGGTTTTTGCTATCTAA	A_33_P3342420
	A_33_P3342430	-0.317257	1.10292	TACATGAAAGATTCGATAGAAGAGGTCTGCAAGGCAAGGGGGAAGAAAAGGGTCCTCTAG	A_33_P3342430
	A_33_P3342481	0.219899	1.04048	TATTTGCAGTAATCACTAAATTTTAACTAATACTATCTTTGCTTCCAGTAGTGTTCTATG	A_33_P3342481
	A_33_P3342792	0.0537051	0.159894	GGTGAAAGCAAAAGTAATTGCGGTTTTTGCATTGTTGAAATTTGCCATTTGATATTGGGA	A_33_P3342792
	A_33_P3342807	0.445398	0.8041	AACCTAGATCTCTCACATGCACGGTTCACAACAGGGTGCGTTCTCCTATGAGAATCTAAT	A_33_P3342807
	A_33_P3343305	-0.120575	0.705534	AGGTAGGAACCTAGTCATCTGGGGCAGAATATGGGGTCTCACCCCTCCCACTGCTCATCA	A_33_P3343305
	A_33_P3343340	0.141494	1.10458	ACTGCAAATTTCCTTGCGACACATACATCACACAAAAGATCAGGTAACAAGGCGCTCAGG	A_33_P3343340
	A_33_P3343394	0.0305503	0.133713	GACAATATGGGCTGCTATCATGTGTCAATTACTCTGAAGGAAACAATTCATCTTCCATAA	A_33_P3343394
	A_33_P3343412	-0.0515696	0.0996329	TGAGAAAATTTCACTAAATCCAGTGTGAGGGATGTTCTACAAGATACCTGTACCCCGCCC	A_33_P3343412
	A_33_P3343605	0.0120267	0.05061	CAAGGATGTCCCTCGAAGAGTACTTCAAATGCAAGAAATGAAGAAATAAATCTTTGGCTC	A_33_P3343605
	A_33_P3343981	-0.87623	0.752027	TCCGCCTGTGGGCTGGCGTCCCCCGCGTGGTCGTGACTCCGTGGCTGCCTCCAGGGCACA	A_33_P3343981
	A_33_P3344044	0.0363091	0.157391	TTCATCACAGAGGAGACAGGCTTAATAAAAAAGTCCCTTACTCTCCTCGTAGTTGACTAA	A_33_P3344044
	A_33_P3344233	-0.0898245	0.801343	AAGATGGAGCCTCAGGTTCGCGCTCTGCGTTGCGGGTGCTGGAACCGAGATTCAAAAAGA	A_33_P3344233
	A_33_P3344297	-0.00615651	0.0390538	AAATCATAGCAAATGTAAGCTTCATGGAAACAGCCTGCAAGAGGGGCAAGAGGATCTGCA	A_33_P3344297
	A_33_P3344521	-0.0910954	0.798603	TATTATATAAATACATATACATTAAATCAAAATGCAAGGAAATACCTTTCTGAATCATAA	A_33_P3344521
	A_33_P3344765	-0.0965646	0.140261	CACTGTGGAGGATCCCCTGGATCTTAGGCTCAGCCCAGAGGAGCGAATTTGTGTGAAAAT	A_33_P3344765
	A_33_P3344956	-0.538102	0.707744	TGTTACAAATCAGAAACCTCCTCCGTAAAAGCCTCAGATCTGGGAAACGCGGATGCATAT	A_33_P3344956
	A_33_P3344991	-0.0296314	0.0338583	GGCGGCCCCCATCCCATCTCAGGGCTAACCTTTCTCAGCTCCAGCAGAAAGCACCACCTC	A_33_P3344991
	A_33_P3345001	-0.0491026	0.158015	CTTCACCCTTGTAGACTCTTGACTGTTCTAGGCGAGAAGGACCTGTTGGTGGCCTTTGGA	A_33_P3345001
	A_33_P3345225	-0.0118736	0.0525663	GTGATAAATTGCTTCATCATGAACACATAACCTTTTGTTGTGACTTCTTGGCATAAACAG	A_33_P3345225
	A_33_P3345294	0.262968	1.49214	AATAATCAGTCTGTTCTTCCCCCCAGTGGAGCCTCAGAAGTTGAAATAAAAACTCACCAA	A_33_P3345294
	A_33_P3345299	0.0252056	0.136083	GGAGACAAGACCAGGAGAGAGACTATCCTGTGTATCTTTTATACTTTTTGATGTATAAAT	A_33_P3345299
	A_33_P3345409	0.0851453	0.603801	CTTGTTTATTCCTCCTCTAAATCAGAGTCTTATAAATATTCAGAAGTGCTGGCCAGCAAA	A_33_P3345409
	A_33_P3345439	-0.00720139	0.0376307	ATATCTTCTTGCTTTGGTCAACCACCAGGCATGGGAAAATGGCTTCATCGGTTGTCTTTC	A_33_P3345439
	A_33_P3345501	0.183893	0.346787	GAATCCGTCATTCCCGCTGTATACAACTTTGGGTGTTATTACCAAAGACTGTCACTGAGG	A_33_P3345501
	A_33_P3345614	-0.150601	0.146302	TGTAATTCCTCCCTCCCACGTAGCTGGCCCAAGTGGGCTGCCAGAGATGACCCTATTAGA	A_33_P3345614
	A_33_P3345638	0.113497	0.899629	GCGGAGCAGGAGTGCCGTGCGATGATAATGAAAAACAGGAACCGTCTGCGCTCAAATGGG	A_33_P3345638
	A_33_P3345678	-0.0379101	0.197911	CAAACTCCTTCAATAAAAGAAGCGTGTGTTTTTTGTTAACCAAAAGCTATGGGAGCAAAA	A_33_P3345678
	A_33_P3345808	-0.0420848	0.226214	ATACATATGTGTGTACATATGTATACACAGGTGTGTATGTATACATGTGTGTACATATGT	A_33_P3345808
	A_33_P3345821	-0.0182303	0.108463	TATCTTCCCTTGGACTGCTCAGTGATTCCACAGAATGTTTTCTCCGGCAGTACTGTCTAA	A_33_P3345821
	A_33_P3345931	-0.128358	0.707744	AACCCCCTGACTCTGAGACGCGGGCTCTGTTCTCCCGGGCCAGAGGAGAAGACATGAAGA	A_33_P3345931
	A_33_P3346333	-0.081652	0.510042	AGGTTGTCTTCTAGAATCAGAGCCATAGCCTTACTTGTGGCCTTGGATCTAGGTCTGTTT	A_33_P3346333
	A_33_P3346526	0.0607314	0.336299	GATCTAGACCTCAAACCCTATAAAGATTCTCAAAGAAGTTGGCTGGATAAAGCCTACTGT	A_33_P3346526
	A_33_P3346533	-0.115286	0.453457	ACACTGGGTCCCGGTTACCGTCCCCAACAAGCTAAGAGTTGAGGTAAGTAACACACTGGG	A_33_P3346533
	A_33_P3346543	-0.0357603	0.175224	TTGTCCTGTATGCTTGGTTCACACAGTGCGTTATTTTACCTTCCTCTGAGCTGCTAATCG	A_33_P3346543
	A_33_P3346638	0.0004851	0.00174066	AATATGGATATGGACCTCACCATACCTACAGAAGTCACTATGGAGGTTGAACCTTCCCCA	A_33_P3346638
	A_33_P3346688	-0.0660537	0.238824	GCGAGTGATAGTTAAAACAGGAGCTATGTACTGGGTTTTCTTTTAACTTCTTTTAACGTT	A_33_P3346688
	A_33_P3346691	-0.0646953	0.374688	CATTCTATTTAATATATTATGATCTTTCATACTTTATGAAACTCTAAAACTGTAAAATAA	A_33_P3346691
	A_33_P3346936	0.232317	0.835647	GAGAGTAGTATCTGTTCTGATTAAGCAGTTTTACAGTCTTTTGGTAAGTGCTAATTTCCT	A_33_P3346936
	A_33_P3347049	0.101661	0.29243	TAGAAACGCTAGACCCACCAGAAGCCCCTGTTGCAAGTGAGGACAAAGTGTGGGAAGGCC	A_33_P3347049
	A_33_P3347320	-0.109226	0.163676	TGCTTTCATGAGCTGACTTTTCAGTGAACCTTCAGAGGGTAAAGGGGAAGTTTTCCCTTG	A_33_P3347320
	A_33_P3347387	-0.548859	0.806875	CAAAGGGACATAGTTTTGGATGTCAGCAGTGCAAACAGTGAAGATTGATGAATAAAATGA	A_33_P3347387
	A_33_P3347457	-0.231795	0.651695	TCAGACCTATTTGACTTCTCCTTCTGGGCATTACATGCAGCTCCTTACTCCAGTGGAATT	A_33_P3347457
	A_33_P3347522	0.103983	0.107905	CTCCACCTTCCTGTCCTACGCCCCGCCCCAATCCCGCAGTCCTATCAGTTGAAATTGTAG	A_33_P3347522
	A_33_P3347658	-0.172802	0.779892	CATCAAAATGGAAAAGACACCCACCCATATGAGACAAATTAAAATATACACACTGGTAGA	A_33_P3347658
	A_33_P3348086	0.366373	1.91364	TCAGAAGAACAGATGAAGTTACAATCCACCAAGGAAAAGGCACATGTGGAGAGTCAGGGA	A_33_P3348086
	A_33_P3348151	0.0853011	0.28735	TGTCACAACCTCCCAGTCCCTCTTCTGTTACTTCTCTGGGTCCCATGGTGAGGGGCACTT	A_33_P3348151
	A_33_P3348323	0.0713617	0.539102	GTAAACAGATTACTCCGTCCTATATATGACACCTATCATTAAAATCACCGCATAAGGCAC	A_33_P3348323
	A_33_P3348328	-0.151192	0.850781	AACAAATGCAATGTGACTTATATTTTTCTTTGTCGCAACTACCACGACCTGGCCATCCCC	A_33_P3348328
	A_33_P3348670	-0.0733065	0.536107	GGCCACCAAAATTTTCGACTGGCTGTGCGCCATTGGCACCCTCACCAGTGCCAAGAATAG	A_33_P3348670
	A_33_P3348787	-0.00485145	0.0245682	CAGTGGCAGCACACAAACATATGGACTTCACAGACACGACATTTTGCAGCAACTTCTAGA	A_33_P3348787
	A_33_P3348872	-0.135016	0.88941	TGATCACGGCCATTTATCTTGTGTTCAATCTATTTATAAAGCCGGGCTGAGCAGCCACTG	A_33_P3348872
	A_33_P3348872	0.0364995	0.25649	TGATCACGGCCATTTATCTTGTGTTCAATCTATTTATAAAGCCGGGCTGAGCAGCCACTG	A_33_P3348872
	A_33_P3348927	0.0584404	0.309804	ACTTCTGCGATCACCACCACTGAGACCATGTCACACATACTCCCAGCTACATTTCTTTGA	A_33_P3348927
	A_33_P3349002	-0.00283408	0.011441	AAGGTGGTCATCACACTGTTCAGGTATTGGGATGGTGGCTGGATCACTTCTGGGTCATAG	A_33_P3349002
	A_33_P3349025	0.0554546	0.404504	TGACCAAATACTTCAAAAAGGAGAACCAAGCAGCTCTCCATTTTCGAAAGCCTTCTGTAA	A_33_P3349025
	A_33_P3349158	0.0244471	0.156145	TCAACTGGTTCCCCTTACAAATGAGGAGATTTGTGTCCGGAGAGATCAGAAAATGCTTCC	A_33_P3349158
	A_33_P3349384	0.236105	1.69897	CTGGATGAAGGGCTCTGTGGCATTGATTTTCATTGTGTGTGTGTTAATATTTACATTTAT	A_33_P3349384
	A_33_P3349395	0.323205	0.939302	TCTGCAATATCAAAGTAGAAATGGCTCTTTCTGAACATCACACTCCGGGGCCTGTTGTGA	A_33_P3349395
	A_33_P3349597	0.484615	0.709965	ATCCATCCACCGATCCATCCGTCCACCCACCCATCCATCCATCCATCCATCCACCGATCC	A_33_P3349597
	A_33_P3349671	0.0398126	0.249492	GGAAGGACCATAACAATTGAAAGGGGGAAATTATAAGATACAGTAAATTCCTCTTCAAAG	A_33_P3349671
	A_33_P3349727	0.397336	1.62709	GAGTACCAGTATGTCGACAACAACATCTTCTTTGAGTTCTTTGTAAGACCTTTTGTATTC	A_33_P3349727
	A_33_P3349761	0.205393	1.31336	AGGATTCCTCAGAACCTTTAAGAAGCTAACAGGCAACATGGCTCTTCAGAAATGGGATAT	A_33_P3349761
	A_33_P3349843	0.0615934	0.156767	CCTAAGAATTGGAATTAATCAGTTATCACTGATACTTTAACCTACTGTCCATATTCCACC	A_33_P3349843
	A_33_P3349853	-0.0412563	0.272459	TCTTTACAGGGCATACAGCAGTATTTGGAGATAGAGATGCTTCCAGTCATCTTTACCATA	A_33_P3349853
	A_33_P3350413	-0.429409	0.826814	GCCTCTAAATGGTATTTCCCATGTGGCTGTGTGCTGCTTCAATTAAAGTCGTTAAGTAGA	A_33_P3350413
	A_33_P3350549	0.105553	0.50307	ATATGTGTGTCTGTGTGCATACGTGTGCATGCATGCGTGTCTCCGTGTGCATATGTATAT	A_33_P3350549
	A_33_P3350638	-0.288394	0.906578	TACCTAGAGATCTACCAGGAGAAGGTGAGGCCCCGTGCTGGTTGGGAGAGGAGCAACAAA	A_33_P3350638
	A_33_P3350744	0.0227526	0.136677	GCTTCCTGGGACCAGGGAAGAATGGTCCCGTAAGTCTCACCCTAATGGCAAGTCTAGGAC	A_33_P3350744
	A_33_P3350858	0.0279607	0.204815	AGAATGGGAGAGAATCCCAAGGGTCTTAGAAACAGATCTGCTTGAGGCATAGGAGGGGGA	A_33_P3350858
	A_33_P3351062	-0.08261	0.424812	TTATTCTGCTCCTTCCCTAACTCACCACTGCTAACATGATAATAAATTACATTTCTCTGG	A_33_P3351062
	A_33_P3351097	-0.03865	0.0721166	TTGCAGAATCTTTTGATGACTACAGCAATGATGTATGTGGTGCTGTTATTAATGTTAGAG	A_33_P3351097
	A_33_P3351276	-0.0777357	0.38405	CCCCTGTGGCCTGCATAGAGCGGCGCTGCCTGCGGAGGCGATGGGGGAGAAGAAGGATGG	A_33_P3351276
	A_33_P3351298	0.0767491	0.248721	GCAGCTGAGGACTCAGAAGTAACAAATTAATGCCAGGTGAATTATTATTGTTACTACTAT	A_33_P3351298
	A_33_P3351499	0.022197	0.0840728	AAGGATATCAGAAAATGTTGGGGTGCTGTCTACGTCTCCTAAAAAGGAACAGTTCCGCAG	A_33_P3351499
	A_33_P3351524	0.570448	1.53611	AACAGATTTAACTCCCTCCCAGCAATCCAGATTAATTTAATATGCTTTCTTAACGGCATT	A_33_P3351524
	A_33_P3351529	0.789677	2.37572	GAGAAAGGGCCAAGTGATCCAGTTCTAAGTGTCATCTTTTGTTTTATTATGAAGACATAA	A_33_P3351529
	A_33_P3351609	-0.0141609	0.051587	AAACTCCTGAAGGAGAGGCTGTCCTCAGAAAGAGGAGAGCAGGAGTCCCCCAGACTCTCA	A_33_P3351609
	A_33_P3351615	0.428206	0.546682	ACAATGGCCTTTTCCTACGCACGAACAGTAGTTTCACATGTTGGCTGCTCCACTGTCCTC	A_33_P3351615
	A_33_P3351693	-0.00476682	0.0218195	CTGGAAGAACAACCAGTTGGGTTGTAATCATGAGCCTCTTCTAATCCTAAACTCAAAAAA	A_33_P3351693
	A_33_P3351775	-0.00925772	0.00788851	ATTTGTGATGGAAAAGGCTAAGCAGCAGAAAAAGGCAGCTATCATCTCTGCTGAGGGTGA	A_33_P3351775
	A_33_P3351791	0.12518	0.543634	AACAAAGCCTTCACGATTTGTCCTGTCCTTGGAAGCTAAATCTGAGCCTGCTCAGCAATT	A_33_P3351791
	A_33_P3351999	0.0648325	0.241845	CAGAGGGGAGAGGATTACACATTTTAAAGCACTATGCAAATGTAAGGTGTTGTTATAATA	A_33_P3351999
	A_33_P3352004	-0.196541	1.2321	AATCCCCTGCCTTCTGTGGGTCTCAGATTTCCATAAAAAATAAAATCAATGGATCAACTT	A_33_P3352004
	A_33_P3352011	-0.0805718	0.428291	TGTGATGGGGGTACTAACAGCCAGGGGCGGAAGAGGGGATAGCTCTCAGTCCCCACCTTC	A_33_P3352011
	A_33_P3352085	-0.0108004	0.0395292	TCTGGTAGTGGCGGCAGGGGCTGGAGCCTCAGTTTACTTGTTCTGTAAATGCGGAGAACG	A_33_P3352085
	A_33_P3352412	0.056418	0.344862	GATATTGGCAAAAGAAAGCTGATATTCTTCTTTCCCGAAGGTATACTACATCAAAGACGG	A_33_P3352412
	A_33_P3352572	-0.0308951	0.164944	TTTAGTGTCTGTCCGTTACCAAGGCAAGGCCTACACCAGAGATGCGTGTCTGGACCCCTG	A_33_P3352572
	A_33_P3352837	-0.00589541	0.0227338	TTAGTTGTTCCGGTTACACAAGGCTGCTTAGAATGTGGGAGCAGGAAGGCTTTCTCTAAA	A_33_P3352837
	A_33_P3352843	0.0367557	0.116907	TGAGACCCCTGAAGGTGCCAGGCATGGGGCTTGGGAGCTGGGCATATGGTGATTAAAAAA	A_33_P3352843
	A_33_P3352980	0.568733	2.24565	TGTCAGTATTGCCAAGGCTAGCCGAGTACAGTGGCTTATGCCTGTAATCCTAGTATTTTG	A_33_P3352980
	A_33_P3353027	0.197237	0.966576	AGTTTTGTAAGTTTGTAGCATTTCGACTTAAGAAGTTATTAAAGCTTAAAACTGCACTGA	A_33_P3353027
	A_33_P3353125	-0.333098	0.600326	AAATTCCCCACAGACAAAGCTTTCATCCTCATTAGGTGTTGGACTCAGCCTAACCGTCTA	A_33_P3353125
	A_33_P3353185	0.024484	0.161151	ATTTTCTCTTTTAAGAAATTAGAATGGGTCCTAGGATGGCCCATGAGGAGTTGGCCCCAG	A_33_P3353185
	A_33_P3353259	0.529179	1.73755	TTCTCCTGGGGTTCAGAGTGTTGTACTCGCAAAACAAGGATCACTGATGTTGTCTACGAT	A_33_P3353259
	A_33_P3353273	0.0626199	0.401209	GTGTTGAATCTTGGTAGAGCTTTTGTGGGTTTAATAGTCTTTTTGATTTATTTGGGTGGT	A_33_P3353273
	A_33_P3353275	-0.0432975	0.209715	GGGAGAAACAGCAGTGAAGTGTTGGCAAGTGTTGGCTACTGGGTCATTTGTTTTAAATGA	A_33_P3353275
	A_33_P3353372	0.0108154	0.0452752	CTTATTAACAATTCATACTTTTTTCTTCCTTAAGAGGAATTAAAGCATTTCCTCAATGAG	A_33_P3353372
	A_33_P3353431	0.03702	0.226214	GTTAAGAGTGAGTATGAGTGGCAGAATGACAATAGCTTTGTTAACCGCACTGTAGATTAG	A_33_P3353431
	A_33_P3353485	-0.205779	0.348722	AATCGGTAAGGATACTGGAGTTTCCTCAAAGTGCATGCTCTTGTTACAGAGAACGGAACA	A_33_P3353485
	A_33_P3353630	0.100589	0.576754	AAGATTCCCTCAGATAACTAAGCCATTCCCTGGCCATCAGTCACTACAGTTTCGGACATT	A_33_P3353630
	A_33_P3353742	-0.00980431	0.0525663	GAATGCAGGAGAAATGTATCTCATTTTAATGCCTGACTTCTAAGCATCCTTATTCAACAT	A_33_P3353742
	A_33_P3353921	0.0505481	0.324222	AGGAATCTTCCCCTAAAGCCCTAACATTTGTGTCCAAGGCAGAGTTTGAGAAGCTAGTTC	A_33_P3353921
	A_33_P3353948	-0.148887	0.423659	TTTGGAGAAGGCTGCTCTGTGTTGTCCATTCTCCTGCCCCTTTAACTTCTGACGAAAATA	A_33_P3353948
	A_33_P3354061	0.027294	0.154282	TTTGACTATGGCTGCGGTCCCTTTAAGTGCGAAGGTGGGGGCGAGGAGGAGGTTAAAAAA	A_33_P3354061
	A_33_P3354067	-0.123593	0.632644	AATTAATGGGACTATTAACTATGAAGATCCCTGTGCCAAACGCCTAGAAGATGTCGTGCC	A_33_P3354067
	A_33_P3354191	-0.00041446	0.00174066	ACCAGGTTTGATAGAAAGATCTGCCATCCCATCAGAATGGAATCTGAAAGAAGAATTTGA	A_33_P3354191
	A_33_P3354214	0.0279485	0.158641	TATTAGGGCGTTTCATTGATAAACGCACATTTGAGGTGGAGGGTGGCCAGTGTAGAATGT	A_33_P3354214
	A_33_P3354296	-0.134252	0.39794	CCCTAACAAAGTAAATTGAATAGGACTTCACAGAGTTCTTTTTCCTCTTGGCATTTCTTA	A_33_P3354296
	A_33_P3354326	-0.0208997	0.137272	CACTTTCATTGAAAAGAAAGAAGAGACAAAGTGACTGGTGACTGGTGATACAAAATCAGA	A_33_P3354326
	A_33_P3354479	0.219822	1.15927	GTTTCACTGGCTCCTGATTACGATGCTCTGGATGTTGCCAACAAAATTGGAATAATCTAA	A_33_P3354479
	A_33_P3354574	-0.0307791	0.0710923	AAGAAAAGCAAATAAGCAGACCAAAGAACTGTTTGCATTTGCCCCAGATGCTCCCTGGCT	A_33_P3354574
	A_33_P3354771	0.214691	0.425969	TCAAAATAATCCTGATTATGCACCTATCAAGTCCCTGGCCCTGGGCTAAAGTCTTCACAG	A_33_P3354771
	A_33_P3354881	0.0203351	0.0443122	CGCTGGCAGCGTCTGAGAGCTGTCCTGGGCCGGAGGTGGCGCGAACCCTGTGCGGCCTAG	A_33_P3354881
	A_33_P3354965	-0.184477	0.841638	TCTCTTTGCATTTTAGTGATGTTTGGTCCAGTCCTGGCCCGGGCAGATCTGGGGTTCGGG	A_33_P3354965
	A_33_P3355474	-0.127582	1.0048	ACTGAAGAACTTGCACCTGGATGGATGGACAGACAGACACAGAATATCTCATTAGTCCAG	A_33_P3355474
	A_33_P3355588	-0.037057	0.210419	CGTTTTCCTCTTCTAGCAAAACAAAACAAAAAATTCTGCAATCATACAGGCAGTAGGAAA	A_33_P3355588
	A_33_P3355694	-0.0596896	0.349692	ACAGCTGTTGCTGGTGGAGACCACCACATTTGGGAATGGAGACTTCCCCAGCAATGGAGA	A_33_P3355694
	A_33_P3355747	-0.017754	0.101275	GATACAAATCCTGCAAAAGACATCATGAGAAAATACCAGCAGTATCTATCATGAATGTAG	A_33_P3355747
	A_33_P3355944	0.225792	0.457175	AAGAAGAAATGTGTGAAAATTCTGGAGCTTTCCTCTCCCAGGGATAACTGGAGGCCTTGA	A_33_P3355944
	A_33_P3355946	-0.0888084	0.380907	GTGTGATTTCAAGTCTTAAAAACCAGAATCACTTTCTTCTCTGGACTGGAAGCATATTTA	A_33_P3355946
	A_33_P3355950	-0.0181954	0.120904	TCTCCAGTGCCGAGGGAGACACCAGCCTCCGGCTTTCAATAAATGTAGCCACAGATTACA	A_33_P3355950
	A_33_P3356007	0.0200075	0.116907	TCTGAGATCTAGACACCCTTTCAGGAGGCCTGGAAGGGTGAAGGCTGGAGTCTGCTCAGA	A_33_P3356007
	A_33_P3356035	0.0241182	0.170053	CAGCATAGTCCATAGTGGGAGCTGGTGATGCATGACACTGGAGGACCTGAAAATGGGGTC	A_33_P3356035
	A_33_P3356106	-0.154021	1.01502	AAACCCCAGAGGGAGCTGCTCCCAGCTGTATCCCAGCAGCCTGCAGTTTGCCTGTACCTC	A_33_P3356106
	A_33_P3356332	-0.0645668	0.262807	CCTTTCTTTGACCAGTTTTCTCTTGCTGCCAGTTCATTAAACATGTAATAGCATGAATTA	A_33_P3356332
	A_33_P3356366	0.0384918	0.17134	GACGCAAGCCGCTGGGTTACTGGAACCAGTCTGGTCATGGATGGCGGAGCGATTCTTTAA	A_33_P3356366
	A_33_P3356517	0.504148	2.1107	GCCCTTAATACAATTCATTCCACCCATTAAGTCTTCAATAAATGTTCAGCATATCCAGTT	A_33_P3356517
	A_33_P3356537	0.0185191	0.110698	GATTGATCCTTACAGAGGAGATGAAAACTCCTCAACCATGGTCACCATGATCAGAGTTCT	A_33_P3356537
	A_33_P3356637	-0.0361625	0.161151	TTCCGAGCACAGGATGATGTACTGGGGGAGAAGAGGAACTAGTGAAGATGAGAGATTCCT	A_33_P3356637
	A_33_P3356857	0.0338295	0.161151	TGATCTCCAGATGTCACTTGGTTTATTCCTGCAAGTCAGATGCATCATCTCACTCACAGG	A_33_P3356857
	A_33_P3356941	0.0024742	0.0127808	GATGGTTTAGATAAGGCCGGGTGTTGCTTATTAAGTTATCTTAAGTCCAGAAAAATGTAT	A_33_P3356941
	A_33_P3356995	0.0575584	0.376751	ACATAAGGAATACCCCAGAACAAGCAGTGGATGTTGCATTGTCCATCTCTACCTGTCCTA	A_33_P3356995
	A_33_P3357227	-0.102267	0.344862	TGGAAGAATTTTAGAAAAGTCTTTTCACATAATAAAGACTAATTAATGAACTATTATTTA	A_33_P3357227
	A_33_P3357232	-0.0600492	0.319664	TTCAGAAGGAACAACTGTCAGAAGGAACAACGGTACTGTCACCGCTTATCTTCAGTGACA	A_33_P3357232
	A_33_P3357277	-0.106348	0.759451	CAGGAGAACATACTGACCTAAAAGAGGAGGCAGAAGTGGACGCTCTCGTCTCCTGCTGTG	A_33_P3357277
	A_33_P3357669	0.160849	0.236572	ACATGCAAATCTTTGCGCCTAATCATTTGTCAACAAGTCCCACTTCTGGTACTTCGTATC	A_33_P3357669
	A_33_P3357773	-0.0551978	0.28735	ATCTGTGAAAACACAGAGGAAATAAAAAGTGAGGAAAATAGTACTCTTGCATCCTCGACC	A_33_P3357773
	A_33_P3358109	-0.235831	0.163676	TTAAGAGTACATGGGATCCAGAAGAATGGTTGCCTGAAATGGAGAGGCTGAAGGCTTACA	A_33_P3358109
	A_33_P3358653	0.08721	0.464706	GAGGCTCATTTAGATTCCCAATGGGTGGAGCAGTTGACTGTGGCAGCACGTATGGGCTAA	A_33_P3358653
	A_33_P3358676	0.025048	0.0861861	GTATGGCTTGAGTATGGAGTTATACGATGGTTTGGATTAATCCAGTATTAAATCTTTGGT	A_33_P3358676
	A_33_P3358681	-0.548349	0.665546	GGTTTTTAGGCACTAATGAAAGCCAGGGGCAAAATAATTTTTAATCTACCATTATTTCCC	A_33_P3358681
	A_33_P3358851	0.0433249	0.25649	CTGTTTTATTGAGTGGAAAGTTGAGCTAAAACGGTTCAAGAAGAATAATGTTGCATTTCC	A_33_P3358851
	A_33_P3358855	-0.0280162	0.164309	TGCAGCTTTGCACAACCCCTCACCTGGGAGTTGGAGGAATTCGGAGGCCTGGGCCTGAAG	A_33_P3358855
	A_33_P3358856	0.118249	0.703335	GACGCACCCGCGGGACGTGCTTCTCCTGCCCGCGATGGTGGGTAGCACGGTGGGCGTCTA	A_33_P3358856
	A_33_P3358863	0.0502685	0.312471	TTCAGATCTGGTTTCAGAATCGAAGGGCCAGGCACCCTTGCAGACAGGCGACCTGTGCAA	A_33_P3358863
	A_33_P3359285	-0.00142379	0.00656377	CCAGTAGCTCCTGGAAAAAACCTTAAAAAATATTTCCGGCAAATCTGATTTCAGTACATT	A_33_P3359285
	A_33_P3359408	-0.0598012	0.376751	ATTTCTGCAGCAGGCACAACCTTTCCTAGAAACGGAGGTCCCAGTGGAGCTGGACGCCTT	A_33_P3359408
	A_33_P3359428	0.063903	0.415669	AGTCACACTCAGATGTCTGATTGTCAGCTTTATATCTCAGAAAGCATTCCCCGCAATTCA	A_33_P3359428
	A_33_P3359438	0.207617	0.677781	AAGAGACTGCAGCGAGGCGTGGAATTGGGAAGCTCTTCTGGTTTTATTAAAAACTCGTTC	A_33_P3359438
	A_33_P3359453	-0.0455521	0.133713	CCAGTGTCAAGAAGGCTGCCTGAACATAGAAAGTCTTCAATATATATTTGCTGAAATAAA	A_33_P3359453
	A_33_P3359508	-0.0551167	0.364516	ATGGGGGACAGCTGTCACAGAGGCCAATGGCACGCAGGTCACAGCCAGTTGTCCTTTTAA	A_33_P3359508
	A_33_P3359743	0.115558	0.543634	CCCTCACCCATAGGTTTGTTGCATTGAAGAAAGGATGTAGAAGGAAAATCTTTCTGGCTT	A_33_P3359743
	A_33_P3359832	0.0677871	0.318759	TTCCTAAAAGCCTCTTTGGGCTGAGGGAAGGCATGGGTGGCTCTGCCAGTTTTGGAGTGG	A_33_P3359832
	A_33_P3359846	0.0744833	0.37366	CTTTCTGCCTCTATGAATTTGCCTATTCTGGACAGTTGATATAAAAGGAATCACATGGTC	A_33_P3359846
	A_33_P3359869	0.167624	0.982967	TGTGTTTTTGAAACTAAATATAGCAGGTCATTAGTTACTTATAACTGGTGTTTTATTAAT	A_33_P3359869
	A_33_P3359878	-0.0223528	0.114639	TTCAGGTGTTGTCGGAAAGGGGACAGGTACCAAGCACCTCTATCTCCAAGCCAGCGATGA	A_33_P3359878
	A_33_P3359984	0.308032	0.140261	CAAATAACTTGCTGTGGCCCTTCAAATTATCTTCGCCATGAGGCGGAATGAAGAAAAAGA	A_33_P3359984
	A_33_P3360204	0.513756	2.32606	ACCTGCAGGTATTGGGAGATCCACAGCTAAAACCCCAGGACACCCTGGAAGCATAGAAAT	A_33_P3360204
	A_33_P3360227	-0.0481947	0.262013	ATTCGATCCGAGGTTTCTAGTCCCCAGCTGGACATCACAGCACCAACTCCCACTCAGGAG	A_33_P3360227
	A_33_P3360867	0.0523005	0.145694	ACAATGGCCTCTTTCAAAGGCCCAGCTTTTCCTTCGTGGCGGCCTCTCCAGGCCCAAATT	A_33_P3360867
	A_33_P3360886	-0.0914706	0.192465	GGAAACTTTCCTCCCCGCCTAGTCTGCGCTGGGTACTGTTGTTATTCGTGACTGTCCCCT	A_33_P3360886
	A_33_P3361217	-0.272672	1.1107	AAATGCCTAGCGGCCTCCTCATTTGCAAGCAAGCAGCGTTTTGCTGATAAAATGTTTCCA	A_33_P3361217
	A_33_P3361272	0.0587057	0.319664	CCTTGTGTAAAACTGCTGCTAAAATATATTCCTAGTGAGAAAGGTCAACTTGTGGGCTAA	A_33_P3361272
	A_33_P3361278	0.047878	0.319664	TGTATACGTGAAAAGAGTGAGAAGATACATCACTTCCAATTTTTGTTTGTTTGTTTGTTT	A_33_P3361278
	A_33_P3361287	-0.059753	0.277366	GAAGACAAAAAAGCAACATAAGAACACACTTCCCAATAATGTGAAGATCTATGACTGTAC	A_33_P3361287
	A_33_P3361817	-0.579486	0.723538	AGACACCTTCTACATGGCCAGTGCTGTTCTGGACGGCAGCAACCTCAGCTACTTTGGGCA	A_33_P3361817
	A_33_P3362232	0.00115958	0.00612309	GAACATCTGTGAAGAGCAGTTTCTGGTGTCCCTGAGTAACCCTTTTCTAACAATTCAGCC	A_33_P3362232
	A_33_P3362239	0.482597	0.688246	ATCCATCCATCCATCCATACATCAATCCATACATCAATCCACCCATCCATCACTCCCTCC	A_33_P3362239
	A_33_P3362242	-0.0710925	0.467246	TGCAATTATTACCACGATCTGAAATGCCGTCACTATTTCCTACTTGCTAAGAAATGGTGT	A_33_P3362242
	A_33_P3362320	-0.025333	0.130768	GAGGAGTTTCCTTCCCTGAGTGACCCATATCAGTCTCAGCTGAGTCCAGGCTTTAAACTA	A_33_P3362320
	A_33_P3362392	-0.0420446	0.260428	CCAATGTGAATCTGGTCCCTTTTATCAAGGAAGAAATCGAATGTGCTCTTTTCCATAAGG	A_33_P3362392
	A_33_P3362453	-0.0543481	0.213249	CTGACTCACACAGTCTTAATGAAGAACAAAGAAAACAGTTACAAGACATAGCAACTCTGG	A_33_P3362453
	A_33_P3362536	0.0469542	0.259637	AAGTACTCATAGAGTCAAAGTATGAGCATAGCAAAGGTCAGGGCTTAATGCCCAATGCCC	A_33_P3362536
	A_33_P3362548	-0.296589	1.0575	CCTCGCGGAGCGATCGATGGCTTGGGCTCGTCGCACACGCCTGCCCAGCCTCTGCGCTCG	A_33_P3362548
	A_33_P3362567	-0.0198591	0.0599818	AATGTGGGCGAAGCTGCCCTAAGGATCTTCCTTTAATTTGGAGTAATACTGTGCCATACT	A_33_P3362567
	A_33_P3362812	0.0851221	0.21467	AATAATCTGCTTCTATCCGGCCGGTTTGGTTTTATTGTACTAACAACCTCAGCTGGTATC	A_33_P3362812
	A_33_P3362991	0.0567495	0.417937	AAGTAGTTTGTGGGATTTGGGGTAGGTGGATGCAAATAAAAGCATTTATACTTATGCATA	A_33_P3362991
	A_33_P3363161	0.00310602	0.0163737	ATACACGTGTATATATGTATATATTTACAGATACACGTGCATATATGTATATATTTATAG	A_33_P3363161
	A_33_P3363173	-0.132814	0.798603	TGTGGGGCTTTTGAACGTGTGCCACTTCCCCAAGCTGTGGTAGGGCTCATGGCTTGGTAA	A_33_P3363173
	A_33_P3363186	0.0858678	0.258848	CAGGAACCCAGCCAGCAGCAGCCGCTTGCAGAAGAGCAGACATGACCGAAAATAGAAGGT	A_33_P3363186
	A_33_P3363445	-0.224466	1.22768	GACCAAAGACCATAGGTAGAAAACTTGGATACAACTTCCAAATAAACACTCTTCAAAACA	A_33_P3363445
	A_33_P3363470	0.0287902	0.14813	ATATATATGCAAAGTGTTTTGGAGAAGATGGGTACAGAGGTGATTATGGGAGTTCTGGGA	A_33_P3363470
	A_33_P3363500	0.595302	1.74473	GAGCCAGGGCAGAGCAGGAGAGATTACATTAGGCTATTATGTAAAATTTTTATTTTAGAT	A_33_P3363500
	A_33_P3363507	0.0122604	0.0447935	CCATCCCAAGAGAGAAACAGCCGTGTTTATCTACAAGCTCCTGGAGGAGCAGAGGCCACT	A_33_P3363507
	A_33_P3363515	1.54837	2.32057	CCAGCCTGGGCGACAGAGTGAGTCTCTTGTCTCTCAAAAATTAAAATAAAATAAATAAAT	A_33_P3363515
	A_33_P3363537	0.412544	1.4828	GTTACACTGTCATAATAAATAGCCACAAAGCAAAACCCCAAAAGACATCCAAATCAGAAT	A_33_P3363537
	A_33_P3363650	-0.0304965	0.205512	TGTATATATGTACACATGTACATATGTGTATATGTGTATATATGTGTGTATGTACATGTG	A_33_P3363650
	A_33_P3363680	-0.0912139	0.703335	CAGAGTGTGGAGAACAAGCCCAAGAATCACTACAAGAACATCCTTCCCTGTGAGGGCGGA	A_33_P3363680
	A_33_P3363854	0.0696925	0.247952	ATGCTTAACCCTCTTATCTATCGCCTGAGAAACACAGAAGTAAAGGATGCCCTGAAAAAA	A_33_P3363854
	A_33_P3363893	0.113128	0.74958	CGTAGGAGCTCCATCAAAAGACTCTTCAAGTTGAAATATTCCAAAGTGCAATTATAGAAT	A_33_P3363893
	A_33_P3364358	0.0254146	0.172631	AACTGACAAATCAGACGATCAGCGTCAAAGATGGCAGTAATGTTCTTAGGGTGCAGGTTG	A_33_P3364358
	A_33_P3364473	0.0114236	0.0472076	CCTGAATTTAGGCATTTAGTTGTACTGTCAAATTGAGTAGTGCACTGTGGTCAATAAATA	A_33_P3364473
	A_33_P3364493	0.107499	0.59346	AACCCACCCTGACACACACACGGATACACACGGGTGCACGCGGGCAGACACACACACACA	A_33_P3364493
	A_33_P3364631	-0.14223	0.686133	GCCATAATGACTGATTTCACCCATGAGCCAATTGCAGAGGCAACAGAAGACCAGTGCACC	A_33_P3364631
	A_33_P3364721	0.0994201	0.403403	GGCAAGCCATGTTGACGTGCCAAAAATGAGAATTCTCCAGTAAAAATAAAATAGAGTAAA	A_33_P3364721
	A_33_P3364849	0.0531555	0.274088	TGTGTGGCAATGCAAGTACCTGCTGTCATGACATCAGAAAATTTCAACTATGGCGGTTGA	A_33_P3364849
	A_33_P3364869	0.105314	0.0629839	GGAAGAAGGTGCCGTCTAGGACTTTCATAACTAGAGAGAAGACAACATCTGCTTTGAAAG	A_33_P3364869
	A_33_P3364921	-0.0852477	0.636388	AACAAATGAAAGTTGCATAATTTGAAATTCCCTTGTTACCACAGGGATCAGAATCCAATC	A_33_P3364921
	A_33_P3364929	0.00443351	0.0209071	CTACCGGGGTATCCACGTCTACTTTTTGTTTGTTTGGATGCACTTAATACAAATAATATT	A_33_P3364929
	A_33_P3365057	0.0417674	0.284833	TATGTCAGTCTTGGGAAATCAGGTCCGGGGATGAGGAGGTACACTCAGCCATTGGGCCCT	A_33_P3365057
	A_33_P3365178	0.0335115	0.182435	TAACTATAGTAGTAGTAATGTCTATACTATATTGTTTGTAATAGTAATAATATTTGCAGT	A_33_P3365178
	A_33_P3365267	-0.199168	0.571865	TGCTCAACACCACCCTCACCTACTTCTTTAGGAGTCAGAGAGGCCTGCTTCTGGTGCAGG	A_33_P3365267
	A_33_P3365506	-0.0481069	0.213249	TGATGCCAAGTTCCTCCTGACATTCACAATAATATTGAATTTGACTCAACCAAACAAGTG	A_33_P3365506
	A_33_P3365666	-0.196976	0.412289	TGCAGTCAGGTATCGTGGGCAACGGCCGCTCGTTTTGTCTGCCCTGTGTTTCTGCTCTTA	A_33_P3365666
	A_33_P3365701	0.0442805	0.116907	CTGCATTTGGTTACAAAAGAAGCCTTCAAGCTATTTTCATCAGCTTCCTAATCAAGTTAA	A_33_P3365701
	A_33_P3365845	0.383461	0.869666	GTGCAGGTTTGTGTGTTTCTGCCTGGATTTCAGGCAAATTTAAAGGTGTAAATTATTTAA	A_33_P3365845
	A_33_P3365963	0.00784115	0.00480371	AGTGTCCCCTTTCACGCCCACCCTCGCCCGGGATTCCAATGCCAAAGCGCTAAGGTTTCG	A_33_P3365963
	A_33_P3366025	0.0315975	0.220404	CCTTGGAAACGTTCCAAAATTCTCTACATTATTCCCATGGGAATAAAGAATTGAGGAAAT	A_33_P3366025
	A_33_P3366179	-0.0305441	0.150581	TCAAACTTGGGAGCTGCCCGGTGACCATGAAAACCAGGCAGAGAAGAAACAGGGAGCCTG	A_33_P3366179
	A_33_P3366224	0.312809	0.962574	CGATCATATTAGTTTGAAGGTGGCGGGGCAGGATAGTTCTGTGGTGCAGTTTGATTAAAA	A_33_P3366224
	A_33_P3366266	-0.0110784	0.0634863	GTTCCTCAGCAAGGTCTCTTTGTTCGTTAGGAAATACAACCCACATTTCTTCTCAGTCTG	A_33_P3366266
	A_33_P3366321	-0.0118254	0.0428718	CTGTTTAAACATGGACAATAGCATAAATCTGAAACTGTCAAGCTCAGTGAGCTAAGCAAA	A_33_P3366321
	A_33_P3366412	-0.00213181	0.00656377	ATTTTATATATATATATATATCTCTCTCTCTTGACAATGGAGTGAAATGTACTCTTTTTT	A_33_P3366412
	A_33_P3366471	0.00610007	0.0264104	TCCATAGGCTTTTCCTCCATTTCACCCAAATTAACGGCAATGCAGAAACAACCTTCAATA	A_33_P3366471
	A_33_P3366614	-0.284068	1.42481	TTGGATCTATGAAGAAAATGATAAATTGTCATTTGATGAATGCACTTGGCCCTGGCAGTT	A_33_P3366614
	A_33_P3366739	0.125892	0.714443	GTGTGTATATCAGGTAAAGATAATCAGGTAAAAATATCTGTACATAACATGCAAGCATAA	A_33_P3366739
	A_33_P3367037	0.0301259	0.19044	TACCACATGCCTAAGACCCGTGCTCCAATGCATCTATCAGGAATAAAGCTGATGTCTTAA	A_33_P3367037
	A_33_P3367077	0.339167	2.72354	TTGCATCTTGGGAGATGTGGGTGCTGATCTGGTTGTTTCTTGGTTTATGACGCCAAAAAG	A_33_P3367077
	A_33_P3367541	-0.0329892	0.219683	CCCAGCCATAATTTGCCTCTTGCTGTAACTAAAAGGTCACAAAAACAAAGAATTCTAAAA	A_33_P3367541
	A_33_P3367681	-0.017347	0.0390538	TCATTCATTCATTCCACAAACTTTCGTGGTGATTTTTGCCCGCTTTGAGTATGGGCGGGA	A_33_P3367681
	A_33_P3367748	-0.0436324	0.325139	CATATTAATATGGAAAAGGCCTGTTTGTTTGTGCTTGGAGAGGAAGGAGCCAGAGGAGAG	A_33_P3367748
	A_33_P3367836	-0.0372012	0.103474	GGGCATAACTTTTCCTATTCTGAGGAACTTTTCTAAGAAGAGTGCATAAAAGTTTGTTGT	A_33_P3367836
	A_33_P3367917	0.240488	0.266803	CTCTAAGTTTGTAAACATGGATGTGTGCAAAGATTTTAGCTCTAAGAATGTTTGTCAGTG	A_33_P3367917
	A_33_P3367970	-0.00435215	0.00612309	AGTTCCACTGAACACCAGACCAAGCAATTCTGTCTGTTTACACTATTAGCCTAGTTTTCT	A_33_P3367970
	A_33_P3368109	0.129235	0.446117	AGGGAGCCCTCGGGCTCTGAGAGTCACGCGGGGGGCGGCCTGCTCTCCCGCGCCCCCTAG	A_33_P3368109
	A_33_P3368203	0.086395	0.438899	TTTAATCTTGTCTCTAGTGGCGTGTGTAGGGGGGAGGACTTTATTTCCATTGGCTAAGCT	A_33_P3368203
	A_33_P3368238	-0.0836016	0.518557	CCAGAAAAATGAATAAACGACCATGAATAAAAAATTATCTGGCCACCTGCAAGTCTACAA	A_33_P3368238
	A_33_P3368303	-0.0317614	0.177178	CTCTGACGTGAAATACAGATTGAGTAAATTAATTCCCGTAGAATCCACAGTTTCTAGTTA	A_33_P3368303
	A_33_P3368323	-0.0175956	0.080399	GAGAACTTGTCATGTTGCTCTACGTGCATATGAAATACATCATTGTAACTTAGAATGTGA	A_33_P3368323
	A_33_P3368369	-0.0510307	0.296709	CAGCCATGTGTGGCCACCAAGACAGATGTGGCCACAGGGACAGATGTGGCCATGAAAACA	A_33_P3368369
	A_33_P3368636	-1.27589	2.45223	GGGGCTACACTGAACACCAGGTTGTCTCCTCCGACTTCAACCGTGACACTCATTCTTCCA	A_33_P3368636
	A_33_P3368895	0.404024	0.293282	CTTGATGTCCAGCTCCTGGTCCTGCTGGGCGGTGTAGTCCCACTTGGCTATCACAATAAC	A_33_P3368895
	A_33_P3368900	-0.452275	1.35853	AGGGCGCGCAGCGACGGCCGCTCCATGGCGGGGTGCGGTGGCAGCGGCAAGGGCGCGAGT	A_33_P3368900
	A_33_P3368920	-0.307616	0.539102	GTTAATGACTCCACAAAATCAATCCTGGGCCCACCAAATATTCTGTTGAAGATTAAATTA	A_33_P3368920
	A_33_P3368925	-0.0428391	0.116339	AGAAAGGAGCCTTGGGAAGGAGCCCCTCTGGCCTGAAAGATCAAGCCTATTGCTGGGCAT	A_33_P3368925
	A_33_P3369009	0.0122253	0.0462403	CCTGAAAGTGTCTGCATAGAAGTAACACATCCATGTACTTGATAAACTAAAGTGTAGATA	A_33_P3369009
	A_33_P3369398	-0.00579674	0.0338583	GTAGAGCAACTGGATGGCCAGCAACAGGCTTTCCAGTTTATGCTGAAAGCGTCTGTGTGA	A_33_P3369398
	A_33_P3369446	0.118728	0.621602	AGTGGGAAGTCACCAAGTCATAGTGAGGACCTTATTAAGGAACAGGAAATTCAAGCTTTA	A_33_P3369446
	A_33_P3369646	-0.462493	1.05948	AACTCCGGGACCATCTCCTTGATCTGCACGAACCTCCAGCCCGAGGTGAGGAAGCCGATG	A_33_P3369646
	A_33_P3369667	-0.236036	1.07883	CTGCAGATTAGGGGTGATAGTCAGGGTCCCACCTCCTCTATCTGTCAGCAATCCAGTGGT	A_33_P3369667
	A_33_P3369716	0.097878	0.782516	CTGCAGACCCTAGTTTTAGAGTTTCACTTCTTAAAGACCTTCATCCTTATTAAAATGGTA	A_33_P3369716
	A_33_P3369864	0.162907	0.694649	GAATTTAGCTAGATTGGTGTTGGATTGTTCCTCCTGAGAATAAAAATGGAATTGTAAGGA	A_33_P3369864
	A_33_P3369991	0.103262	0.308035	ACTTCTCTTTGCTGTTCTCAAGTTCAGGCGTCCGGAGAAAGGCAGGGAGCTAGGGGCTCT	A_33_P3369991
	A_33_P3370015	-0.152092	1.37366	GTGCCCTCTTGCAGAAAGCCCCTTTGGGCCAGGTTACTGCTAGCCTCTGGAATGACCTTA	A_33_P3370015
	A_33_P3370212	-0.0070242	0.0315171	CACTTCAGCGAAGGAGCTATAAGGAGGAGAAATCAGGAAAGGCTAAAATTACAAGAACTA	A_33_P3370212
	A_33_P3370265	-0.0839187	0.462181	ACGAGCGCCAAAAGTAGCGTTTGCCAAGAAAAAGATTCGAGCTCGGGGAGCGGGTGTCTC	A_33_P3370265
	A_33_P3370325	0.100223	0.935542	ATGTGTTTTATAAGCCTGTCAAGAGATGAACACTGTCCTCAAACACAGCAGCACTGCCTC	A_33_P3370325
	A_33_P3370515	0.223751	0.769551	CGTTCCCCCGCCCCCGCGACAGTCTCCCGTTCCCCCGCCCCCGCGACAGTCACCCGTTCC	A_33_P3370515
	A_33_P3370612	-0.390023	0.767004	TCTACCTTTAACTGTCGGACATGTCTGAAATTTGGGCAAGTTGTGGGAGATGGTGCTAAG	A_33_P3370612
	A_33_P3370634	-0.232382	1.88273	ATGAGCTGAAGACTGATTACAAGAATCCTATAGACCAGTGTAATACCCTGAATCCCGTAA	A_33_P3370634
	A_33_P3370875	0.131026	0.785156	CATCTGTAATTATGGAAGATGTTTCAATTTATTAAGGCCTTCCCTAGCTTCTCTCAACAA	A_33_P3370875
	A_33_P3371142	-0.0189336	0.0660068	TACTGAAGAAAATCTGGGGTTCTGCCCAAGGGTTGGACTCCATGTGAAAGGACTTAGAAA	A_33_P3371142
	A_33_P3371144	0.126785	0.140862	AGCGAGTCCGTGATCCCGGCCGCCCCCAGTAGTGAGCCCGTGCGCAGAAGCGCCGGCTGA	A_33_P3371144
	A_33_P3371185	-0.00575915	0.0268721	CACTGGGCGAGGTTGAAAAAGACCTTTTTAATCTATAAGTCGGTTTTTGAAAATTCAAGT	A_33_P3371185
	A_33_P3371215	-0.0200275	0.107905	TGTGTGTTTTCTTTCCATCTTTTATGCTAGAGGAAGTCCGCAAGCAACAAGTGGTCCTCG	A_33_P3371215
	A_33_P3371260	0.00014646	0.000869459	AAGACGGGAGTCCTGGAGTCCAGGATTCAGATCTGGTTTCAGAATCGAAGGGCCAGGCAC	A_33_P3371260
	A_33_P3371305	-0.132813	0.640165	CCTAAAAGCAGACATTAAACAATAAAATGCCACCACATACCTTGCCCACAAAATAAAATC	A_33_P3371305
	A_33_P3371325	-0.481878	1.2204	CTTCATTTTTCTCCTCTCAGTTTTACCGTTGTTGGCAATAAAGTTATCTGTTCTCAAAGC	A_33_P3371325
	A_33_P3371650	0.221189	1.88273	CACTTTCACTTAATCGTTAAATTGCCTTAAAATTGCATGCATAGTATATTGTAATTCACA	A_33_P3371650
	A_33_P3371708	-0.551714	0.531653	AATGAGGTGATAGAAACGCAAAGCAGCGACCAATGACTAGCTGAGTTGGGCTGGGCCGGC	A_33_P3371708
	A_33_P3371769	0.206635	0.369572	TGCACTCTGAGACCAAGATGGGTCACCAGAAGCTATGCTGGAGCCACCCGCGAAAATTCG	A_33_P3371769
	A_33_P3372104	-0.0673224	0.226214	AACACACAGCATATGCCTTCCATGTGCAGCATAAATCCCATTGCAGTGAGCCATGTTACA	A_33_P3372104
	A_33_P3372161	1.11411	0.739929	AAGCTGGCTGTCCTGAAGTATTAGAAGGTGGATGAGAATGACAAAATGAGCTGCCTTCGT	A_33_P3372161
	A_33_P3372667	0.0265719	0.132533	CTAGGACATCATAGCTCTCTTTCATCCCTCTTAAAAGTTAATACCATTATCAGTTAACAG	A_33_P3372667
	A_33_P3373009	0.0358719	0.209715	TCCTGCCATTTTTGTCAACCGCCAACTTCCGAGCGAGCGGGCAGAAACTGAAAGGAAGGG	A_33_P3373009
	A_33_P3373119	-0.224411	1.45346	ACCCATGGTACAAGGAAACCTTTGGGTCAGACCCAAACTGCCTCAGTGGCTCCCTTCCCA	A_33_P3373119
	A_33_P3373163	-0.141704	0.185752	TATGCTTTGGTTTTCACCATCTCGGGTGCTATGGCCACCATGGTCTCCAGTGGCCTGGGT	A_33_P3373163
	A_33_P3373194	-0.114836	1.05061	CCTTTGGGCAATACAGCTTATGGGGCCCCAGAATGTGCTGTGCAGTCTTCATACATCTAA	A_33_P3373194
	A_33_P3373200	0.0249208	0.08302	TCTGTTGCAGGATGACCATGAAAGGTGACAGCCACTCCACAGCAACGATGCCAGCCATGG	A_33_P3373200
	A_33_P3373203	1.11325	5.58838	CAGTGATCCAGATATAGAGCCGTTGCTCTTGCTTCTATAAGTGTAATATTTTGATTCAAA	A_33_P3373203
	A_33_P3373348	0.281513	1.32975	TAATTAAGGCAAAAGTTGTGGGAGGTGGAGTATGGTATCACAGCTACCAGTAATACCATA	A_33_P3373348
	A_33_P3373418	-0.00218882	0.00744648	AGATCAGGTTAAGGAGAGGTGAGCATAACCTTGACAAGTTAAAGCATGCTTCTTGGGCTG	A_33_P3373418
	A_33_P3373437	0.293784	0.395774	TCCAGCCGGCTCCTCTCGGATTGAAATTCTCCGGACTTCAAAAGCTCCCAGCTTGGCTTC	A_33_P3373437
	A_33_P3373580	-0.11365	0.546682	TATATATACACACATGTATATATACACACATGTATATATATGTATGTGTATATATACACA	A_33_P3373580
	A_33_P3373584	0.0308139	0.206908	CACACATGTATATATACATGTATGTGTATATATACACACACATGTATATATACATGTATG	A_33_P3373584
	A_33_P3373771	-0.0833688	0.41005	AGGGAGGCGTTAGTGCCCCACGGAGCAGGTGAAGAAATGGAAACTCAAGGGTTAAATGAA	A_33_P3373771
	A_33_P3373805	0.896954	3.25806	AATTAACTGTTGCATGAGATGTGGGGTATGAGAGAAGGCCTGAGTACCTAGAAGGATTGG	A_33_P3373805
	A_33_P3373810	-0.207724	1.51856	TTTATAGTAAGCCGAGGTGATCACCAGCCTCCCTGAGCTAAAATAATCACAGACTTTTTT	A_33_P3373810
	A_33_P3374035	0.0397682	0.238072	TGAGACTCCACGCCCAGTCTTTTCTTTTTTCTTTTTTAGAGACAAGGTCGGTCTCTGTCG	A_33_P3374035
	A_33_P3374170	0.0283985	0.0545314	AGCATGGATTGATACTACCAATGAAGACATTAACTGGAACCGTCCATGCCTTGGGGGAAT	A_33_P3374170
	A_33_P3374180	0.0114826	0.0599818	AAATGAAAAACAGAAACATGACGGCCTCTACCAGCAAAAGCTCGAGGGTTGGAAAGAGTC	A_33_P3374180
	A_33_P3374215	0.0181509	0.0362122	ATGCAAGTAAGAGCAAAACCTATCTCTGACTTGGTGTTCCTCTCCCACTTGTATCCTGAG	A_33_P3374215
	A_33_P3374318	0.0617388	0.368556	TAGGTATGATTTACGTACTTTGAGCAGCCAAGCCTTCTTCAGAAGAAACCTGAGCGGCAT	A_33_P3374318
	A_33_P3374343	0.0788026	0.315155	GGACAGAGTGGGGACACCCACGAGCTTGGCTCTGCCTTACAAAGAAATGAGAAGGAACCC	A_33_P3374343
	A_33_P3374553	0.0487022	0.194499	ACAAAGAATGACGCCCAGTTTCTAAGAGTCATTCCGTGCTTTACAATCAGCCCACAACCA	A_33_P3374553
	A_33_P3374718	0.0595422	0.353596	AATAGCAAGGGGCAATGTCCTTCCTACTAATTACATTAAATGTGAATGCCTTAAATTCCA	A_33_P3374718
	A_33_P3374903	-0.0250976	0.0530567	AAGTGTCTTTGTCTTCCGAGTTAACCTGTGTAAAGTTGACAGTGGTGCAGGTCTTCCTGT	A_33_P3374903
	A_33_P3375002	-0.200569	0.869666	ATGTTCTAGATGCACAGATTTGGGGGCTTGATTGACAACCTGACACCTCACTCTAAATCC	A_33_P3375002
	A_33_P3375026	0.0456053	0.278189	CTTTTTAAGGTCTATGTAAGGACACATACAACCACCACAAAATGACATACATCCTTCACT	A_33_P3375026
	A_33_P3375086	-0.096071	0.493495	AATCTCTCATTGACAAGGTGAAGGATGAGAGGGGAAGAAAAACGATGCGAGTGTCCGAAA	A_33_P3375086
	A_33_P3375269	0.026249	0.17134	ACCGTAGGAACTCGGGACTTGCTGATTCTCCTTCCTTATCCTCAAGGCGTTTGAAGCACT	A_33_P3375269
	A_33_P3375284	-0.0166182	0.0783135	CAGAGTGAGTGAGAATTGGGGTAGAACGGAGCAGTCACCAGATGTCTTGCTTCCTACAGA	A_33_P3375284
	A_33_P3375348	0.0590174	0.246417	CAGAATCTTCAAGTTCCGGGCACAGTATAATGGGACCCCTGTCCTCGGCTCAGAAGGGAT	A_33_P3375348
	A_33_P3375496	-0.0646971	0.184422	TTCCTCATCTTCTTCTTTGGGAGAAGGAGTCTTTTCCTTTGATGCCTTTGAAGCTGTGGG	A_33_P3375496
	A_33_P3375506	-0.0928792	0.522879	CTTTAGAAGAAACACCTGGAAAAATAGTATCTCCACTTTGAAAATGCAGAAATACAGGCA	A_33_P3375506
	A_33_P3375556	0.109994	0.61261	AGATAGGCTTCTCAAGCCAATTACCACAGTAGGCAACTGAAACTTAATCCCGCATGAGCA	A_33_P3375556
	A_33_P3375657	0.0959767	0.510042	AAAGAAGCTGCTACTCAGCTCCAGCCAGTTGTTTCCTTAAGGGCATGCAGGAATCAGTAG	A_33_P3375657
	A_33_P3375668	0.118108	0.300162	GCAACCGAATTCCAGTTTAGAGGCAAATTTGGTCGTGGACACCGTCAGCCACCTCAGTAG	A_33_P3375668
	A_33_P3375710	-0.523234	1.42829	CATGTCCTCACCTCTTGCTACAGCAGCAACTTTATTTGATTTGATGTATATGAAGAAATA	A_33_P3375710
	A_33_P3375775	-0.513914	1.12205	GATCTAATTGCACTACTGCTTGCAATGCTTGTTTTTAGCGGTGAGTGCTGGTTTAATTTG	A_33_P3375775
	A_33_P3375794	0.0678404	0.332547	TGTAAAGTATTTCAGATCCGGATAATTCAACCCTTACTGCCAGGCAAGGGCACCCAAGTT	A_33_P3375794
	A_33_P3375814	0.0746687	0.414539	GAGCCTAACAGTGCCAAATCATGTCTGAGATGAAATGCTGCATGATACATAATCAAACAG	A_33_P3375814
	A_33_P3375889	-0.0452289	0.253366	ATCACTAAAAGGGCACTCAGGAGTCAAGCAAGATCAGAAAATGGTAGGAAGAGACGTGCA	A_33_P3375889
	A_33_P3375894	-0.147404	0.5867	AACACATCTGAAATCTACAATGACATAGAAGTGCTGAAGCGGATGAGCATGGCTTGTGGG	A_33_P3375894
	A_33_P3376017	0.467912	2.18709	GCTGTGCTTGGGGCATGGCAGGAACTCAATGAATGCTTATTAAATACTGTAAATGATAAA	A_33_P3376017
	A_33_P3376021	-0.0321912	0.189767	GACTACAGATTCCGTCAGCTCAAAGCATGCTCTGGAATTATGCTTGGAAATAGCATGTGA	A_33_P3376021
	A_33_P3376071	0.215781	0.88941	GATATTGACATGATCAAGGTCAACACCCTGATTCGGCCTGATGGAGAGAAGAAGGCATAT	A_33_P3376071
	A_33_P3376075	-0.0271218	0.0594835	GATGAATCATTTGTCCCCGCTGCAGTTGTCCCTCTTGGGCAGGGTCAGGGGGTGTCTTAA	A_33_P3376075
	A_33_P3376518	-0.0323031	0.146302	CTCTTTTTAACAATCGGACCTCACAGGAACTAATAGTGTGAGAAGATGTTTAACATATTC	A_33_P3376518
	A_33_P3376781	-0.151347	0.278189	AAGAGTTATCTGCTGGGAACATGTCTAAGAGCCTGTTTTGGAAACACAAGCTGGGCTTCT	A_33_P3376781
	A_33_P3376873	0.699034	2.34679	ACTTGTACAAGACCACACAGCAGGCAAGGGGTAGGATTAGAAGTCAGCTATGCTTCATTA	A_33_P3376873
	A_33_P3376954	-0.0884613	0.305395	CGCATGGGATTACTTATAACTATATAGGAGCCTAACACGATAATGGAATCAGAATATACT	A_33_P3376954
	A_33_P3377269	-0.020722	0.0974532	CCTTGTTGTCAACTCCCTCTTCACGCCTCATTTTATGAAATCAATAAAGAACTGAAGCTC	A_33_P3377269
	A_33_P3377391	-0.0411499	0.305395	CTTCCTTCTCTTGGCTCCAAGGACGTAGAACGGTTGCTATGGGGATTCCTTCATTTGTAA	A_33_P3377391
	A_33_P3377399	-0.310895	0.645892	CAGTTACAGGTGTAAGCCACTGCCTGGCCTAAGATATTTATTTTAAATTGTATTTATGGT	A_33_P3377399
	A_33_P3377705	-0.137228	0.480172	ACAGGCGATGGGATCCATGTCCAAGCCACGACTACGGCCTTCATAGGTGGAAAAGGGTGA	A_33_P3377705
	A_33_P3377714	0.00956614	0.0584886	AACATATAGATGAAAGTCAAAATGCTGGGCAGAACAGTAAGAGGCACACTGAGGCCCAGT	A_33_P3377714
	A_33_P3377911	-0.0989655	0.235824	AAACCCCAGGGGAAGTGACCTTAAGCCAGTTTGCTGGCTTTTCATGTCACAGAAAACAAT	A_33_P3377911
	A_33_P3378216	0.100814	0.449772	CTGGTAGCGACAATGAAGCCCAATGTGGATGACAAGGAATACTTCTTCAAACACAACTAG	A_33_P3378216
	A_33_P3378269	-0.0437853	0.236572	AAGAGGCTTTGCACTGCAGTCCATATACACCTGGTCAGTATGAATTTTGCATTTTTGTGA	A_33_P3378269
	A_33_P3378412	-0.120235	0.388277	AAGTTATTTAGGAATACAAAGGACAGACAAAAAAGAGCCATATGCACAGGCCTCATTTTC	A_33_P3378412
	A_33_P3378549	-0.0723785	0.407823	AACATTCCCCCAGTGATTGACCACATCACACATCCAGGGTCCAGTGAGCCTGGCCTCAGA	A_33_P3378549
	A_33_P3378634	0.0403749	0.191789	CCCAGGTTGAGCTTAAACAATCTCTTTTCTGTGCTCCAACTTGGACTCTAGGTGAGTACC	A_33_P3378634
	A_33_P3378684	0.0447452	0.260428	GATGTATTCTGTTGCAGTTGGATGCACCTACAAAAATCCTCTTCAAAATCCCATCACTTC	A_33_P3378684
	A_33_P3378737	0.158713	1.4023	GCCTGTTTTTCATAAAGTCTCAGATATGAGCTTGCCCTCTTCTGATAAAAAGATTTTATC	A_33_P3378737
	A_33_P3379076	-1.77988	1.36151	GACAGTTTAGCGTCGGTAGCCGCGAGAAATATATAAAGAACACGAGTCAAATGACATTAA	A_33_P3379076
	A_33_P3379116	-0.00993804	0.0634863	ATTGAGAAGCCAAGAGTCACTGTCTACTCTCATCACCCAGTGGTGAAATGTTCTCTTCTC	A_33_P3379116
	A_33_P3379136	0.0688989	0.484126	TGCGCTTTTTGTCCTCCTTCGAGTTTTAGCAACTGCCTTCTTAAAGCCCTTTTCGGAAAT	A_33_P3379136
	A_33_P3379176	-0.147167	0.642065	TTGTTGAACCTGTGGCAAAGCAAGGAGGAGACTTGGTCTACTCCCTCCTGGGCAGCCTCT	A_33_P3379176
	A_33_P3379231	0.161811	1.01773	TTTCATTGCTATGTTTTCTGCTGTACCTGTTCTGCTCTTTAATGCTTCAGTTGCAGCTGA	A_33_P3379231
	A_33_P3379681	0.0678321	0.295849	CCAGAGCTATACTGTGAGGATATTTAAAATAAAGATATGTAAACATGGCACCTTGAAGTC	A_33_P3379681
	A_33_P3379712	-0.0395109	0.195179	GATTCTTCAGTCTTGGCAAGTATCTGTACCTAAAAAGCAGTTTTTCTACCTAATGTCTTT	A_33_P3379712
	A_33_P3379776	-0.129373	0.718967	ACATCTGGTGGCAGCAAGCCCTGAAACATGAAATTGAAGTTCTCTCACTAAAAGGAAATA	A_33_P3379776
	A_33_P3379791	-0.00704611	0.0409586	GGATGGATTCTTAAGCTATGGAATATTGCTGAAATCAAAGCTGCTATAATGCAGTTATAC	A_33_P3379791
	A_33_P3380006	0.0269624	0.159267	ACACATATGCATATACACATATACACATATGCATATACACATATACACATATGCATATAC	A_33_P3380006
	A_33_P3380236	0.0589215	0.216096	GCTTCAAAGCCACTTTCCAGCTTTGTAGGAAGTCTCTACATTTTTAAACCTCCATTTTTT	A_33_P3380236
	A_33_P3380246	-0.0634091	0.244125	GTACAGACTCCAACCCAGCTGAAACCCATTTCATGAAATGTACTTTATATAAACCTAATT	A_33_P3380246
	A_33_P3380372	-0.161117	0.69897	TCTCGCTCTCATGGCATCTGCTCAGACCTGCACAGTCTGATCCAGAAATATGGCCACAAT	A_33_P3380372
	A_33_P3380647	0.0467239	0.226945	TCCTTCATCGCAACCTTGAAATACCTGGATGTCAAACATAAGGAGCATCCGAACAGGTCA	A_33_P3380647
	A_33_P3381132	0.0665885	0.37059	TTCGCCGAGCGGCCCGCGCAAAGGCAGGGGCAGTCCAAGCACCGGCGGGACACGCGGCGC	A_33_P3381132
	A_33_P3381259	0.248372	0.514279	TTGAGCAAGTTACTAAATCTCTCTTAGCCTCAGCTTCCTCATCTGTAAAATGGTTGTAAT	A_33_P3381259
	A_33_P3381429	0.126813	0.394695	TTGTCAAGGCCACCTTTGATGCTGTTTCTAAGACCTACAGCTACCTGACCCCCGACTCTG	A_33_P3381429
	A_33_P3381613	-0.1322	0.752027	TGACCTTACTGCTGCTCACACTCTCCGTCCCAGAATGAAATCCCCAGAAGATGGAAGAGT	A_33_P3381613
	A_33_P3381701	0.0209904	0.103474	AATCTACTGTCATTAGACCCACGGGGTTTCTTGGTGATTAAACGTGTGTGTTGCTCTCTG	A_33_P3381701
	A_33_P3381963	0.103717	0.718967	GAATCACTGTTAACTGTTGGGAGTATACTGAACTCTTTAGTTAGGTTGCAGAGAAGTTGA	A_33_P3381963
	A_33_P3382041	-0.149203	0.801343	TACGATCTTTTATCAAAAATAAAGGGAGATTACTTCCAGTACCTTTGTTGCACGTGGTGA	A_33_P3382041
	A_33_P3382105	1.58916	2.09691	AAGCACTAAACGTGGAAAGGAAACCCGTACCAGCCACTGCAAAAACATGCCAAATTGTAA	A_33_P3382105
	A_33_P3382111	-0.21896	0.356547	ATGTTTTTGCGATACATTTTTACCCACACCTGGGCAACAGTGCACCCTCCACGTCCCCAG	A_33_P3382111
	A_33_P3382118	-0.438136	1.18046	TATAAACCAGTTTGTTAGGCTCTCTGGGTTAGGGACTCTGCATTTTCTTCCTCTCCTACC	A_33_P3382118
	A_33_P3382147	1.08927	1.86012	CTGGTTGGCATCTGTCTCTGAGGAATATATAATTTCAGTGAAGAATGTTCTCATTTTTAG	A_33_P3382147
	A_33_P3382276	0.605031	2.01323	TGGGAGTTGTATTTTCTCAGTTGCTGGTGAAATTTGAATTCCCAAGGGAATACATTTATC	A_33_P3382276
	A_33_P3382281	-0.00013911	0.000869459	AGCACCATTGCCTGCTTCCTTCTTCCTGAAGGAAGGGGAAAATCCACCCTTCACAATTAA	A_33_P3382281
	A_33_P3382489	-0.0290869	0.140862	CTTCCCTCTCCTTAAGGGTTCTCCCAGGAGAACTCCCTTAATAAATCACTTGCACAAGGA	A_33_P3382489
	A_33_P3382634	0.172765	1.44612	AGAGATGGCGAGTGGGTGCACTTTGGATCATCGACAGCAAAAATTACGCAGGGCAAGCTG	A_33_P3382634
	A_33_P3382685	-0.310711	0.686133	TGTGTATATATGCACACATGTATATGTGTATATATGTGTATATATGCACACATGTATATG	A_33_P3382685
	A_33_P3382949	-0.0695064	0.47237	CTTCCCAAGGAATGGGCGAATTCCCCAAAGAGCAGAGCCGAGACTCGAATTGTTGTCCGT	A_33_P3382949
	A_33_P3383009	0.0782867	0.301899	AAGACAAGAAGCAGTTGTTCAGTGACTGGCAGGACTTGGTTGAGAAGTTATTCCGATCGT	A_33_P3383009
	A_33_P3383075	0.0686386	0.429457	TACTTTGGGAGTTAACAGTGCAAAGATGAACCTAGTGGGTAAGGAGAAGCTGTCTTCACG	A_33_P3383075
	A_33_P3383079	-0.118451	0.709965	CTGTGCTTGTCTGGAAGAACTGAGAAGAAAGTAAGATGGTTGAAAAGGGGGGACAGATAA	A_33_P3383079
	A_33_P3383084	-0.0605982	0.407823	ATCCTCTGTTGATACGAACACACTGAGACTAAGAATTGAAGTAATGCAGTTTTAAGAAGT	A_33_P3383084
	A_33_P3383356	0.0111734	0.0624821	TTTTTTGCATGTTTTGCACTTAGCCAGAGGAAGTCTGGCGCATCCGAGCCGGCCAGCCGA	A_33_P3383356
	A_33_P3383371	0.2426	0.69037	TGTTCTTGAGAGGAGGGGACCTAATTGTTACCAGAGAGGAGAAGAAACTCTGTGAATTAA	A_33_P3383371
	A_33_P3383950	-0.0365852	0.171985	CAGGCAGACAGATTCCAGCAAGGTCAAAGCATCCTTTTTTCTTTAATAAAATATCTGAAT	A_33_P3383950
	A_33_P3383975	-0.24053	0.463442	CTGCTCTAAATAGAAGGATTACAACATAGTGGTTAAAGAGTGTAGGCTTTAGATAAGTGT	A_33_P3383975
	A_33_P3384255	0.0899777	0.492144	CAAAAGAGGTGGTCCTCAGAGCCCATGAATGTAAGTTGAGATGTGAGTCCTTGGATATTA	A_33_P3384255
	A_33_P3384260	0.316522	0.455932	GCCATGCAGTTTACATGAGCTGTTCTGCAGCTCAAATTCCATTTTGTGAATGGGTTTTTT	A_33_P3384260
	A_33_P3384265	-0.0252715	0.153663	CAGTCTTCAGTTTTTCAGCTAAGTTCTGACATGACGACACAGACTGAACACCCTCAGACA	A_33_P3384265
	A_33_P3384337	0.0626188	0.498941	ATGGACCTTGAAAACTGGAAAGAGAGTAACAATTTACTGGTGGGAAGAGGAAATCATTAG	A_33_P3384337
	A_33_P3384362	-0.3157	2.04721	GTTTTTTGTTACTACTAATCCACCAACTCTTGTTTTCACTCAGAAGCAGATAAAATGGAC	A_33_P3384362
	A_33_P3384628	0.0961393	0.484126	TACACAAGGAAGCTCTTACTAAAGTCACGGAGAGCAAACAACAAGTGGCAGAAGGGAATA	A_33_P3384628
	A_33_P3384657	-0.0229665	0.0909791	GCAGAAACATCGATCTAATACAAGACAGATGCACATCAACACCAAGTTCTACCTCTGAGA	A_33_P3384657
	A_33_P3384694	-0.215879	0.718967	TCACCTTTTGAGCAGCGTGCCTCCCCGTACTACTTCCGTAAAGGAATCCCCAACGTGCTG	A_33_P3384694
	A_33_P3384750	-0.0999555	0.543634	CGCTTATCACTGAAACATACTCTAAACCACTAGCTGTTAATTCCTCAGGACATAATAAAT	A_33_P3384750
	A_33_P3384942	0.0548801	0.395774	TGAATATTTGGCAAAAGTATCATTCCGATGACTGCTTTGTAGTCAGTGTGATGTTTGAAA	A_33_P3384942
	A_33_P3384977	0.0204086	0.119186	GGCATTGGCAATGATCTTATTCTATGCTGCTTAAAGAGATTAAATTGACTTTGCTCTTGT	A_33_P3384977
	A_33_P3384997	0.0527069	0.349692	ATTACTTCCATTAATATTGAGCCAGGAGTTGAGGTGGATGCCATCATTGCAGATGCTTAA	A_33_P3384997
	A_33_P3385387	0.159741	0.123782	CAGAAGAGTGAAGCTTCCTGTCCGGGAAAACAAAACGGCCGTGATTGTGGGGAGCATAAC	A_33_P3385387
	A_33_P3385441	0.0361213	0.236572	CTTGATTTGATTCCCACAAATTCATGGAGCATCAGGTCCAACATTCTGGATTCTACTTGA	A_33_P3385441
	A_33_P3385671	-0.349	1.18509	TAACTTGCTTTTAAACCCCTTGAAAATACCGCTGCAGTGTGGCTTTCTCTGCTCCATTGC	A_33_P3385671
	A_33_P3385686	0.152464	1.21538	ACAGTTGGCATACTTTCTCTCTCCTTTTGTCTCAGGGCTTGGTTTGGTTTTTTAACTTCT	A_33_P3385686
	A_33_P3385912	0.0516381	0.337242	AAACACAGGTATTTGTGTTTGGCTGTTGGTGCTAAGGAAGGCTGTGAAAGAAAAGAGTGG	A_33_P3385912
	A_33_P3386463	-0.0409888	0.280669	ACAGAGGTGCTCAGCAGCATCAGCGACATCAACATGATCACCATCAGCATGCCCATGGGG	A_33_P3386463
	A_33_P3386487	-0.0917783	0.882729	ATGTCCCAGGAATTTGACTCCTGCACCCAATTCAGTGGTTCTGTCAAAACAGTTCTCTAG	A_33_P3386487
	A_33_P3386508	0.232696	0.59176	ACTGCTGGATCCCTCTTCTTCCTGCCAGGAAAATAAAAAGGTTCAAAAGGAAGTTGCTGC	A_33_P3386508
	A_33_P3386572	-0.00386378	0.0195421	TTTTTGATTAAATGAATGAGTAAGTTGGGCCTGCTCCCAAGCACTAAGCCCTGAGGTCAG	A_33_P3386572
	A_33_P3386723	0.020622	0.106238	ATCATGGCAGAAAACTGGGCCCAATATGGCAAGCTGGCTCGGAAGAACCGAGAGGAGCTG	A_33_P3386723
	A_33_P3386835	0.185938	0.379864	TAACAACAGTGGGAGAACAAATAGGAACAGTTCACTGGGATGTTGGTCCCCAGAAATTGG	A_33_P3386835
	A_33_P3386870	0.0422495	0.228413	TGTGTGAGCTCTGCAGAGAGGGCGATGTGCTGTTCCCATTCGACAGCCACACGTCTGTAT	A_33_P3386870
	A_33_P3387016	-0.0494232	0.205512	AACAAGATTGGAATTTACAGAGAACTGGACACACTCCAACTACAGAACCTTCTTCGCTAA	A_33_P3387016
	A_33_P3387062	-0.0290774	0.126679	ATTAAGATCGCAGACTTCAGCTTCCGTACCACATTCCATGAGAAACAGAAGCTGATAGCC	A_33_P3387062
	A_33_P3387095	-0.0385817	0.193142	ATATGGGAGATGGGACGGGGTCTCAGAATCCTGTAGGAGTTGCGTTTGAAAATCGAAATT	A_33_P3387095
	A_33_P3387106	-0.00049861	0.00217692	CCCTCCAGATTATTCCTCCTGAGCTGCAGAGGAATGAAAATCCGAGCCCAGGACTTTTTT	A_33_P3387106
	A_33_P3387493	-0.469231	1.32975	GGACGTCCATGTTGCCTTTTCAGAACATTCTCTTCATTTTTCTCCTCTCAGTTTGACCAT	A_33_P3387493
	A_33_P3387636	-0.0104279	0.047692	CTTCATCAGAGAGGAAATCAGTGCATTGACTCCTAATTCTAATATTAGATTCAGAGACTT	A_33_P3387636
	A_33_P3387786	-0.105193	0.522879	TAGGACACTGAACTGGTGCTGAGGAAGTGGGAGTTTGTGCTGAGGCCGTTGGAGTCCTGA	A_33_P3387786
	A_33_P3388527	0.274982	0.742321	GCCCCGGGCTCTCCGGAGCTCCCCTCCGGGCCGAGCCGCCCGAAGCGGGCGCCGGCGTAG	A_33_P3388527
	A_33_P3388641	0.111254	0.962574	TTTTGCACACTAATTAATAAACTACTGCAACGGAAAAAGAGAAAGCAGGCAGAATGCAAA	A_33_P3388641
	A_33_P3388883	-0.0827005	0.207608	CTGTACCAGGGATGGCAAGAAAAGGCAAACCTTGTCTTCGCCTCCTACCTCCCACCATAG	A_33_P3388883
	A_33_P3388888	-0.0959895	0.716699	ATCTGCCCAAAGTTTAAGAATTCCCAGGCAAAGAATAGGGCTTTGTTCTCAAAGGCCCTG	A_33_P3388888
	A_33_P3389028	-0.191884	1.29073	TGGAGTTTCTGTCTGCACTGGGCACTGGAGGCTGTCCGAAAAGGGTCCGAAAGGGGCTGA	A_33_P3389028
	A_33_P3389113	0.601191	2.21538	CAGTGTGTAGGGTATGCCATCATTTGTATGATATAAGGTCGTATATCTGCCATCTCAAAT	A_33_P3389113
	A_33_P3389168	-0.024052	0.151195	GCTCTCATGGTTTAAGGTTTTAAGAGCAAAATGATTTCCAGTCAATGATGCATGCTTTAA	A_33_P3389168
	A_33_P3389216	0.0943613	0.651695	GGATGGCTTTTGTCTATGAATACTTTAAATACTTAAGGGTAAAAGGTGGGAAGATGGATA	A_33_P3389216
	A_33_P3389540	0.588976	2.21325	AACAAGACCCTGGTGAAGAATTGCTTCATGCTCATTGACAGCACACCATACTCATCGACA	A_33_P3389540
	A_33_P3389558	-0.0874981	0.383	AAAGACCCAAGCCATCTGGCAAACCTGACATAAAGACAAAATAAAGTGATTGAAACAGTC	A_33_P3389558
	A_33_P3389578	0.357951	0.935542	TCCAGTAATCTCAGCACTTTGGTATGCTGGGGTGAGAGTATCACTTGAGGTCAGAAGTTT	A_33_P3389578
	A_33_P3389668	-0.0126912	0.05061	CAACTTTTGCACTGAGTTAGGACTTTGTTCCTCAAACTGGAAGAGGCATAACAATCATCA	A_33_P3389668
	A_33_P3389758	-0.110196	0.68403	AAGCCGGATGCATACGACCTGAGTGACGGGAGACCCTGAGGCTGTTTGTCCTCCTGAAAA	A_33_P3389758
	A_33_P3389773	-0.0388864	0.166853	GTCACTTTCAACCAGATGTTACTTCACCCCTACGTCCAACTGCCAACCTCTGATTTAGGC	A_33_P3389773
	A_33_P3390086	0.237662	0.334419	GTGCATCTGTATGTGTATGTGTGCATGTGTGTGTGCACTTGTGCTTTTGTGTGTGCATGT	A_33_P3390086
	A_33_P3390092	-0.219526	1.22621	TCCTGAATCGACTACTGTTTTCCCCTCAGTGATTCAAATACAAGAGAAATTTTTCTCATC	A_33_P3390092
	A_33_P3390097	-0.0931147	0.8041	CACATCTAGGAATTTACCCTACCTGCATGCACAGAGATTTGTAATATTGACAAATTACAA	A_33_P3390097
	A_33_P3390226	-0.140725	1.11976	TTTTAAAATTGGGGGAAGTTTCCTCGTGCACTTTGGGTCTCTTACTCTGCGCATGTGGAT	A_33_P3390226
	A_33_P3390349	-0.296653	0.607303	TGATCTCAGCTCTCACCACCTTCCCTGTGGCAATGGGATTCAGAGCCAGGACTGGGTACA	A_33_P3390349
	A_33_P3390591	0.188787	0.394695	ATGAGTCTGTCTTTACAGATGAATGTTAAAACTGGGTTGACAAGAGAGAACACTCACTTT	A_33_P3390591
	A_33_P3390673	0.312971	0.91364	GAGATGACACTTCTGCTGTTCCCAATTCCAGCATTAATTGGATTAGTTATTTTATGAAGA	A_33_P3390673
	A_33_P3390678	0.0986473	0.785156	GCTTCTTTCTCTCATAATTTTTAATAAAGTGGAATCACTAGAGAAAGTACCGGGGTTTCT	A_33_P3390678
	A_33_P3390753	-0.0134098	0.0670192	GTATTAGAAACTGTTGCCTACACCTCTTTTAATTGGTGAACATTTTTCTAAGTTGTGGTC	A_33_P3390753
	A_33_P3390823	-0.742391	2.9393	ATCATGACCTTCCAGAATTACGGGCAAGCGCTGTTCAAACCCATGAAGTAAGTGCCGAGG	A_33_P3390823
	A_33_P3390873	0.668525	0.360514	TAAACTTTTGGCCAAGAGAATGAAGGAGGCTAAGAAGCACCAGGGACAAATCGTGAAGAG	A_33_P3390873
	A_33_P3391097	-0.0121652	0.0655015	TTCGAAGAGGAGAGACTTGAGCAGTGTGTGCAGGGCAAATGGGCTCAAATATGCAGGGAA	A_33_P3391097
	A_33_P3391100	0.154323	1.22548	ATGTAATGCAGAAGCTCATGGCAGAGCTATTCACACTTCACATCAGTGCTGTTTCCTCAC	A_33_P3391100
	A_33_P3391390	-0.0530196	0.364516	AACAGACCTGAATTTGCTAAACCCTCTAGAGCTCGACAGGACCTAAGCCTTGATATGGTT	A_33_P3391390
	A_33_P3391536	-0.419553	1.56225	CCTTTTCTTCCTCTTTCCTCTCCACCCCTAAGTCTTAGAAATAAATAAATAATGCAAAGA	A_33_P3391536
	A_33_P3391542	0.0008649	0.00480371	GACCACTGAATCAGCCATAAAGAAAATAAAATATAACACGCTTTTGGATGTTAAGGCCAA	A_33_P3391542
	A_33_P3391803	-0.220007	0.485452	GCCCTTCAAATTATCTTCTGCATGAGGTGGAAAGAAGAAAAGGCCACCCACTTTGTAGAA	A_33_P3391803
	A_33_P3391970	-0.0716954	0.453457	AGTAAAAGAGCTGAAAAATTGACTGAACTTTCAGGTATGCATAAAATTACCTTTACATGA	A_33_P3391970
	A_33_P3392350	0.111776	0.224754	CAGAAAAACTGGCACATAGTATCTACTTAATGAAGTGACAAAAGCATGTAGTAAGATGGA	A_33_P3392350
	A_33_P3392560	0.0532555	0.288193	CTGTTCTTAGTGTATTGACTGGTCCCTTTACATCAGCATTGTAACTTTTAGGTATTAGTT	A_33_P3392560
	A_33_P3392677	0.831098	0.970616	CTGTGGACAAACCCAGGGCTGCTGGTGAGTCATGCCATCCTTACACGTCTTTCCTTGTAA	A_33_P3392677
	A_33_P3393010	-0.116253	1.00568	TAAAAATAGACAGCTCCAAGGAGAATCCGGGTTAGGGGGTGGCAGCTGGAGGCTTCTTAA	A_33_P3393010
	A_33_P3393013	-0.0147973	0.0594835	CGCACAGGCTGACTCAGCCACCGGCCAAAGGGTTCAAAAAAGAAGCAAGACTTAAAGGAT	A_33_P3393013
	A_33_P3393370	-0.623835	1	CGGGACCCAAGACTCTCCACGCGGCTCACCCACCAGGCCCAGGAGGCGACCCGAACCTGA	A_33_P3393370
	A_33_P3393702	0.0621596	0.440093	CCCTCCATCTAGAATCCATATACTTTTATCATATTATGCAGATAATGACAATGCAGAGCT	A_33_P3393702
	A_33_P3393708	-0.0709546	0.467246	TGTGTGGAACTCAGCACCTGTGTTTTGCCAGAAAACCCCCCAGAGCTCATGCGGTTGTGA	A_33_P3393708
	A_33_P3393931	-0.262028	0.74958	ATTTCCATCCGATGCTACAAATGGTGCTGTCATCCCTCTGTGTGGGTTTCATACTTTCCA	A_33_P3393931
	A_33_P3393986	0.0310145	0.182435	TCGGACTCCCAATAGATGTCTTTTCATGTTCACAGCTATCGAGAAGCATAGACATTGCTG	A_33_P3393986
	A_33_P3394378	-0.0761987	0.134896	CCCTGTTTGCATGCCGCCTCTCCAGTGTGACCGTTTCCACATGTAGCCTCTCCAGCATGA	A_33_P3394378
	A_33_P3394789	0.177019	0.200659	CAACTCGTGCTTTTCCTCCCATTGGAGGGCCTATTCCTTCACATTTTCCTGCAGCCAGCA	A_33_P3394789
	A_33_P3394965	-0.0158808	0.110138	CATCTCCCAAGCCACGGGAAGGCTGAGCCAAGTTCTCACCAAAGCGCATCCTTTCTGAAT	A_33_P3394965
	A_33_P3395186	0.0698562	0.525784	CTATGGCTATGAAATAGAGGCAGCATCGCACTCTTGATAGAAATGAGAAAATTGAGACCC	A_33_P3395186
	A_33_P3395206	-0.0292702	0.183096	CAGGGCTGCAAAAGACATGACTTGTAATGTCATTTCAAAGCTTTCTCTAAAAATAAGTTG	A_33_P3395206
	A_33_P3395289	0.0566245	0.282329	TATCCACAGGGAAGCCAATCTCAAAGGAGGACTTGAAATCACCTTCAGGAGATCCAGTTT	A_33_P3395289
	A_33_P3395403	-0.471556	0.659556	GCACACGAGAGTGAACAGCAGAAAGAGGCTTCTTGGAAACATAACCAGGTAAATCATTAA	A_33_P3395403
	A_33_P3395472	-0.0534683	0.338187	TAAAACGGCTCTGCATTAGTAACACTTTCCAATCACAAGGAATGTATTTTCATTGGTGTC	A_33_P3395472
	A_33_P3395478	-0.0326587	0.184422	GTATACGTGTATATACTGTGTGTATACGCATACACACACATATGTGTGTGTATACGCATA	A_33_P3395478
	A_33_P3395513	-0.0579194	0.29243	AAAGGACATTATTAATAGTTACACTGGAACATCAAGAACAAACAGGCAGCCGGGCGCGGT	A_33_P3395513
	A_33_P3395788	-0.00227088	0.0118872	CATGATCCTATTCTGTTCCTTCAAGCCAAGAACATTTCAGTGATGAATCCATAGAATAAA	A_33_P3395788
	A_33_P3395843	-0.0681203	0.378824	CCCTCAGTTCCAAATATAAAGGAGGTGTTCAGTGAACAATTATTGAATGGAAGGATTAAT	A_33_P3395843
	A_33_P3395883	0.179703	0.485452	TTCAGCTGACACCCCACGAGCCTTGTGCCAGTGTGTAAATAAAGCTCTTTTGCCAAAAAA	A_33_P3395883
	A_33_P3396326	-0.130958	1.15802	AGAAAACCAAGAAATAGGACTGGTAAAGGGTGCTGACCAGGTCCCTGGAGCTGCACCCCG	A_33_P3396326
	A_33_P3396339	0.0558475	0.316053	GGGATCTTCAGAGTACTTTGAAACTCACAAGTGTGCATATGCAGTGATTATGTATTTAAA	A_33_P3396339
	A_33_P3396349	0.00989219	0.048177	AAGAAATAACCTTGATGAAACAAATTTTCCCCAGAGGAAGGGGAGAGCCCACAGTGAGCT	A_33_P3396349
	A_33_P3396419	-0.0591778	0.320572	ATTAATGTGCTGTACTCAAGTCGTTACTCCACGTAAAAGAGTAAAAGACTCCCATATTAA	A_33_P3396419
	A_33_P3396431	-0.0407877	0.091515	CTCTGAAGGAGTCTTAAGATTCTGTAGAATCAATGAAAGATTCTATGTTCTAACGCCTTT	A_33_P3396431
	A_33_P3396434	0.165428	0.767004	TCCCTCCCCAGCGCCTTGTCCGTCCCCTCCGCCCCGCTCCCCGCCCTCTTGCCCGCTGGC	A_33_P3396434
	A_33_P3396562	-0.0537496	0.158015	GAGCTTTTATGATGTTTCAAAAGGTTCCCTCATATACAGCTTTTTCCCTTCCTCTTTGTC	A_33_P3396562
	A_33_P3396612	-0.461682	1.11126	GGATTCTCTTACTTTCCTCTGCCTGCCTCAGTTTAATTATTTTGTCCTGCAAAAATACCA	A_33_P3396612
	A_33_P3396858	-0.0226393	0.111259	AGCCACCTGGTTGAGGGTGATGCCCTCACCAACACGGTACTCATTGATGTACACGAAGGC	A_33_P3396858
	A_33_P3397081	0.0976416	0.497573	AGAGAAGTGTTTGCTTGGTCATTCACTCGATGAGCATTTTCTGCTGGAAGCTGATCCAAG	A_33_P3397081
	A_33_P3397209	0.00808198	0.0423927	GCTATGGGGTAGCATGTGTGTGCACATACATGTGTATCTGTGCTTACAGACACATAGAAA	A_33_P3397209
	A_33_P3397298	-0.157594	0.446117	AAACCGAGCAGTTATGGACAGCAGAGTAGCTATGGTCAACAAAGCAGCTATAGAAAGCAC	A_33_P3397298
	A_33_P3397318	0.0523588	0.277366	TAATGAGTGTGGAAAATCCTTTGGCTGGAAGTCAAGGCTCAGCCAACATCAGAGATCTCA	A_33_P3397318
	A_33_P3397433	0.0228526	0.112946	CATGCCTACCACAATTATTTTTTGTAATCTAGCCAGTTAATAAACAGTACCTGCTCTCAA	A_33_P3397433
	A_33_P3397473	-0.0273763	0.0996329	TCTGAAGACATGGTCATGTATTACTGTGTGAGAGACACAGTGCAAAAACCCACATCCTGA	A_33_P3397473
	A_33_P3397608	-0.0857324	0.536107	TGTTTCCCATAAATTCAGTGGGATTCTTATGGTAACCGTGGGAAGAAGAGAGTGCAGGAC	A_33_P3397608
	A_33_P3397613	-0.00783048	0.0433514	TCATAGGTGCTTGTGTCCGTGGTGAGAAGGGTGATGGAGAGAAGTGGCTGCAGTTCCCAC	A_33_P3397613
	A_33_P3397801	0.224216	0.440093	TGGAAAATACTCATCTTTGATTAAAAAGTTGGAAAGAACTGACCGGGCGCGGTGGCTCAC	A_33_P3397801
	A_33_P3397910	-0.0327336	0.160522	TTTGGAGCTCCGACCTCAGCTTCGCCTGCGAGCTGGGTTGTGTAAAGGCTGGTCATTTTG	A_33_P3397910
	A_33_P3398005	0.402479	1.72584	TGGGGCTTCATCTCTTTCCTCTCCCAGTACAGGGGTGGTGTACTGAGGTGTTTCCTCCAG	A_33_P3398005
	A_33_P3398196	0.0044482	0.0154727	TATAGGTTTCCACCAAAGACTGCTGCTGTTACCAAAGACTGCTGCTATTAACCCTTGACA	A_33_P3398196
	A_33_P3398386	0.0409341	0.0798767	GGAACTTGTTCAGCCCTGAAATTTCATGATGTTCTAGATGGGAAGTTTTAATTCCATAAA	A_33_P3398386
	A_33_P3398677	0.0205688	0.0958256	CCAGGAGTTTCTGAAGGTCATGTTAACTAGAATTTACTCTTAAAACCAAAGACACAGAAA	A_33_P3398677
	A_33_P3398877	-0.314647	0.488117	TCTGACGTGGGTTTTCTTCTTGCACCTGGGGAGTCCTGGGTGGGCCTGTGTATTCGTGAA	A_33_P3398877
	A_33_P3399181	-0.245864	0.315155	GCGCTGCATGAGCCTCCCGGGCGGCCCGGTGGAGAGAGTCGCCGCCAGCCCCGGCCGCGC	A_33_P3399181
	A_33_P3399380	-0.0281066	0.129011	GGACAAGTGTAATGAAATTATCATCTGGCTCAATGAGAATGAGACTGCCAAGAAGGAAGA	A_33_P3399380
	A_33_P3399474	0.103146	0.343902	AAGAAGTAACTGAAACTAACCCAAGGGTTACAACCGAAAAGCCCCTTCCAGCTTCAGAAG	A_33_P3399474
	A_33_P3399755	0.0468436	0.0204516	GATCAGCTGCTTGCTGCTGCCATCTTATCCGCTTCTGCCTGTTCTGAGTAAATGTATACA	A_33_P3399755
	A_33_P3399765	0.17024	0.598599	ACCATGTGGGAACAGATGATGTGTCGTATTAATAAGGACAATACCTCCAGCATTAAAAAA	A_33_P3399765
	A_33_P3399778	0.341151	2.12901	CCTCGCATAGTGAGGACAATTAAGACTTTCTCCATGATTTTAGCAAGTTCAAAAAAGAAA	A_33_P3399778
	A_33_P3399911	0.0451626	0.204815	ATATCTCAGAGACACACCCAGAATAATGTGTAGCCAAATATCTGGGCACCCCACAACCAA	A_33_P3399911
	A_33_P3400023	0.0454312	0.365523	GGAGAAACTAGCTCCGGAAGCACTTTCTCATGACTCTGCTTAATAAAGGAATAAATAGTA	A_33_P3400023
	A_33_P3400239	-0.187844	1.46852	TTGAGTAAACGTTGGAAGGGAATTCAGCTGGTCATTTATTGCTCCTGCAGAGAGGAAGTG	A_33_P3400239
	A_33_P3400278	0.00741861	0.034328	GCCTTTGCTACTCCTTGCTGACATTTGGAATTTAACTGAAGTGTCTTGTTAAAAAACATT	A_33_P3400278
	A_33_P3400292	-0.178846	0.632644	AGGCCTACCTCTCCTGCTCGCCTGGCGGGGAGGCGGGAGCTAGAGGAGTCGCAGACAGGC	A_33_P3400292
	A_33_P3401013	0.0618312	0.280669	CAGGTAAGGGATAGAAACTGGTTAAGATCTCTAGAAGATTATATGGAGGAGGGAACGGGT	A_33_P3401013
	A_33_P3401084	-0.145643	0.163043	TGTTCTTCGGAATTCTGTGCGTCTCTGATGCTTTGTCCTCCAGCCCCCACCCCCAGAAAT	A_33_P3401084
	A_33_P3401146	0.00324368	0.0145735	CTTTCCATGTCAATGCTCCAATCTTGATTGAAGACAAACCAGATACTCAATGTAATGTTA	A_33_P3401146
	A_33_P3401179	-0.0294155	0.177178	CTCCTGCCAGAGTGTAATTGGCACCCAGGAGCAGGCAGGCTCCAAAGTACCAAAAAGTGA	A_33_P3401179
	A_33_P3401394	0.0759447	0.326058	GCCTAGGTTTTCATTAATAAAATCTCTGGAGTGAAGCAGCTGCTGCTGAAATTTGGGGGC	A_33_P3401394
	A_33_P3402071	0.00835023	0.0400052	GAATAAAATGATATAATGTGTATTAAACCCTTAGAAAAGGGGCTGGCCTGGCATATAGTA	A_33_P3402071
	A_33_P3402225	0.0531556	0.30103	AGCATCATCAGTGACATCAGCACAAACACCGTCAGCATGGTCATGGGGACCCGTGGATGA	A_33_P3402225
	A_33_P3402294	-0.0750722	0.434152	TGGCTGTCCGATGATGAGCGACAGCCACACAGCTGCGTTGCCATAGTTGCCCTGGAAAAA	A_33_P3402294
	A_33_P3402350	-0.110044	0.443697	ATCCTGCCAAAAATGATGACATCAAGAAAGTGTTGAAGCAGCATCGGAGTTCCCCTTCGA	A_33_P3402350
	A_33_P3402419	0.0244052	0.111259	ATGCTCACTGTGGGTAAGAGCTCAGACTTGCACGTTTTTCAGGCCACAGGGCTCACCGTG	A_33_P3402419
	A_33_P3402600	0.279722	0.806875	GGTTGGAGCTTTTGGGGGGAATTATGAAGAAATCTGAATAAATTTCTCACCCTTCATGTT	A_33_P3402600
	A_33_P3402773	0.448199	0.578396	GTCCCGCAGGGCCTGGCTGGCTTAGCAATCTGAGCCACCTTCCTTAAAGGAAATACTAAA	A_33_P3402773
	A_33_P3402783	0.220012	0.514279	TTTTATGCTGTTGGGAGGTATGATGGACAGGCATACCTGAATACAGTGGAGGCTCATGAT	A_33_P3402783
	A_33_P3403053	0.0626962	0.427128	GTGTTAACGACCACACATTTTACACAAATGCCATGAATCCTTAAGGTGTTCCAATTTATA	A_33_P3403053
	A_33_P3403169	0.0319139	0.191114	TATCTTGGGACATTAGAATGTCCTGTATTTATAAATGATGATGAGGATAGAGAGTAAATA	A_33_P3403169
	A_33_P3403242	0.108987	0.725842	AATCTTGGCTTGGCAAAATAAATTCATAGTCAGGCTTGATCAACCAGCCTGAAATTTGAA	A_33_P3403242
	A_33_P3403708	0.0422181	0.262013	TTCCATGGTTAGAAAATTAGCCTGGGCTCAGCCTAAACTCAGTCCATTCCTTCTGTTCCT	A_33_P3403708
	A_33_P3403831	-0.0213722	0.10513	TTGCAGAACTGGCCGTGGTTTACATCCAGGAAGGGATTGGTCAGTCACCTGTGCCAGGTC	A_33_P3403831
	A_33_P3403851	-0.00278589	0.0101054	ATGCTGTAGTGGGCCAGGGCTGTGCTGAGAGTAGATGGGTGCTAGACTCCACGTTTAGTT	A_33_P3403851
	A_33_P3403957	-0.0675898	0.49485	TATCTCTGCTGGAATTCATCTGGGAGAAGCCACAGGAAGAGAACTCCGTTCTCATGAGCA	A_33_P3403957
	A_33_P3404116	-0.139464	0.946922	ATAACGTCATCCATCTGGGCATTCGGAGACGCTGCCAAGGCTGGGCTTTCAGCTTTGGAC	A_33_P3404116
	A_33_P3404346	0.0843199	0.580044	CACTCTTGCAGATAAGAGGATAAGGCCTCTTCAGCTTGTTCACAGCAGCTGAAAAGCAAA	A_33_P3404346
	A_33_P3404596	-0.0267859	0.144481	CCTACTTGCACCTTACTTGTTGAGTCAAGATAACAGGGGTTATATAAACGAGTTTATAAT	A_33_P3404596
	A_33_P3404685	-0.0876693	0.667562	CACCAAAGAGCCAAGGAAGAGGGAGGCCCATTCTCAACCAAAGTCCAAAAGTCCTATCAA	A_33_P3404685
	A_33_P3404739	-0.0199351	0.100179	CAGAAGACTAAGATTTCAACGTGAAATTCCATTTACAAAGGCTTTACTGCAAACAATAGC	A_33_P3404739
	A_33_P3404759	0.322792	0.89279	GTCAAAAGTATGACCTCAGCTCATGGCTCTGCTTCAGGTAAATTGGATCCAGATTTCTAA	A_33_P3404759
	A_33_P3404804	0.00701161	0.0319843	AAGTCGACTGTGATTTTTCCCAGTCATTGCTTTCTGTTAATGAGATCTGTTTTATTTCTC	A_33_P3404804
	A_33_P3404829	0.0596517	0.326979	TTCAGAAAACTGCGTAGAAATTACATAAGTTTGCTGAGAGATATAAAAATCTATATGCAT	A_33_P3404829
	A_33_P3404844	0.0799035	0.721246	TACGACCATCCTTCCTAGAGTGGGGAGTGCCAATCCTGTGGGTCTTTTTCCTTGGGGGAG	A_33_P3404844
	A_33_P3405198	0.0184985	0.0996329	GCAGAAGAAAACTAAAATGCATAATCATTAATATCCCGAGGAGGGTTAGAGATGATGTCA	A_33_P3405198
	A_33_P3405249	-0.0487074	0.166216	CCAGGGGAGCTCATAGGTCAGGGCAATGAGAAGTGCTTGGAGATGTACACAGTGGAATGA	A_33_P3405249
	A_33_P3405504	-0.158699	1.15428	TTTTACCTAGAAAACAGAGTCGGGGGAGTAGGAACCCGAAGCGCCAGGACCACCTTGGCA	A_33_P3405504
	A_33_P3405904	0.228121	0.661544	AACTAGGCTGAAGAGAGAACTGGGCAGAGCCTTCTTCACACAGCCTTTTAAACATTTTTT	A_33_P3405904
	A_33_P3406090	0.184645	1.33442	GTCTAAGCCACTTCATCTTTGATCTCCTTGTTTTTGTGGTTCAGGTTGTATCTTAATAAA	A_33_P3406090
	A_33_P3406110	-0.0428585	0.234331	ACGTTTTGTTCTCTGCGTGAACTGCTTTCTCATCTGTGGTCTTTTCTGTCTTCTGGGACT	A_33_P3406110
	A_33_P3406255	0.359784	0.617983	GAGAGAACAGTGCCCCTTGTCCTCCAGCATAGAACAGTCGCCTTCGAATTCCCCGTTACC	A_33_P3406255
	A_33_P3406265	0.0110553	0.0634863	AATTTCACTGGCTCACCTTGGGCCTTGTTTGCTGGTGATAAAATAAAGGGTAGGAGCTCA	A_33_P3406265
	A_33_P3406413	0.0155848	0.0634863	AGAAACACCCTGTCAACACAGACGTTGTGGTGAGCAGGCTGTGAGCACGGGAGCAGAAGT	A_33_P3406413
	A_33_P3406530	-0.0327319	0.0996329	AGAGCTCAAGCCTAAAAACGCCCATGCAAAGACAGGAGAGAAGATACCCATAGGGAAAAA	A_33_P3406530
	A_33_P3406547	0.0562056	0.326979	CCAAGCTTGGAACCCAGGTGTCCACAGCAGGATCCCGAGCTTGGAACCCAGGCATTCTAG	A_33_P3406547
	A_33_P3406702	-0.12566	0.122629	TGATGGTTGCCTTCCTCATCCTCTTCACCATGTGAGACTCTGTGGGGGTCACCTGCCTGT	A_33_P3406702
	A_33_P3406714	0.0404675	0.171985	AGTATTCACCTAAGCACTCCAAATTGTAAGTAACCCCAGAGATCATGGAGTGTCCCACTG	A_33_P3406714
	A_33_P3406811	0.00694285	0.0329203	ATTCTGCTGAAGGTTTGCAGTCTACCTCACTTTCATTCTTCTTCATTCCCTCTGTGTTAA	A_33_P3406811
	A_33_P3406904	-0.0311333	0.0925886	GGTTAATTGTCTAATGTCAATTAGATTTTATCACAGTGCATTTGGGTCCTAATCTGGAAC	A_33_P3406904
	A_33_P3406961	0.300615	1.71444	AAGGAATGTCTGCTTCTGGGGGTTGGGTGGGGGACTGCTGGCAGAACTGGAAACCTTCTT	A_33_P3406961
	A_33_P3406962	0.00384656	0.0177288	TTGCAGGACTCGGCATTCGTTCTGCGCGGGTCACCTTGAATGTCTGTCCGGATCCCTCGC	A_33_P3406962
	A_33_P3407049	0.260001	0.467246	AAGAGAAGCTCACTGCAGAATGGACTAGAAGCCAAAACTATGACACTTGAGTTTTTCACC	A_33_P3407049
	A_33_P3407230	-0.056798	0.333482	GATGTCATCCAAGAGTACTTCAAATGCAAGAAATGAAGACATAAATCTTTGGCTCACATA	A_33_P3407230
	A_33_P3407601	0.20363	0.253366	CATTCCCCGCCCCAACACACACACTCTGCAATATCTTAAATTATATATATCTATAAATGA	A_33_P3407601
	A_33_P3407606	0.85477	2.57512	GGTTGAATTGAGTCCTTGCTGTTGCTGAAGCTGTGAGAATAATTCTGTTTAAAAAACTTT	A_33_P3407606
	A_33_P3407623	-0.0213854	0.0783135	CTGGTCCATTATGTGTGGGAAAAGTAAACAAAAACCGCGGGGCGTTACCGAAATATTAGG	A_33_P3407623
	A_33_P3407636	-0.0964874	0.176526	CTCGGCTGAGGCTGGGTTTTTTGAGTTATGAAGGTTGAAGATCCTGTTGCTTTCTTTTTT	A_33_P3407636
	A_33_P3407691	0.352616	1.72354	ATTATAGCATACAGTTGTTGAGGGGTGGACCGTATCATCTTTTTCTTGTTAATCCAGTGC	A_33_P3407691
	A_33_P3407826	0.67384	1.06702	AGAGACCGGTCTGGACGACACAGTGAGACCCTGTCTCTATCCAAAAGAAGAAAAAAGTTA	A_33_P3407826
	A_33_P3407863	-0.124465	0.61261	ACCAAAACAGTGAGGAGACCTCCACCTTCTTCAGTGTCTCCCTGAGCAGTCAGTAATTTC	A_33_P3407863
	A_33_P3407941	0.0742256	0.392545	ATGAGAGATTGGCTAGCACAAAGTAAAGAGAACTCTAGAGAATATGGGACTAGCCCAGCC	A_33_P3407941
	A_33_P3407999	-0.0557651	0.353596	CCCTCTGGCGAGGATGGAAAATCCAAGAAAATAGTGTGGATCAATAAATCCTTCCCCTGA	A_33_P3407999
	A_33_P3408222	0.0923416	0.568636	TTCTTAAAGCCCCGGGATCAAAATACAGAACTTAAGAGATGGCTCAGAGATGCCTTGTGA	A_33_P3408222
	A_33_P3408227	-0.100161	0.747147	GTGCTGCACAGAGAGCTGGCCCCATTTTCAGACACAGGTTGCTCGCAGGAGCTTTGTTGA	A_33_P3408227
	A_33_P3408237	0.675692	3.4389	TGGAGGAATCTTGAGGAATTAACGGTAAGTGAAATAAGCCAGTCACAAAAAGGCCAATAC	A_33_P3408237
	A_33_P3408247	-0.00767907	0.0338583	AGAGGGACAAGTATCAGACCGCCTGCGAGAGCACTGTCTTCTTGGAGGTGTGTGTGTTGG	A_33_P3408247
	A_33_P3408443	-0.0135406	0.0619809	AGTGCCTGGAAGGAACTGTGCCATTTGTATAGAGGAAGGTGCTGTGCATTAGGGTTGGGA	A_33_P3408443
	A_33_P3408529	0.205638	1.90658	ATTGATTAGTTGTAAGGGATGGCTCACATGGTTATGGAGGATAAGGAGTCCTGGAGTCTG	A_33_P3408529
	A_33_P3408569	-0.0382716	0.185752	GGTCAACTTTGATTCAAAGATAGTCTTCAGTTACCAAACCTTATCACATGACTGTAAAAC	A_33_P3408569
	A_33_P3408599	0.00940385	0.0423927	TTGTCATAATTGTGCTGGAATTGTGCCAGAAACTGGTAGTGATAACAGCTCCTGGAAGGC	A_33_P3408599
	A_33_P3408665	-0.139987	0.0851282	CAACCCTGCCTGCAGCCGCCTGCCCTCCTAGCACGGCCGCTCTCCTACCGTTCTGGTGCA	A_33_P3408665
	A_33_P3408702	0.176575	1.6216	ATTCCAGGAACCATTCCCCTTCTTAAAAAATCCATATACTCGGCCAAGCATGGTGGCTCA	A_33_P3408702
	A_33_P3408837	-0.0207942	0.0942041	AATCACCATTTGACCAGTCCAGGAAGAGCAACTGTGGCAGGCCTGATTTCCTGGGAGGCC	A_33_P3408837
	A_33_P3408877	-0.272531	0.987163	CTGCTGCCGCTCCTGCTGGTGCTCCTGGCGGCGGCGCCCGCAGCCAGCAAGGGCTGCATA	A_33_P3408877
	A_33_P3409184	0.189022	0.38405	GCGGCACACCAACATGAAGGTGCATTATAATAATTCCCAGCAGAAAAGAATGCTGACCTT	A_33_P3409184
	A_33_P3409289	-0.256151	0.785156	CTTTCGGTGCAAGGTTCCTACTGGTCCCCTGGCACCCTGCACATTTTGTTAAATGCCTAG	A_33_P3409289
	A_33_P3409294	-0.102238	0.434152	TTCTACAAGGCCATCGTGTGCGGCAAGGAGATAATCCGTACTGGGGACTGTGCCGTGTTC	A_33_P3409294
	A_33_P3409553	0.662566	0.703335	TATCACTTTTGATGAGATCGTCAACATTGCTTGACACACGTGGCACCGATCTTTAGCCAG	A_33_P3409553
	A_33_P3409567	0.0418923	0.21254	ACTTTTTAAAATTGTATCTGAGGCTAAATATAATTTACTGCCTAAAATTTAAATATATTA	A_33_P3409567
	A_33_P3409575	-0.0112743	0.0447935	ACAACTGCACACCACAGAGCTCGGGAAAACCAACAGCATCTCAGTGTAGCGGGGAGATGG	A_33_P3409575
	A_33_P3409631	0.0674025	0.250264	ATGCCACGTGACCCAGTTCCCAAACATACGAACCCACGTCTGGACCTCAGTGTGACTTAA	A_33_P3409631
	A_33_P3409655	0.0490025	0.211832	CCACAGAGAGGGGAAAATAGCAATTTGCATTCTGAGATAATTTAAGACTAACCTTTAACT	A_33_P3409655
	A_33_P3409815	-0.19126	0.320572	TTAGAGGAAGAGTTTGGGTGGTCTGCTTCTCCCTCACTGCTAAGTCCCCTGCGCGCAACT	A_33_P3409815
	A_33_P3410019	0.736865	2.90309	TTGACTGAGGGTGAGCCACTCCATCCTCGTCTGATTGTGGGGTCTTGACCTCAAGGGGTT	A_33_P3410019
	A_33_P3410026	-0.0417278	0.286509	AGATGCTCATAAAATAACCCCTGGCCCGAAAGGGCAGTAGAAAACGGAAATTTGTTGGCT	A_33_P3410026
	A_33_P3410053	0.0198409	0.111259	TTCTTACCTGGGAGCGATGACTTTCACTTGTGTATCATGCGTGTCATGAAGTGGACCTAA	A_33_P3410053
	A_33_P3410225	0.0854518	0.471083	CAGCAATTCAAGGTGATTTTTGAGGAAGCTAAGAAATGACTAGATTTACCAGAACATTTG	A_33_P3410225
	A_33_P3410269	0.0697363	0.453457	GGCTCAGCATACACTGATCATTTAACAAACTTAAATTTGTTTATTGGTTCTTTCAATTGA	A_33_P3410269
	A_33_P3410584	0.052026	0.148742	AGACAGGTAGATCAGTTGACCCCAGGAGTTCTGGGCAATACAGTGAAATTCTGTTTTCAC	A_33_P3410584
	A_33_P3410781	0.566044	0.906578	GTGTCCCCATTGATGAAAAAGTGTGTCTATGTGCTCAAGGAATGTACAGAATGCAGATAA	A_33_P3410781
	A_33_P3411325	-0.162241	0.288193	AGGTCCTGTTCCTTCAGGAACGACAGACAGCTTTTCTCCCCGTCTCCTCGTTTGCTCAGC	A_33_P3411325
	A_33_P3411333	0.00166168	0.00877392	GGAGTTTTTAACTCTCAAGCAATTCATCACTGTCACCATTTAAGTATTTCTGCCAGTTTA	A_33_P3411333
	A_33_P3411372	-0.0674724	0.452225	CAAAGCGGCGGAGAAAAATGAGAAAATCACCCAGGTTATCTGCAAAAAATTCTGAAAAAG	A_33_P3411372
	A_33_P3411384	0.187721	0.226214	ATATGTGTGTGTGTGTATATATATGTGTCTGTGTGACCTCTGGCTACCCAGCACCCAGTT	A_33_P3411384
	A_33_P3411805	-0.185989	0.636388	TTTGTACTGCACCCAATGACAGGAACCAGTGCCCTGACTGTGACTTGCTTCCCCCCTCAG	A_33_P3411805
	A_33_P3412125	1.07394	1.41005	TAAAACTACAAAGAAGATTGTGCTAAGTCTTGAGTGCATTGAGCCCAAATGCAGATCTTA	A_33_P3412125
	A_33_P3412438	-0.172911	1.19179	TGTAAGAGGGGGTGTCGGCTGCTCTCCATAGCCAAGTGGCTGCAAAAATCATCATACTGA	A_33_P3412438
	A_33_P3412488	0.0311668	0.0721166	TCAGGAAGAGTTTTGTTTTGTTTTGTTTTCCCCCAAGGGAACAAGCCCTTGAATCCGGGA	A_33_P3412488
	A_33_P3412556	-0.0222934	0.0347983	ATCTGTACTGCCAAAACTGAGTGGTGGGCCAGCAGCCAGGTGGTCTTTGCAAGGTGCAAG	A_33_P3412556
	A_33_P3412588	0.100547	0.636388	CCTGAATAGGCAACAACAATCATTATTGCCAAGTGATTGTCTTATCATTTGTCATCAGTT	A_33_P3412588
	A_33_P3412687	-0.0606783	0.0985417	CCCTGTCTGCATATGGCCTCTCCAGCGTGACCCTGTCTGCCTGTTGCCTCTCCAGTGTGA	A_33_P3412687
	A_33_P3412695	-0.111606	0.258848	ACATGTAGCCTCTCCAGCATGACCCTGTCTGCATGTGGCCTCTCCAGCGTGACTCTGTTT	A_33_P3412695
	A_33_P3412716	0.427247	0.20412	TGAAATGCCCAGGCCATCAGGGTAGGCATATATGAAAAGCCACAAAGTATCTGAAAGATG	A_33_P3412716
	A_33_P3412795	0.1062	0.653647	ACTGTGATGTTAATAAGATGAAGGGTACCAGTACAAAAAGCCACAGTAATTATAGGGAGA	A_33_P3412795
	A_33_P3412863	0.274138	0.642065	AAGTGCTTGGAAATACTTGGGTGAATGTTACCAGACTCCTTCTCTCTCAGCTTACAGCCT	A_33_P3412863
	A_33_P3413104	-0.0714301	0.415669	TTTCAAAACCAGCCAGAGGGCCCAAGGTCAACATGAGGGAGAAATCAACCTCCCCCGCCT	A_33_P3413104
	A_33_P3413353	-0.051582	0.266001	TAATCGAATATTGCTGGAGGAATCCAAAGCCTTGGTGTGCTGCAACATGAAGAGGGATCT	A_33_P3413353
	A_33_P3413518	0.0374233	0.252588	GCCCCAGGTGGAGGAGACCCAGTACACAGCTGTAAATCAGGCTCCAGTATTTCATCAGGC	A_33_P3413518
	A_33_P3413997	-0.12239	0.307153	CTTCGCCTCTGCTTCACAAACTCAAAGGCCTCGTCCAGCTTGACTCGATTAGTCCTCATA	A_33_P3413997
	A_33_P3414017	-0.380294	0.200659	AGGCTCCCCGGCCACCAACCCCACACCCAAAGCAGCTGGGATTCCAGCCAGTAAAATGTG	A_33_P3414017
	A_33_P3414037	-0.191338	0.970616	TCCTTTTGCTTAACCTTGTTTTAGTTAAGGTTTTAAACAGTTGCCACCAGTGTGCCCTAA	A_33_P3414037
	A_33_P3414302	-0.1499	0.790485	AAAGATGTGACACTGAAGCCTGGGGAAGAAGTTTGAACCTCTCACTAATTCACGTAACGG	A_33_P3414302
	A_33_P3414734	0.0394791	0.283162	CTGAAGGAGTTAACAAAAGCATCAATGTGAGACTTTTTCAGGAAAACATGACTAAGATGG	A_33_P3414734
	A_33_P3414917	0.0863876	0.707744	CCGTACAGTGTCTTACCTATGGTTATGCTTTTATAACAATGTGCTAATAAAAGCATGGAT	A_33_P3414917
	A_33_P3414939	0.0872587	0.552842	GTTTCATTCAAGAATTTCTTTTATGCTGGTGTTGGAAATGCAACCCCAAAAGTGCTATAA	A_33_P3414939
	A_33_P3414944	0.00121055	0.00524306	TCGCTCTGCAAGAGTTACTTAAAAATACCCCACACCTCGCTCATTTTGCTCATCATTGTT	A_33_P3414944
	A_33_P3415047	-0.0516131	0.270835	GTCATTCTCTCTTGGAAGAATTTTCTAGATTACCTTGTTGTAAGGACATAGAAGTTCAGA	A_33_P3415047
	A_33_P3415166	-0.0733719	0.197911	CACACACACACATTTATTTTAGGTTCAGGGGAAAAAATGGAAGGATATCAATACTCTTCA	A_33_P3415166
	A_33_P3415221	-0.291773	0.179142	CTTCAAAGGGTTATCCAAGGCATCTACTCAATGAAAAACCATGATCATTCTTTGTACATA	A_33_P3415221
	A_33_P3415336	0.0634727	0.266803	ATTCAATACCTGTCCTATGAGATTTAAAATATATAGTTCTCAAGCAAATATAAGTGGAAT	A_33_P3415336
	A_33_P3415683	-0.467772	0.696804	CACCGTATATTCTCAAATCCTGGAGCTACTGGTCCTCTTGTGACTATTATTATTATTAAT	A_33_P3415683
	A_33_P3415808	0.096956	0.595166	TCACGTTGCCTAGGCAACAGCATCCGTGATCAGACTGTAAGGCAACTGGGACCCATGCGT	A_33_P3415808
	A_33_P3416043	-0.0573025	0.501689	ACAACACACCAAGGCTTTTTCCACTTGTTCTTCACACATGATTGTTGTCTCTATTACTTA	A_33_P3416043
	A_33_P3416166	-0.0107692	0.0501223	GCTGCCAAAATGTGATTAATCTTTTTGAGTTAGAACTTAACAAAATGCCTTTGCTACTGG	A_33_P3416166
	A_33_P3416171	-0.0279933	0.100179	GCTGCTCCACCACGTGGTGCCTGCCCATCATGGCATCCACCACCAGGTGGCCTTTTTCTT	A_33_P3416171
	A_33_P3416414	0.125378	0.58838	AAGCTTTTGAAACTCAATATGTTGTCCTTGAAAGGGCACAGGTCTGTGGGAAGCATCCAG	A_33_P3416414
	A_33_P3416644	0.0236266	0.110138	GTGTATGTGTATAATGCATACGTGTGTGTATGTGTATATATGCATACATGTGTGTGTATG	A_33_P3416644
	A_33_P3416649	0.0248038	0.123205	TGTGTATGTATGTGTATATACATATATACAAATATGTGTATGTATGTGTATATATACATA	A_33_P3416649
	A_33_P3416787	0.148728	0.649752	GGAGGTCTGTTGGTGAGAAATCTCTAAATAAACACCATGGAGGAATCATGGGGAAAAAAT	A_33_P3416787
	A_33_P3416922	-0.0438525	0.204815	ACACCTTTCCTTCTATCCAAGCCCTCATATTATGCTCTGACAATAAATTGGGCTTTTCCA	A_33_P3416922
	A_33_P3417308	-0.183509	0.856985	GAGCTCTGGCCATGCCTTATACTTTCTTTTAACTTATTGTTCTGCCCTTTGAATTCAATA	A_33_P3417308
	A_33_P3417464	-0.10026	0.590067	AAACTGAAGAGGCCACACATGTGGATGACAACAGGACGCTCTTGGCCACGTCCTCCTGCA	A_33_P3417464
	A_33_P3417472	0.145554	0.714443	CCTACTTCATTATCAAGCTATACTATTTTATTCATGCAGTTTGATGATCTTATGGCGGAG	A_33_P3417472
	A_33_P3417547	0.057216	0.428291	TGTTTTTGTTTTCTTCTACCCAGTAACACGGGGGCGAGAGGGCGGCGCTTATTGGCCGAG	A_33_P3417547
	A_33_P3417553	0.033236	0.213959	ATATATGTATATGCATATGTGTGTGTATATACATATATGTATATGCATGTGTGTATATAC	A_33_P3417553
	A_33_P3418245	0.0216034	0.0772745	AGAGCACATGATAAATTGGGTGCAGAGCATCTCTGCACAACAGGAAAAGGAGACAATTGC	A_33_P3418245
	A_33_P3418321	-0.0865111	0.377786	TCGCTATAGCAACTGTCAATCAAAACGCAAAACCCCGGCTGACGTGCTGACGTCCTCCTC	A_33_P3418321
	A_33_P3418380	0.0653026	0.29073	GGTAAAAAGGGGCTGTCGAGTGAGGGTTAGTCATAGAAGAAAACTCAAGTTTTTTAAAAA	A_33_P3418380
	A_33_P3418496	-0.498672	2.27409	AAGTATATTTAACGTTGGTAGTTCTGCTTTATTAAAATGCAGCAGAGATACTCTTCTGGC	A_33_P3418496
	A_33_P3418571	-0.259645	1.03621	TTCAGGGTTTCTGGGAGGGTCACCCTGCTTTGCAGTGGGGGGACATCTTGTGAAGGAAAG	A_33_P3418571
	A_33_P3418631	0.0731648	0.58838	GAAGACAGTGGGTATGTGGCAAACTTCTGCAATTCTATATTAAGATAAACTGTTAGATCA	A_33_P3418631
	A_33_P3418803	-0.0221164	0.118045	GTCTTACAATTTATGAACATGGTGTATCTCACCATTTGGAGCTGTCTAATACATCCTTTA	A_33_P3418803
	A_33_P3418846	0.00225768	0.0109954	ATTGAAGTAAGGCCACTTCTTTGATGAGAATGAATCTCCTCTTGATCTGCAGCATGGCTC	A_33_P3418846
	A_33_P3419204	0.160641	1.50585	GAACAACAATTCGGTGAGGAAAGAAGCCAAGCTGTTTTCTCTTTTCCTTATAAACATTAT	A_33_P3419204
	A_33_P3419388	0.00822663	0.0428718	GCATTCGGTAGCGATCTAATTAAATGTTAACACATCATTAAAGTGATTTGCGATAAGCAC	A_33_P3419388
	A_33_P3419481	-0.156513	0.271646	TAATCCCAGCTCCCCGCGAAGATGCAGCCAGCAGGAACGTCTAGGTTTTGCAGCTACCAA	A_33_P3419481
	A_33_P3419621	-0.124932	0.148742	CTTCCTCCTCTCTTTAACACCAACTTACAACCAAAACGTCTACATCTGTTTTAAAAAGAT	A_33_P3419621
	A_33_P3419735	0.0693104	0.204815	GGGCATGAGTTTGTCTTAACTGAAGAATTGGACAAAGCATTAGCTAGTTTTTGAAATGTT	A_33_P3419735
	A_33_P3419875	-0.0197475	0.103474	GAAACTGGACTTAATGCTAGAATCTCCCAACATAAAGAGAGAATATAAAGATAGAGCACC	A_33_P3419875
	A_33_P3419880	0.208353	1.02045	CCCCTTCTTTGGATTAATACTTACAGAAAAGGAGATCTGTTAATGTGCTTCACTATAGTA	A_33_P3419880
	A_33_P3420267	0.0547089	0.283997	CTTTATTGAGGATGTTCCATGTACAGTGGAAGAAAAATTGAAAGTGAATAAAGGAAGCTG	A_33_P3420267
	A_33_P3420347	-1.6131	1.64782	AAAGTGGTTTGAGCTTTTAGAGTTTGCCTTTGTACCTTAGAGATGTGTCTCAGGGCCAGG	A_33_P3420347
	A_33_P3420500	0.0419895	0.152427	GATGGAAGCAACCCATATGTCCACTGAAGGATGAATGAATAAACAAAATGTGGTCTATCC	A_33_P3420500
	A_33_P3420701	0.0568641	0.247952	TGTTCAAGATATCAACTTATACAAAGTCTACCAGGATATTAAAGTACTTACACAAATTTA	A_33_P3420701
	A_33_P3420762	-0.447729	1.55596	GATTCCCGCGAGAGTCAAAGATCTCCCTGGCATGGATCTTGAGAATAGACATGGTGAACT	A_33_P3420762
	A_33_P3420810	0.0706404	0.421361	TGGAACTCAGGAGACCCAAGTTCAAGTCCCAGCACTACCACTTACCAGGCGAGTGATTCT	A_33_P3420810
	A_33_P3420992	-0.14362	0.0851282	CTAGTGATGATGAGCATGATGAAAATGGTGCAACTGGAGCTGTGAAAAGAGCAAGAGAAA	A_33_P3420992
	A_33_P3421007	-0.0622703	0.300162	GAGCCAACTATAGGCTCAAACTAGCCATCAAAGCTGCCATGATCACAGGATCTACAAACA	A_33_P3421007
	A_33_P3421108	0.638774	0.764472	CCCGTCCGCTCCTCCAGCCGCTGCCTCCCGGGCGGCGCTCGCCAGCGCGGCGGCAAAGAC	A_33_P3421108
	A_33_P3421183	0.171215	0.910095	GGAGGATTACACTACAAGTTTAATTCTGCAGGTTTCTTTGAAAAGAACCAAACTGTATGA	A_33_P3421183
	A_33_P3421318	0.166136	0.725842	TGGTGGTGGCTCCAAAAATCAGGAGACTTTCTGTGATGAATTCACCATAAGAACGTGGGA	A_33_P3421318
	A_33_P3421515	0.0801273	0.137272	CCCAGGAAATACACTAGCAAATTGTGCAATGGAATAAAATCCACACTTTACTTTAGATTC	A_33_P3421515
	A_33_P3421611	0.0621581	0.188425	AGAGTCAATATTTTAGACTTTGCAAGCCTATACCTCCTCACCTCGGCTGAAAGCAGCCAT	A_33_P3421611
	A_33_P3421808	-0.0552388	0.391474	TTTCTCATTCTAGGTAGGACCAGCATCCAGAAGGCTTTTAATAAAAATGTCCCCAAGTGA	A_33_P3421808
	A_33_P3421985	-0.0600453	0.332547	AACTGGGAAATCCAAATCTTCTCCCAAAGTACCTGTGGTGATTCAGGACAACAGTCTTCC	A_33_P3421985
	A_33_P3422270	0.0275932	0.195179	CCTGTCCAATGGGGTAACTGCTACCTACATGTTGCTATTTACATTCAAAATAACTAAAAT	A_33_P3422270
	A_33_P3422289	1.48677	3.93181	CTTTGCATGGTTCTCTTGATGTGAAATCATCTATATAGCCCCAGAATTGGAAAAGAAAAA	A_33_P3422289
	A_33_P3422429	0.2686	0.474955	TGTGAATAGCCACTGCACTTGAGCCTCTTGGGAAACATAACAAGACCCCATCTGTAAATT	A_33_P3422429
	A_33_P3422499	-0.0144373	0.0675262	TTTCAGCCTTAGCCTCCCCATCAATACAATAAAGAGGTTAGGCTGGGAGATTACTCCACA	A_33_P3422499
	A_33_P3422712	0.12885	0.0856568	TTTCCGACAGGGATCAAACAGGTAATGGCCTCGCATCTTCGCTGTTGCTGCTGCTCTGGG	A_33_P3422712
	A_33_P3422999	0.0157233	0.0846002	GCGTTCTTTACAACCACAGACGGAGATCCTATAAAAAGGAAGGCAAACAAGATGGTGCAA	A_33_P3422999
	A_33_P3423017	-0.047585	0.244125	AGTGTGGCGTCGGCGAGACTGGCCGGCGCGGGCCATCAAAAGAGCAACGTCCTCTCTCCC	A_33_P3423017
	A_33_P3423202	0.00620044	0.0310503	ATTCTTACACTCTCACAGTCGTGTGCTTGCACCTGCACACATCACACACCTTGCTGGTCA	A_33_P3423202
	A_33_P3423450	0.0646535	0.132533	CGTTGTGGTTACAATCTTTCAAAAGTCCTCATCTTTCAGAGATTTGGACTGAAAGTTCTA	A_33_P3423450
	A_33_P3423825	-0.0216595	0.0555173	TTAAGAGACTTCTGCCCTTCCCTGAAACTCTGCACAGCTTTGGAAAGCCCAATTCCTAAT	A_33_P3423825
	A_33_P3423845	0.133284	0.122053	TTGGTAATTACTTGGCACAAGCCCCTGGAGGTGTTTGCCCCCTCTGTGCTACAGCCCACA	A_33_P3423845
	A_33_P3424108	0.046145	0.175874	TTCTATAGTAAATGCTGCTCCCTGGATTCAGGCAACATTGTGCCTCTGCTAGATCTAGCT	A_33_P3424108
	A_33_P3424143	-0.0118111	0.0227338	AAGCTTGGTGGATTAAATGTGGCATATAGTCCCTACTACAAAATTTTTCAACCTGGTAGG	A_33_P3424143
	A_33_P3424153	-0.261893	0.669586	ATCAATAATACCAAGGCAGAGATTACTCTACTTCTGCCCACTGCACTGAGAGTTCGTTGG	A_33_P3424153
	A_33_P3424339	-0.390934	0.58838	TTCATGACAACTTTGGAATAGTGGAATGACCCATGACCACAGTCAGCGCTATCACTGCTA	A_33_P3424339
	A_33_P3424496	-0.0106898	0.0644927	CTTTAGACAAACTAAAGTATCTATGTTGTTCTGTGTGTTGAACACAGAGTGTGATGATGT	A_33_P3424496
	A_33_P3424694	0.794739	0.809668	AGATCTTGTAGGTGACGCTTGGCCTGCTTTCGCCTTCCAGGAGAAGATTTCCAGTCCACT	A_33_P3424694
	A_33_P3424794	0.0813939	0.429457	TATACTATCTGCAAAGGTGTCAGCTGACAATACAATCAGGAAGGTGGGCCACTTCCTGAT	A_33_P3424794
	A_33_P3424803	0.615731	1.42366	TAAGTCAATTCCTGGAAGTTGAGAGAGCAAATAAAGACCTGAGAACCTTCCAGAATCCGC	A_33_P3424803
	A_33_P3424803	0.638885	1.47625	TAAGTCAATTCCTGGAAGTTGAGAGAGCAAATAAAGACCTGAGAACCTTCCAGAATCCGC	A_33_P3424803
	A_33_P3424832	0.151718	0.924453	GCTGAATAACACAAAAACCCCTGATCTTTTCAGAAATATGTGAATTGGATATGTCTGTAC	A_33_P3424832
	A_33_P3424864	-0.208936	0.821023	GGAACTGCCAGAGCTTCCTCCTACGGCTTGAAAGCCCAAGCTAATCAGTAACCCGTGAGA	A_33_P3424864
	A_33_P3424867	-0.137494	0.806875	GACAACAGTTCGGTAAGGAAAGAAACCAAGCTATTTTCTCTTTTCCTCATGAACATTATA	A_33_P3424867
	A_33_P3441583	0.0903234	0.0710923	TGTTGCGGAAGAAAATAAAACGCGCCCCTCCCACAATAAAAAAGCCGCCGCCCCAAAAAA	A_33_P3441583
	A_33_P3485440	0.0591801	0.422508	ACCAGTAAGAACATCTTCGTTTCACTCATCAATGAAGCTCTCTACTGGATAGGAAGGCCG	A_33_P3485440
	A_33_P3499046	-0.103472	0.570248	AGAGGGACCCAGTCTTCTCCTCAGCAGCTGCTTGAGGACAGTATTAGCGGTCCCCTCAAT	A_33_P3499046
	A_33_P3510508	-0.0378174	0.142668	CCAGTGCATCCATTCTAAGGAGTACAAAGCAGAGCATTTGATTAAAAGAAAATTATGACT	A_33_P3510508
	A_33_P3519223	-0.138104	1.20343	ACGAAAGTCATACCGTAGAAAAGATGGGTTGTTCTTATATTTGGAAGATAATGGCAGGAG	A_33_P3519223
	A_33_P3564409	0.0601335	0.313364	TGAGGAGGATGCCTGGAGCACGCTTCTCCTGGCTGACTGTTTCTTCCTCTCCAGTCGTTT	A_33_P3564409
	A_33_P3590279	0.421792	0.69037	AGATTTACCAAACAAGCTCTATACTTCGGTTGCCTACGTACCTGTTACCACTTTAAAAAA	A_33_P3590279
	A_33_P3615955	-0.163226	0.838632	TCCTCGCTGCCTTCATACACAAATACTCCTCGATGATGCATCGATTCGTTCCCTCGCTAG	A_33_P3615955
	A_33_P3673310	0.473812	1.55284	GAAATACAGGGTTAGGTTCCTGCAAGCCTTGGTCATGACATTTTACAAACTATCAATACA	A_33_P3673310
	A_33_P3684897	-0.0538804	0.289037	ATTCTCATGCTTTGAAAAGCCATTACTGCTACACTCCCTCCAACAGGTACTTCCGAAGAT	A_33_P3684897
	A_33_P3723827	-0.0265842	0.115205	GGCAGTTAGATCATTGTAATGACCCTAGAAAACTCAAAGGAGAAAACTTTTGCAAACAAT	A_33_P3723827
	A_33_P3733123	-0.117899	0.512862	TATACTTCCCATCTGAAGATGAAATCCAGAGAATGAAGGTGACGATTTTAAAGTAAGACA	A_33_P3733123
	A_33_P3744376	0.0111628	0.0594835	TTAGGGTAGAATCCAGAGGAATCCTTGTCCTTGAAAACGTCAGACCAAAGGGATCAAATA	A_33_P3744376
	A_33_P3755633	-0.142602	0.632644	ATGTTCACATTGACCACTAGGTGGCAGCATTGCCCCCGTCTGGCTCCCTTAGACCAGTTC	A_33_P3755633
[truncated: 56,718 more rows]

## Sheet: TK2 Glycoytic Genes
GeneName	log2(fold change)	-log10(p value)	Probe Sequence
SLC2A1	0.0570684	0.0675262	TAAATACAGACACTAAGTTATAGTATATCTGGACAAGCCAACTTGTAAATACACCACCTC
SLC2A1	0.0648809	0.0670192	TAAATACAGACACTAAGTTATAGTATATCTGGACAAGCCAACTTGTAAATACACCACCTC
SLC2A4	-0.867798	1.39686	TGTATATATATAGATACTTCTATAAAGTCACTGCTGAAGACAAGCATCCTATTGTGGAGG
SLC2A4	-0.813906	1.15304	TGTATATATATAGATACTTCTATAAAGTCACTGCTGAAGACAAGCATCCTATTGTGGAGG
HK1	-1.30013	3.30803	GTGGCATCCATTTCTAATGTATGCATTCATCCAACAGAGTTATTTATTGGCTGGAGATGG
HK1	-1.27898	3.32148	GTGGCATCCATTTCTAATGTATGCATTCATCCAACAGAGTTATTTATTGGCTGGAGATGG
HK2	-1.48052	1.62525	CAATCTTCGGGGTGTGATGAATAGCAAATCATCTCAAATCCTTGAGCACTCAGTCTAGTG
HK2	-1.4755	1.70115	CAATCTTCGGGGTGTGATGAATAGCAAATCATCTCAAATCCTTGAGCACTCAGTCTAGTG
HK2	-0.281569	1.08938	TTCCACGTCCCTGTATAATTCTACAGGATGGGGACACTAATGAAGATGTGGTTGCTTCAC
PHKA1	-1.75702	2.62525	AGTGAAGCTGATGAGAGGACTACTGCACTGCATGATCAGACAGGTGGATAAAGTAGAATC
PHKA1	-1.65376	2.75203	ATGTAGGTAGCCTTGCTTGACAAATGTTTCTTCTAACTCTCCTTCTTCTGAATTGTGCAG
PHKA1	-1.47292	2.11577	ATGTAGGTAGCCTTGCTTGACAAATGTTTCTTCTAACTCTCCTTCTTCTGAATTGTGCAG
PHKB	-0.913766	1.20901	ATCCTTGGCGGGGTTATGGACCTCTTGCATGTCATAGCCAATCTAACGGTAATGGTAAAT
PHKB	-0.823465	0.939302	ATCCTTGGCGGGGTTATGGACCTCTTGCATGTCATAGCCAATCTAACGGTAATGGTAAAT
PHKG1	-1.83041	2.2636	ACTGGGTGAAGAAGGGGCAGCAGCAGAACCGGGCAGCCCTTTTCGAGAACACACCCAAGG
PHKG1	-1.77936	2.11805	ACTGGGTGAAGAAGGGGCAGCAGCAGAACCGGGCAGCCCTTTTCGAGAACACACCCAAGG
PGM1	-1.29453	1.88273	TGCATTGCTGCTGCGTGGGTATTTGTCTCCTTAGCCATCAGGTACAGTTTACACTACAAT
PGM1	-1.28145	1.90658	TGCATTGCTGCTGCGTGGGTATTTGTCTCCTTAGCCATCAGGTACAGTTTACACTACAAT
GPI	-0.214679	0.260428	TTCTGACCCATGTTCACGTTGTTCACATCCCATGTAGAAAAATAAAGATGCCACGGAGGA
GPI	-0.17086	0.197226	TTCTGACCCATGTTCACGTTGTTCACATCCCATGTAGAAAAATAAAGATGCCACGGAGGA
PFKM	-0.902148	1.91364	GGGCACCTCTAGTGCTACTGCTAGATATCACTTACTCAGTTAGAATTTTCCTAAAAATAA
PFKM	-0.901292	1.70997	GGGCACCTCTAGTGCTACTGCTAGATATCACTTACTCAGTTAGAATTTTCCTAAAAATAA
ALDOA	-1.27524	1.98716	CAGGAGGAGTATGTCAAGCGAGCCCTGGCCAACAGCCTTGCCTGTCAAGGAAAGTACACT
ALDOA	-1.22482	1.89279	CAGGAGGAGTATGTCAAGCGAGCCCTGGCCAACAGCCTTGCCTGTCAAGGAAAGTACACT
TPI1	-0.772673	1.29414	CTATAATGGTTGGAACTAAATGTCACCAAGGTGGCTTCTCCTTGGCTGAGAGATGGAAGG
GAPDH	-1.35751	2.69465	GCCTTCCGTGTCCCAACTGCCAACGTGTCAGTGTTGGACCTGACCTGCCGTCTAGAAAAA
GAPDH	-1.33936	2.77728	GCCTTCCGTGTCCCAACTGCCAACGTGTCAGTGTTGGACCTGACCTGCCGTCTAGAAAAA
GAPDH	-1.33511	2.67778	GCCTTCCGTGTCCCAACTGCCAACGTGTCAGTGTTGGACCTGACCTGCCGTCTAGAAAAA
GAPDH	-1.30977	2.70997	GCCTTCCGTGTCCCAACTGCCAACGTGTCAGTGTTGGACCTGACCTGCCGTCTAGAAAAA
GAPDH	-1.29932	2.54363	GCCTTCCGTGTCCCAACTGCCAACGTGTCAGTGTTGGACCTGACCTGCCGTCTAGAAAAA
GAPDH	-1.28182	2.6216	GCCTTCCGTGTCCCAACTGCCAACGTGTCAGTGTTGGACCTGACCTGCCGTCTAGAAAAA
GAPDH	-1.27761	2.65758	GCCTTCCGTGTCCCAACTGCCAACGTGTCAGTGTTGGACCTGACCTGCCGTCTAGAAAAA
GAPDH	-1.27259	2.60206	GCCTTCCGTGTCCCAACTGCCAACGTGTCAGTGTTGGACCTGACCTGCCGTCTAGAAAAA
GAPDH	-1.25767	2.57512	GCCTTCCGTGTCCCAACTGCCAACGTGTCAGTGTTGGACCTGACCTGCCGTCTAGAAAAA
GAPDH	-1.24542	2.62709	GCCTTCCGTGTCCCAACTGCCAACGTGTCAGTGTTGGACCTGACCTGCCGTCTAGAAAAA
PGK1	-1.03185	2.00174	TTAAACAGTTGCACAGCATCTCAGCTCATCTTCACTGCACCCTGGATTTGCATACATTCT
PGK1	-1.02987	1.92082	TTAAACAGTTGCACAGCATCTCAGCTCATCTTCACTGCACCCTGGATTTGCATACATTCT
PGK1	-1.01068	1.96658	TTAAACAGTTGCACAGCATCTCAGCTCATCTTCACTGCACCCTGGATTTGCATACATTCT
PGK1	-1.00196	1.81816	TTAAACAGTTGCACAGCATCTCAGCTCATCTTCACTGCACCCTGGATTTGCATACATTCT
PGK1	-0.994898	1.91009	TTAAACAGTTGCACAGCATCTCAGCTCATCTTCACTGCACCCTGGATTTGCATACATTCT
PGK1	-0.994467	1.86646	TTAAACAGTTGCACAGCATCTCAGCTCATCTTCACTGCACCCTGGATTTGCATACATTCT
PGK1	-0.987462	1.86012	TTAAACAGTTGCACAGCATCTCAGCTCATCTTCACTGCACCCTGGATTTGCATACATTCT
PGK1	-0.983263	1.85078	TTAAACAGTTGCACAGCATCTCAGCTCATCTTCACTGCACCCTGGATTTGCATACATTCT
PGK1	-0.979145	1.84164	TTAAACAGTTGCACAGCATCTCAGCTCATCTTCACTGCACCCTGGATTTGCATACATTCT
PGK1	-0.971278	1.92082	TTAAACAGTTGCACAGCATCTCAGCTCATCTTCACTGCACCCTGGATTTGCATACATTCT
PGAM2	-1.31146	1.5157	TGAGCTGAACAAGGAGCTGAAGCCCACCAAGCCCATGCAGTTCCTGGGTGATGAGGAAAC
PGAM2	-1.27658	1.5544	TGAGCTGAACAAGGAGCTGAAGCCCACCAAGCCCATGCAGTTCCTGGGTGATGAGGAAAC
ENO3	-1.56035	2.43063	CTCGGAGCGTCTGGCCAAATACAACCAACTCATGAGGATCGAGGAGGCTCTTGGGGACAA
PKM2	-0.751187	0.853872	TTTCCTGTGTGTACTCTGTCCAGTTCCTTTAGAAAAAATGGATGCCCAGAGGACTCCCAA
PKM2	-0.68216	0.769551	TTTCCTGTGTGTACTCTGTCCAGTTCCTTTAGAAAAAATGGATGCCCAGAGGACTCCCAA
LDHA	-2.04111	3.08831	AGATACACTTTGGGGGATCCAAAAGGAGCTGCAATTTTAAAGTCTTCTGATGTCATATCA
LDHA	-2.01685	2.96658	AGATACACTTTGGGGGATCCAAAAGGAGCTGCAATTTTAAAGTCTTCTGATGTCATATCA
LDHA	-2.01615	3.23136	TTTCCCAAAAACCATGTTATTGGAAGTGGTTGCAATCTGGATTCAGCCCAATTCCGTTAC
LDHB	0.855474	0.790485	CCAGGAATTGAATCCAGAAATGGGAACTGACAATGATAGTGAAAATTGGAAGGAAGTGCA
LDHB	0.971522	1.59007	TGGGACATCCAGAAGGACCTAAAAGACCTGTGACTAGTGAGCTCTAGGCTGTAGAAATTT
LDHB	1.02312	1.88941	TGGGACATCCAGAAGGACCTAAAAGACCTGTGACTAGTGAGCTCTAGGCTGTAGAAATTT
SLC16A1	-1.02755	2.11691	CTTACCTTCTATAAAAATGAGGATTACTGTTGGTGAGGGAATAAGGAATGTAAGTAAAGG
SLC16A1	-1.01474	1.99568	CTTACCTTCTATAAAAATGAGGATTACTGTTGGTGAGGGAATAAGGAATGTAAGTAAAGG
SLC16A3	-1.13102	2.10624	GTCTTGGGGACAGCTCTTTCCACCCCTGGAAGATGGAAATAAACCTGCGTGTGGGTGGAG

## Sheet: TK2 GO Down
Category	Term	Count	%	PValue	Genes	List Total	Pop Hits	Pop Total	Fold Enrichment	Bonferroni	Benjamini	FDR	-log10(FDR)
GOTERM_BP_DIRECT	GO:0030049~muscle filament sliding	17	3.85488	9.10578e-17	TMOD1, MYBPC1, MYBPC2, ACTN3, TPM3, ACTN2, TPM2, TPM1, TNNC2, TTN, MYH2, MYL3, TNNI1, TNNI2, TCAP, TNNI3, MYH7	397	38	16792	18.9224	2.03726e-13	1.67091e-13	1.65725e-13	12.7806
GOTERM_BP_DIRECT	GO:0060048~cardiac muscle contraction	12	2.72109	5.3982e-09	MYLK2, TPM1, MYL3, TNNI1, TNNI2, TCAP, TNNI3, ATP1A2, ATP1B1, SCN1B, MYH7, TTN	397	45	16792	11.2793	9.90565e-06	4.95285e-06	4.91236e-06	5.30871
GOTERM_BP_DIRECT	GO:0006096~glycolytic process	10	2.26757	6.41235e-08	PFKFB1, LDHA, PGAM2, PGK1, ALDOA, GAPDH, ENO3, PGM1, HK2, HK1	397	34	16792	12.4404	0.00011766	3.92222e-05	3.89016e-05	4.41003
GOTERM_BP_DIRECT	GO:0006936~muscle contraction	15	3.40136	2.17363e-07	TMOD1, RYR1, TRIM63, MYBPC2, ACTN3, CAV3, TPM3, KCNJ12, TPM2, TPM1, TTN, MYH2, CACNA1S, SNTA1, MYH7	397	107	16792	5.92952	0.000398782	9.97153e-05	9.89002e-05	4.0048
GOTERM_BP_DIRECT	GO:0006094~gluconeogenesis	10	2.26757	7.03479e-07	PFKFB1, GPD2, PGAM2, PGK1, ALDOA, SLC25A12, GAPDH, ENO3, PGM1, FBP2	397	44	16792	9.61301	0.00129005	0.000258177	0.000256066	3.59165
GOTERM_BP_DIRECT	GO:0061621~canonical glycolysis	8	1.81406	1.71796e-06	PFKFB1, PGAM2, PGK1, ALDOA, GAPDH, ENO3, HK2, HK1	397	26	16792	13.0145	0.0031475	0.00052541	0.000521115	3.28307
GOTERM_BP_DIRECT	GO:0045214~sarcomere organization	8	1.81406	3.83464e-06	OBSCN, ACTN2, TPM1, TCAP, LDB3, CASQ1, MYPN, TTN	397	29	16792	11.6682	0.00701188	0.00100522	0.000997006	3.0013
GOTERM_BP_DIRECT	GO:1903779~regulation of cardiac conduction	10	2.26757	5.85566e-06	SLC8A3, RYR1, KCNJ11, ATP2A2, TNNI3, ATP2A1, ATP2B2, ATP1A2, CASQ1, ATP1B1	397	56	16792	7.55308	0.0106876	0.00134314	0.00133216	2.87544
GOTERM_BP_DIRECT	GO:0005977~glycogen metabolic process	7	1.5873	4.96656e-05	PPP1CB, PPP1R2, PPP1CC, PPP1R1A, PHKA1, PYGM, SLC37A4	397	29	16792	10.2097	0.0871089	0.0101263	0.0100435	1.99812

## Sheet: RIRCD RNAseq Statistics
				Affected					Control						Affected vs. Control
Ensembl	symbol	entrez	uniprot	BR-1_1	BS-1_1	P2GOT121201_1	P3GOT030991_1	P4GOT050701_1	Control_040500	3509	3934	3949	4994	5106	log2FoldChange	padj
ENSG00000000003	TSPAN6	7105	A0A024RCI0	20	39	29	20	57	28	36	23	28	44	32	0.237763	0.614076
ENSG00000000005	TNMD	64102	Q9H2S6	0	48	4	3	12	7	3	3	2	5	0	2.41599	0.0207969
ENSG00000000419	DPM1	8813	O60762	117	160	94	69	122	117	160	118	162	177	134	-0.400569	0.212947
ENSG00000000457	SCYL3	57147	Q8IZE3	94	76	72	68	107	110	88	76	100	126	77	-0.248236	0.389461
ENSG00000000460	C1orf112	55732	A0A024R922	12	21	7	8	27	17	21	16	16	17	10	-0.0563511	0.936561
ENSG00000000938	FGR	2268	P09769	4	27	21	15	69	4	16	10	3	21	6	1.87478	0.00345434
ENSG00000000971	CFH	3075	A0A024R962	246	700	399	345	485	331	690	492	177	856	125	0.268707	0.650925
ENSG00000001036	FUCA2	2519	Q9BTY2	42	121	66	76	119	36	69	53	33	134	32	0.788281	0.0292648
ENSG00000001084	GCLC	2729	E1CEI4	125	118	66	99	91	132	90	85	65	173	72	-0.159274	0.570375
ENSG00000001167	NFYA	4800	P23511	71	72	90	154	88	72	52	42	49	117	51	0.736837	0.0454924
ENSG00000001460	STPG1	90529	Q5TH74	6	9	12	14	12	10	8	7	6	12	9	0.535879	0.369837
ENSG00000001461	NIPAL3	57185	Q6P499	52	100	92	78	107	89	88	59	99	176	74	0.0916039	0.838362
ENSG00000001497	LAS1L	81887	Q9Y4W2	127	129	83	82	112	146	102	70	71	138	61	0.00469615	0.989563
ENSG00000001561	ENPP4	22875	Q9Y6X5	150	122	86	99	218	180	253	285	276	260	216	-0.908215	0.0195375
ENSG00000001617	SEMA3F	6405	C9JPG5	73	93	60	53	80	81	35	34	25	98	33	0.451033	0.250482
ENSG00000001626	CFTR	1080	A0A024R730	0	0	0	0	0	1	1	2	0	1	0	-1.93541	NA
ENSG00000001629	ANKIB1	54467	Q9P2G1	195	244	180	177	228	265	186	178	195	314	167	-0.04429	0.858701
ENSG00000001630	CYP51A1	1595	A0A0C4DFL7	7	12	9	14	15	7	5	7	3	7	14	0.763649	0.252525
ENSG00000001631	KRIT1	889	O00522	18	34	27	25	22	40	27	24	20	38	21	0.0245392	0.963306
ENSG00000002016	RAD52	5893	P43351	106	137	54	75	76	123	99	78	50	95	51	-0.0399448	0.92727
ENSG00000002079	NA	NA	NA	0	0	0	0	0	2	0	2	0	9	1	-3.19991	NA
ENSG00000002330	BAD	572	A0A024R562	121	87	53	64	65	120	83	54	69	148	95	-0.543993	0.0459582
ENSG00000002549	LAP3	51056	P28838	294	495	216	240	356	257	317	283	288	482	225	0.0481043	0.870843
ENSG00000002586	CD99	4267	P14209	439	633	347	215	409	411	486	343	362	942	419	-0.276769	0.396441
ENSG00000002587	HS3ST1	9957	A0A024R9R4	2	9	1	1	5	2	3	2	1	10	3	0.259536	0.848359
ENSG00000002726	AOC1	26	P19801	0	0	0	0	1	0	0	0	1	0	0	0.297481	NA
ENSG00000002745	WNT16	51384	E9PH60	0	0	4	3	0	0	0	0	0	1	0	3.06366	NA
ENSG00000002746	HECW1	23072	Q76N89	10	11	2	1	0	19	8	6	8	18	10	-1.74945	0.033265
ENSG00000002822	MAD1L1	8379	Q9Y6D9	156	137	87	124	121	134	131	92	103	172	85	-0.0817227	0.750607
ENSG00000002834	LASP1	3927	B4DIC4	287	448	280	270	388	297	299	231	201	638	167	0.249377	0.351749
ENSG00000002919	SNX11	29916	Q9Y5W9	46	45	32	52	37	52	56	38	32	79	37	-0.196557	0.567096
ENSG00000002933	TMEM176A	55365	A0A090N8H6	11	70	18	14	22	7	30	10	8	46	9	0.848815	0.225959
ENSG00000003056	M6PR	4074	F5GX30	229	242	128	156	192	206	182	141	150	246	128	-0.0428626	0.857084
ENSG00000003096	KLHL13	90293	A0A0C4DG99	37	90	36	27	45	34	37	37	28	61	21	0.40982	0.286557
ENSG00000003137	CYP26B1	56603	Q9NR63	16	65	46	118	69	45	22	4	7	205	3	1.18675	0.370387
ENSG00000003147	ICA1	3382	A0A024RA29	15	29	22	14	37	24	26	27	12	36	16	0.194751	0.714432
ENSG00000003249	DBNDD1	79007	Q9H9R9	166	71	6	15	34	190	42	59	105	106	191	-2.18482	0.000511022
ENSG00000003393	ALS2	57679	Q96Q42	353	472	236	273	366	400	376	289	343	617	316	-0.211765	0.226718
ENSG00000003400	CASP10	843	Q92851	46	136	82	87	113	58	73	66	54	129	30	0.708996	0.0154626
ENSG00000003402	CFLAR	8837	A0A024R3Z7	1612	1772	740	1063	1497	1840	1273	1318	828	2281	710	-0.153522	0.62719
ENSG00000003436	TFPI	7035	P10646	77	171	107	98	177	180	182	124	106	266	64	-0.0101114	0.984858
ENSG00000003509	NDUFAF7	55471	Q7L592	85	153	79	84	111	108	124	101	115	178	87	-0.120211	0.690234
ENSG00000003756	RBM5	10181	A0A024R2U6	511	743	486	625	739	752	607	481	373	783	333	0.260252	0.186514
ENSG00000003987	MTMR7	9108	B7Z9Q7	0	0	0	0	0	1	1	1	1	3	0	-2.32644	NA
ENSG00000003989	SLC7A2	6542	P52569	2901	1246	476	679	1225	3210	2742	1699	2341	1533	2038	-1.48727	4.64753e-06
ENSG00000004059	ARF5	381	A4D0Z3	212	229	135	241	216	148	214	143	168	331	169	0.0628869	0.849194
ENSG00000004139	SARM1	23098	Q05B42	59	82	41	45	77	66	43	24	34	71	35	0.365077	0.260509
ENSG00000004142	POLDIP2	26073	B4DEM9	1244	1360	517	794	817	1217	1061	900	1327	1484	1152	-0.541241	0.032696
ENSG00000004399	PLXND1	23129	Q9Y4D7	282	614	606	618	540	391	258	231	119	619	163	1.14427	0.00032473
ENSG00000004455	AK2	204	P54819	378	455	237	282	374	385	326	302	427	486	391	-0.256748	0.345564
ENSG00000004468	CD38	952	B4E006	306	246	59	32	103	216	360	246	454	233	389	-1.75101	0.000738459
ENSG00000004478	FKBP4	2288	Q02790	636	443	354	607	378	526	336	326	361	522	343	0.0586164	0.890715
ENSG00000004487	KDM1A	23028	O60341	448	471	269	370	422	444	462	333	426	491	317	-0.15597	0.45934
ENSG00000004534	RBM6	10180	A8K6Q4	421	586	277	314	411	487	303	271	202	399	201	0.264351	0.35182
ENSG00000004660	CAMKK1	84254	Q8N5S9	27	27	28	30	53	63	33	22	16	40	24	0.13638	0.812745
ENSG00000004700	RECQL	5965	A0A024RAV2	93	123	80	70	116	83	131	126	68	233	80	-0.234108	0.533162
ENSG00000004766	VPS50	55610	Q96JG6	136	122	88	97	141	153	168	117	149	226	117	-0.445436	0.025781
ENSG00000004776	HSPB6	126393	O14558	538	839	322	649	298	867	381	431	407	1763	239	-0.214442	0.725161
ENSG00000004777	ARHGAP33	115703	O14559	11	19	15	16	20	33	13	21	7	13	8	0.20679	0.776098
ENSG00000004779	NDUFAB1	4706	O14561	578	725	388	520	692	456	592	561	832	843	745	-0.266153	0.481032
ENSG00000004799	PDK4	5166	A4D1H4	1063	7622	2382	8891	12011	4145	8641	3418	1633	4019	2706	1.03559	0.0860536
ENSG00000004809	SLC22A16	85413	A0A0K0K1K9	0	0	0	0	2	0	1	0	0	0	1	0.598356	NA
ENSG00000004838	ZMYND10	51364	O75800	5	5	1	3	0	5	6	1	2	6	1	-0.70072	0.581137
ENSG00000004846	ABCB5	340273	Q2M3G0	0	0	0	0	0	5	0	0	0	0	0	-1.82633	NA
ENSG00000004848	ARX	170302	Q96QS3	70	36	20	25	39	82	82	53	64	102	56	-1.28767	5.59721e-08
ENSG00000004864	SLC25A13	10165	Q9UJS0	36	64	57	58	74	64	54	32	39	76	44	0.384928	0.194889
ENSG00000004866	ST7	7982	Q9NRC1	71	77	39	23	52	120	84	65	62	105	71	-0.829111	0.00679532
ENSG00000004897	CDC27	996	P30260	305	291	179	181	246	287	392	289	307	538	248	-0.598045	0.000676465
ENSG00000004939	SLC4A1	6521	P02730	4	2	1	1	14	0	1	5	3	1	1	0.891011	0.566582
ENSG00000004948	CALCR	799	A0A0A0MRG0	5	15	16	6	11	7	18	14	3	12	11	0.26539	0.757533
ENSG00000004961	HCCS	3052	A0A024RBY9	146	166	95	136	144	128	144	100	202	239	181	-0.311681	0.392497
ENSG00000004975	DVL2	1856	O14641	136	147	68	121	109	162	106	99	71	130	72	-0.00824646	0.984377
ENSG00000005001	PRSS22	64063	Q9GZN4	0	0	0	0	0	0	0	0	0	1	0	-0.423854	NA
ENSG00000005007	UPF1	5976	A0A024R7L8	486	508	279	405	336	542	238	240	265	480	247	0.110211	0.772378
ENSG00000005020	SKAP2	8935	B7Z5R3	43	50	46	31	64	65	65	48	35	92	35	-0.162615	0.673826
ENSG00000005022	SLC25A5	292	P05141	81	127	250	341	228	66	114	74	103	189	81	1.334	0.000896072
ENSG00000005059	MCUB	55013	Q9NWR8	15	47	9	7	20	10	28	12	12	22	10	0.310978	0.667834
ENSG00000005073	HOXA11	3207	P31270	68	24	14	35	18	6	37	27	29	42	35	-0.632128	0.365663
ENSG00000005075	POLR2J	5439	P52435	188	200	82	127	119	167	149	133	170	184	150	-0.372007	0.175994
ENSG00000005100	DHX33	56919	B4DIS6	58	71	66	105	70	52	48	47	49	95	41	0.535565	0.0824292
ENSG00000005102	MEOX1	4222	P50221	42	109	62	111	147	59	43	51	25	148	27	1.01538	0.0119347
ENSG00000005108	THSD7A	221981	Q9UPZ6	18	82	68	35	76	23	53	30	16	62	18	1.10739	0.010788
ENSG00000005156	LIG3	3980	P49916	228	271	153	190	238	275	219	188	149	268	161	-0.012182	0.961899
ENSG00000005175	RPAP3	79657	Q9H6T3	160	106	71	95	100	141	167	141	167	183	163	-0.828063	0.000739945
ENSG00000005187	ACSM3	6296	Q53FZ2	2	2	3	0	4	1	1	1	2	1	2	0.615131	NA
ENSG00000005189	REXO5	81691	Q96IC2	3	7	9	9	12	7	10	4	8	12	7	0.372843	0.610295
ENSG00000005194	CIAPIN1	57019	Q6FI81	104	144	99	147	157	109	117	91	125	165	121	0.182157	0.548915
ENSG00000005206	SPPL2B	56928	Q8TCT7	114	127	87	150	103	166	82	75	56	96	38	0.423631	0.321375
ENSG00000005238	FAM214B	80256	Q7L5A3	71	114	55	58	54	67	75	69	41	176	52	-0.125407	0.780767
ENSG00000005243	COPZ2	51226	Q9P299	220	158	57	46	80	213	184	112	127	326	141	-1.17209	4.24683e-05
ENSG00000005249	PRKAR2B	5577	A0A024R712	14	39	20	10	54	107	59	22	34	206	22	-0.976237	0.209652
ENSG00000005302	MSL3	10943	Q8N5Y2	129	170	81	73	119	118	176	160	161	289	144	-0.644622	0.0272747
ENSG00000005339	CREBBP	1387	Q92793	648	807	477	578	559	1169	350	266	354	565	324	0.228881	0.64764
ENSG00000005379	TSPOAP1	9256	A7E2C5	107	67	32	99	67	177	113	56	56	67	51	-0.426897	0.421269
ENSG00000005381	MPO	4353	P05164	10	3	60	2	8	5	3	5	3	13	2	2.01212	NA
ENSG00000005421	PON1	5444	P27169	0	0	0	0	0	0	0	0	0	1	0	-0.423854	NA
ENSG00000005436	GCFC2	6936	A4UHR0	141	144	69	101	167	153	253	174	151	213	111	-0.553488	0.0605703
ENSG00000005448	WDR54	84058	Q9H977	4	9	4	6	8	3	4	3	3	6	3	0.849257	0.259219
ENSG00000005469	CROT	54677	Q9UKG9	34	40	38	37	44	65	86	61	74	101	56	-0.771246	0.0294172
ENSG00000005471	ABCB4	5244	P21439	152	175	67	54	59	139	126	71	100	190	61	-0.450083	0.25357
ENSG00000005483	KMT2E	55904	Q8IZD2	398	532	336	308	525	502	516	400	301	623	308	-0.0403697	0.872658
ENSG00000005486	RHBDD2	57414	Q6NTF9	69	75	49	64	59	72	39	42	43	83	62	0.0742526	0.854381
ENSG00000005513	SOX8	30812	P57073	33	37	20	58	39	13	12	11	8	97	7	0.800109	0.313992
ENSG00000005700	IBTK	25998	B7ZLE0	737	866	335	346	722	653	856	695	787	1026	624	-0.526853	0.0481083
ENSG00000005801	ZNF195	7748	O14628	79	117	63	73	89	105	86	80	64	114	72	-0.0236542	0.937303
ENSG00000005810	MYCBP2	23077	O75592	829	1261	848	879	1119	1071	1119	708	579	1456	619	0.201972	0.277334
ENSG00000005812	FBXL3	26224	Q9UKT7	258	227	125	135	195	269	333	241	234	311	207	-0.675168	0.000282279
ENSG00000005844	ITGAL	3683	P20701	7	23	21	28	32	3	11	12	9	29	4	1.36184	0.0141701
ENSG00000005882	PDK2	5164	Q15119	920	1376	856	1744	1263	1205	1058	1100	1096	1279	1013	0.225378	0.485887
ENSG00000005884	ITGA3	3675	A0A140VJM0	99	270	193	325	188	134	98	81	58	155	62	1.37427	1.23267e-07
ENSG00000005889	ZFX	7543	A0A024RC04	806	420	204	394	388	851	529	351	481	619	444	-0.751612	0.00692722
ENSG00000005893	LAMP2	3920	P13473	835	513	371	493	694	756	970	826	662	872	628	-0.647481	0.00409369
ENSG00000005961	ITGA2B	3674	P08514	2	13	5	4	13	1	0	2	0	5	2	2.33806	0.0103985
ENSG00000005981	ASB4	51666	Q9Y574	374	152	63	96	180	379	263	212	350	315	386	-1.51526	3.51931e-06
ENSG00000006007	GDE1	51573	A0A024QYU1	642	561	192	184	268	455	545	419	606	686	549	-0.99993	0.00100363
ENSG00000006015	REX1BD	55049	Q96EN9	329	272	128	186	159	340	303	210	221	433	207	-0.649898	0.000178405
ENSG00000006016	CRLF1	9244	O75462	59	12	3	1	5	42	23	24	69	67	101	-3.564	2.13862e-07
ENSG00000006025	OSBPL7	114881	Q8WXP9	307	63	30	33	44	293	76	82	139	94	108	-1.94044	9.48951e-05
ENSG00000006042	TMEM98	26022	Q9Y2Y6	34	46	33	28	36	29	37	15	9	35	15	0.559513	0.174703
ENSG00000006047	YBX2	51087	Q9Y2T7	3	4	3	5	6	7	4	2	1	5	2	0.427382	0.678662
ENSG00000006059	KRT33A	3883	O76009	0	0	0	0	0	1	0	1	0	0	0	-0.836048	NA
ENSG00000006062	MAP3K14	9020	Q68D39	107	216	213	515	204	133	124	134	66	252	73	1.29589	0.00139736
ENSG00000006071	ABCC8	6833	Q09428	18	44	71	42	55	45	19	17	5	48	7	1.40632	0.0119347
ENSG00000006116	CACNG3	10368	O60359	0	0	0	0	0	0	0	0	0	0	0	NA	NA
ENSG00000006118	TMEM132A	54972	Q24JP5	22	53	44	51	36	36	16	27	17	54	22	0.7873	0.0361459
ENSG00000006125	AP2B1	163	A0A140VJE8	363	665	587	710	677	721	527	417	447	789	427	0.35934	0.152037
ENSG00000006128	TAC1	6863	P20366	0	1	0	0	0	0	0	0	0	0	1	0.297481	NA
ENSG00000006194	ZNF263	10127	O14978	157	124	102	141	117	126	160	67	70	156	75	0.115681	0.76833
ENSG00000006210	CX3CL1	6376	A0N0N7	64	120	72	71	91	69	45	53	38	112	44	0.561866	0.0256011
ENSG00000006282	SPATA20	64847	Q8TB22	236	177	66	163	52	121	199	200	126	420	110	-0.775632	0.0907448
ENSG00000006283	CACNA1G	8913	O43497	2	5	10	10	5	2	5	3	3	5	3	1.26317	0.110337
ENSG00000006327	TNFRSF12A	51330	Q9NP84	43	178	27	88	37	16	31	12	7	130	21	1.25054	0.100092
ENSG00000006377	DLX6	1750	P56179	0	0	0	0	0	0	0	1	0	0	1	-0.836048	NA
ENSG00000006432	MAP3K9	4293	P80192	36	31	1	9	7	25	17	27	8	36	22	-1.15475	0.0967375
ENSG00000006451	RALA	5898	P11233	93	106	79	107	126	86	77	78	76	117	80	0.260202	0.305542
ENSG00000006453	BAIAP2L1	55971	Q9UHR4	12	37	19	24	29	17	26	20	15	36	10	0.495464	0.236479
ENSG00000006459	KDM7A	80853	Q6ZMT4	394	371	210	317	328	424	327	306	355	563	312	-0.332873	0.0502914
ENSG00000006468	ETV1	2115	P50549	31	38	26	4	34	11	19	9	7	38	9	0.581455	0.435549
ENSG00000006530	AGK	55750	A4D1U5	53	66	87	108	114	73	71	75	61	114	49	0.454416	0.186218
ENSG00000006534	ALDH3B1	221	A0A024R5D8	11	19	32	13	17	19	21	18	11	41	7	0.287989	0.672862
ENSG00000006555	TTC22	55001	Q5TAA0	0	2	0	0	0	0	1	1	0	1	4	-1.23464	NA
ENSG00000006576	PHTF2	57157	Q8N3S3	1349	767	137	211	285	1302	1390	1031	1399	1397	1150	-2.04774	4.0548e-09
ENSG00000006606	CCL26	10344	Q9Y258	0	0	0	0	0	0	0	0	1	0	1	-0.836048	NA
ENSG00000006607	FARP2	9855	O94887	153	248	128	155	181	196	174	132	145	211	128	0.104525	0.62719
ENSG00000006611	USH1C	10083	A0A0S2Z4V1	1	5	1	0	4	0	0	1	1	1	1	1.66112	NA
ENSG00000006625	GGCT	79017	O75223	15	45	28	26	54	24	41	44	45	54	33	0.00185148	0.997715
ENSG00000006634	DBF4	10926	B4DXK0	13	16	11	6	11	18	20	10	18	19	5	-0.421738	0.48021
ENSG00000006638	TBXA2R	6915	P21731	8	11	17	23	19	8	4	8	1	16	3	1.4739	0.0175283
ENSG00000006652	IFRD1	3475	A4D0U1	397	708	232	370	291	415	346	259	172	386	120	0.399633	0.316142
ENSG00000006659	LGALS14	56891	Q8TCE9	0	0	0	0	0	0	0	0	0	0	0	NA	NA
ENSG00000006695	COX10	1352	Q12887	349	361	243	366	406	317	349	270	429	415	328	-0.0717878	0.844996
ENSG00000006704	GTF2IRD1	9569	Q9UHL9	495	211	143	320	228	544	278	205	179	347	234	-0.496249	0.228407
ENSG00000006712	PAF1	54623	Q8N7H5	209	179	113	140	131	187	145	105	115	246	156	-0.229854	0.380967
ENSG00000006715	VPS41	27072	P49754	118	166	161	138	172	160	175	107	86	238	98	0.244413	0.373087
ENSG00000006740	ARHGAP44	9912	Q69Z00	46	46	45	22	45	29	37	49	23	45	18	0.171601	0.750607
ENSG00000006744	ELAC2	60528	Q9BQ52	424	364	230	360	338	384	412	250	272	491	317	-0.170072	0.436461
ENSG00000006747	SCIN	85477	Q9Y6U3	3	2	3	3	7	2	3	2	1	2	0	1.04071	NA
ENSG00000006756	ARSD	414	A0A140VK06	21	50	36	74	51	52	44	31	7	50	22	0.767751	0.123434
ENSG00000006757	PNPLA4	8228	A0A024RBU8	126	143	59	75	69	155	152	145	204	196	190	-1.0478	0.00154341
ENSG00000006788	MYH13	8735	Q9UKX3	9	10	8	9	4	7	5	9	7	2	20	-0.243957	0.827991
ENSG00000006831	ADIPOR2	79602	Q86V24	522	512	247	373	408	694	521	536	421	811	326	-0.516576	0.00437143
ENSG00000006837	CDKL3	51265	Q8IVW4	2	2	4	2	2	3	2	4	2	10	1	-0.330099	0.804763
ENSG00000007001	UPP2	151531	O95045	0	0	0	0	0	0	0	0	1	1	1	-1.21528	NA
ENSG00000007038	PRSS21	10942	Q9Y6M0	0	0	0	1	0	0	0	0	0	0	0	0.709676	NA
ENSG00000007047	MARK4	57787	Q96L34	104	98	64	108	89	102	58	37	53	89	57	0.348652	0.335024
ENSG00000007062	PROM1	8842	A0A0A0N0M1	1	51	18	18	31	2	8	12	40	41	3	0.887982	0.428249
ENSG00000007080	CCDC124	115098	A0A024R7M8	122	127	65	189	96	132	112	85	115	193	124	-0.0736152	0.877711
ENSG00000007129	CEACAM21	90273	A0A0G2JSC8	0	1	0	1	1	0	2	1	0	1	0	0.362935	NA
ENSG00000007168	PAFAH1B1	5048	P43034	1144	1055	530	631	776	1159	1080	933	1014	1403	929	-0.595448	3.98461e-05
ENSG00000007171	NOS2	4843	P35228	10	4	7	11	5	3	8	25	8	18	2	-0.590587	0.563544
ENSG00000007174	DNAH9	1770	Q9NYC9	0	0	0	1	1	1	0	0	0	2	1	-0.0535326	NA
ENSG00000007202	KIAA0100	9703	Q14667	1518	1452	728	917	1013	1424	1096	991	1277	1735	1185	-0.402832	0.040444
ENSG00000007216	SLC13A2	9058	Q13183	0	0	0	0	0	0	1	0	1	0	1	-1.29781	NA
ENSG00000007237	GAS7	8522	O60861	357	726	270	134	299	183	342	176	178	678	164	0.278066	0.619282
ENSG00000007255	TRAPPC6A	79090	B7TZ90	23	45	28	44	37	35	36	31	35	102	45	-0.146622	0.787343
ENSG00000007264	MATK	4145	P42679	3	2	3	2	2	0	6	4	0	3	1	-0.0605434	NA
ENSG00000007306	CEACAM7	1087	Q14002	0	0	0	0	0	0	0	0	0	0	0	NA	NA
ENSG00000007312	CD79B	974	P40259	6	7	3	6	6	6	18	2	3	12	5	-0.403466	0.668203
ENSG00000007314	SCN4A	6329	P35499	3996	2838	1286	1308	1436	3806	1457	1407	2002	2215	2167	-0.563998	0.175782
ENSG00000007341	ST7L	54879	Q8TDW4	92	104	53	63	83	85	92	60	70	118	61	-0.137061	0.586976
ENSG00000007350	TKTL1	8277	B7Z7I0	5	0	5	0	1	1	1	0	2	4	4	-0.507269	NA
ENSG00000007372	PAX6	5080	P26367	0	0	0	0	0	0	1	1	1	2	1	-2.20822	NA
ENSG00000007376	RPUSD1	113000	H3BUN6	36	51	26	34	27	51	72	31	23	49	27	-0.258883	0.566582
ENSG00000007384	RHBDF1	64285	Q96CC6	142	157	69	95	119	194	88	70	44	146	53	0.082132	0.877982
ENSG00000007392	LUC7L	55692	Q1W6G4	154	213	140	165	172	202	118	136	98	207	85	0.290358	0.235936
ENSG00000007402	CACNA2D2	9254	Q9NY47	16	39	8	8	8	29	10	6	11	31	13	-0.119226	0.893461
ENSG00000007516	BAIAP3	8938	O94812	8	24	21	14	16	38	23	27	21	52	17	-0.451871	0.428326
ENSG00000007520	TSR3	115939	Q9UJK0	285	276	130	223	204	299	294	176	252	312	247	-0.395366	0.0925194
ENSG00000007541	PIGQ	9091	B2RAU6	60	78	48	95	52	95	66	39	51	61	33	0.257868	0.550078
ENSG00000007545	CRAMP1	57585	A7MD53	64	96	63	77	62	85	37	33	30	83	37	0.542562	0.110371
ENSG00000007866	TEAD3	7005	Q99594	154	130	116	124	115	151	114	71	90	138	100	0.077811	0.829564
ENSG00000007908	SELE	6401	P16581	3	121	1	0	12	0	3	0	0	1	3	4.19807	0.0528918
ENSG00000007923	DNAJC11	55735	Q9NVH1	318	387	233	324	364	330	230	249	317	431	312	0.0324596	0.923311
ENSG00000007933	FMO3	2328	A0A024R8Z4	43	8	4	0	11	7	19	11	11	27	17	-1.79298	0.0182884
ENSG00000007944	MYLIP	29116	Q8WY64	501	639	207	284	237	463	581	411	472	399	542	-0.627379	0.0944858
ENSG00000007952	NOX1	27035	A6NGA6	0	0	0	0	0	0	0	0	0	0	0	NA	NA
ENSG00000007968	E2F2	1870	Q14209	0	6	0	6	8	1	2	4	0	11	1	0.961573	0.532798
ENSG00000008018	PSMB1	5689	A0A140VK45	575	625	256	376	452	525	642	395	534	766	462	-0.431462	0.0273283
ENSG00000008056	SYN1	6853	P17600	2	11	10	7	7	8	5	5	1	10	1	1.02167	0.186595
ENSG00000008083	JARID2	3720	Q92833	327	268	211	227	275	315	271	207	168	352	175	-0.0548313	0.834532
ENSG00000008086	CDKL5	6792	O76039	45	88	61	65	100	58	64	53	65	94	47	0.357876	0.198385
ENSG00000008118	CAMK1G	57172	Q96NX5	1	4	1	7	6	1	0	0	1	0	0	3.31919	NA
ENSG00000008128	CDK11A	728642	Q9UQ88	4	13	6	7	4	7	0	7	4	5	6	0.60202	0.517134
ENSG00000008130	NADK	65220	A0A024R058	135	159	99	145	149	129	107	82	75	138	66	0.409695	0.0563138
ENSG00000008196	TFAP2B	7021	Q92481	0	0	0	0	0	0	1	0	0	0	0	-0.423854	NA
ENSG00000008197	TFAP2D	83741	Q7Z6R9	0	0	0	0	0	0	0	0	0	0	0	NA	NA
ENSG00000008226	DLEC1	9940	B1B5Y4	3	5	0	2	4	5	8	0	2	1	2	-0.223945	0.89218
ENSG00000008256	CYTH3	9265	O43739	329	335	219	258	263	223	249	184	131	334	151	0.257882	0.316951
ENSG00000008277	ADAM22	53616	Q9P0K1	36	46	30	39	48	76	127	53	78	161	36	-0.93851	0.0270632
ENSG00000008282	SYPL1	6856	A4D0R1	339	212	127	170	201	322	308	317	395	393	318	-1.00399	1.72764e-05
ENSG00000008283	CYB561	1534	B3KTA1	34	69	64	35	64	44	51	32	24	102	20	0.505021	0.237048
ENSG00000008294	SPAG9	9043	O60271	1271	1569	645	961	1265	1336	1634	1283	901	2037	1082	-0.334078	0.0949625
ENSG00000008300	CELSR3	1951	Q9NYQ7	6	5	1	13	7	7	1	2	4	4	1	0.87948	0.398912
ENSG00000008311	AASS	10157	A4D0W4	99	122	79	90	119	106	180	145	61	164	86	-0.236578	0.533583
ENSG00000008323	PLEKHG6	55200	Q3KR16	0	1	1	0	4	9	3	0	1	9	1	-0.993464	NA
ENSG00000008324	SS18L2	51188	A0A024R2Q8	10	19	14	20	22	7	16	11	10	27	17	0.433867	0.420498
ENSG00000008382	MPND	84954	Q8N594	68	52	26	37	23	49	32	33	59	42	36	-0.455873	0.332962
ENSG00000008394	MGST1	4257	A0A024RAX2	5	12	5	0	14	35	16	3	6	54	3	-1.03562	0.3689
ENSG00000008405	CRY1	1407	A2I2P0	74	92	48	67	92	78	81	54	52	103	68	0.0211095	0.94809
ENSG00000008438	PGLYRP1	8993	O75594	0	0	0	0	1	0	0	0	1	1	0	-0.114717	NA
ENSG00000008441	NFIX	4784	B4DHW2	2544	2348	1130	1165	1407	3225	959	990	1476	1806	1502	-0.281059	0.545946
ENSG00000008513	ST3GAL1	6482	A0A024R9L6	947	1088	330	451	704	949	1101	924	862	1397	614	-0.669007	0.00603378
ENSG00000008516	MMP25	64386	Q9NPA2	3	8	7	7	12	1	5	3	2	9	1	1.3699	0.0710849
ENSG00000008517	IL32	9235	P24001	842	5535	936	1831	2782	456	2620	809	609	2662	890	1.07577	0.0583061
ENSG00000008710	PKD1	5310	P98161	2243	1777	949	1536	1073	2503	819	743	736	1472	794	0.0342534	0.955832
ENSG00000008735	MAPK8IP2	23542	Q13387	2	3	1	2	8	0	3	2	1	4	0	1.03218	NA
ENSG00000008838	MED24	9862	O75448	609	590	284	367	390	581	373	351	408	551	378	-0.227615	0.372102
ENSG00000008853	RHOBTB2	23221	Q9BYZ6	279	270	159	231	227	205	182	130	153	451	205	-0.0100843	0.980971
ENSG00000008869	HEATR5B	54497	Q9P2D3	142	225	126	143	207	179	216	134	107	244	113	0.111555	0.657564
ENSG00000008952	SEC62	7095	Q99442	363	350	203	199	321	343	401	317	348	501	277	-0.47241	0.00603378
ENSG00000008988	RPS20	6224	P60866	2741	2415	1520	1650	2501	2063	2705	1718	2304	2865	2210	-0.273735	0.243553
ENSG00000009307	CSDE1	7812	A0A024R0E2	15781	10323	3542	3648	5942	13609	13723	9479	12471	20084	12764	-1.33496	1.14298e-08
ENSG00000009335	UBE3C	9690	Q15386	1258	917	405	532	728	1307	973	851	1310	1383	1041	-0.920718	3.96814e-05
ENSG00000009413	REV3L	5980	O60673	284	559	502	671	582	491	556	489	379	719	271	0.389277	0.21155
ENSG00000009694	TENM1	10178	Q9UKZ4	17	104	53	45	55	23	53	16	12	68	19	1.1711	0.0117369
ENSG00000009709	PAX7	5081	P23759	134	198	173	91	169	181	170	96	65	280	76	0.234558	0.581655
ENSG00000009724	MASP2	10747	O00187	0	1	0	0	0	0	0	0	0	0	0	0.709676	NA
ENSG00000009765	IYD	389434	Q6PHW0	0	0	0	0	2	0	1	0	1	0	0	0.598347	NA
ENSG00000009780	FAM76A	199870	Q8TAV0	140	123	52	76	147	171	169	146	133	233	100	-0.682242	0.00447782
ENSG00000009790	TRAF3IP3	80342	B1AJU2	11	17	7	18	21	3	12	15	3	21	2	0.749925	0.325855
ENSG00000009830	POMT2	29954	Q9UKY4	122	130	70	135	89	189	85	69	54	159	82	0.00445012	0.993558
ENSG00000009844	VTA1	51534	A0A087WY55	213	207	140	107	192	221	257	212	264	343	208	-0.636877	0.00651426
ENSG00000009950	MLXIPL	51085	Q9NP71	276	381	276	440	410	293	157	137	56	195	18	1.30759	0.0255483
ENSG00000009954	BAZ1B	9031	Q9UIG0	850	649	432	523	670	772	629	514	497	896	459	-0.208472	0.24149
ENSG00000010017	RANBP9	10048	A0A024QZW3	356	341	178	288	251	435	290	263	311	457	309	-0.409282	0.05183
ENSG00000010030	ETV7	51513	Q9Y603	2	11	0	0	0	1	1	1	0	0	3	0.867722	NA
ENSG00000010072	SPRTN	83932	Q9H040	66	61	31	46	45	42	61	43	40	89	55	-0.31613	0.321712
ENSG00000010165	EEF1AKNMT	51603	Q8N6R0	142	119	64	82	106	145	114	94	118	190	103	-0.493233	0.00964938
ENSG00000010219	DYRK4	8798	D3JEN2	36	33	41	27	31	36	40	23	33	69	44	-0.234355	0.602492
ENSG00000010244	ZNF207	7756	O43670	433	492	300	354	489	509	422	347	288	518	285	0.0214078	0.92426
ENSG00000010256	UQCRC1	7384	P31930	2278	2535	1436	2530	2375	2430	2373	2244	2884	2837	2743	-0.262771	0.414244
ENSG00000010270	STARD3NL	83930	A0A024RA89	75	88	34	42	66	80	55	57	79	92	69	-0.403195	0.211777
ENSG00000010278	CD9	928	A6NNI4	186	295	83	70	154	104	162	112	107	332	59	-0.0272463	0.966706
ENSG00000010282	HHATL	57467	A0A024R2M3	963	1151	778	1452	807	762	953	470	617	835	586	0.51655	0.0910831
ENSG00000010292	NCAPD2	9918	B3KMS0	142	160	130	93	168	160	122	120	103	221	115	-0.0151809	0.963019
ENSG00000010295	IFFO1	25900	Q0D2I5	196	221	77	81	67	140	166	104	78	158	114	-0.354338	0.398872
ENSG00000010310	GIPR	2696	P48546	0	0	2	1	3	1	0	0	1	4	0	1.06149	NA
ENSG00000010318	PHF7	51533	Q9BWX1	31	55	40	34	58	35	51	43	35	61	29	0.192981	0.598782
ENSG00000010319	SEMA3G	56920	Q9NS98	329	376	156	148	254	205	180	144	68	245	92	0.35988	0.428239
ENSG00000010322	NISCH	11188	Q9Y2I1	295	437	281	443	333	390	222	204	147	387	126	0.619251	0.0314727
ENSG00000010327	STAB1	23166	Q9NY15	226	618	344	429	353	297	199	160	132	492	110	0.997706	0.000434901
ENSG00000010361	FUZ	80199	Q9BT04	106	125	81	155	103	155	112	97	59	122	74	0.182595	0.625068
ENSG00000010379	SLC6A13	6540	Q9NSD5	2	1	3	0	2	4	1	0	0	3	2	-0.0725767	NA
ENSG00000010404	IDS	3423	P22304	190	180	110	80	136	214	220	129	148	209	126	-0.501625	0.0322391
ENSG00000010438	PRSS3	5646	P35030	0	0	0	0	0	0	0	0	0	0	0	NA	NA
ENSG00000010539	ZNF200	7752	P98182	29	41	31	44	40	33	49	25	38	68	28	0.0455734	0.922616
ENSG00000010610	CD4	920	B4DT49	16	68	26	24	40	15	38	19	13	66	14	0.644169	0.225955
ENSG00000010626	LRRC23	10233	A8K8K2	30	33	12	16	9	35	17	13	33	34	19	-0.605348	0.255025
ENSG00000010671	BTK	695	Q06187	3	29	16	10	22	3	23	7	1	14	5	1.28413	0.100196
ENSG00000010704	HFE	3077	Q30201	17	19	16	13	12	42	16	15	11	23	7	-0.26942	0.687009
ENSG00000010803	SCMH1	22955	Q96GD3	306	288	178	235	278	309	306	216	249	361	234	-0.224867	0.178728
ENSG00000010810	FYN	2534	P06241	100	229	181	128	181	135	136	95	83	221	89	0.593632	0.0113797
ENSG00000010818	HIVEP2	3097	P31629	1101	1294	514	641	856	1410	948	874	863	1881	887	-0.489368	0.0128449
ENSG00000010932	FMO1	2326	Q01740	8	6	9	6	8	2	5	2	0	8	1	1.09046	0.230546
ENSG00000011007	ELOA	6924	Q14241	511	489	261	294	415	586	482	356	538	525	521	-0.53465	0.0363318
ENSG00000011009	LYPLA2	11313	A0A140VJC9	132	97	102	123	105	69	77	81	72	104	80	0.295983	0.424236
ENSG00000011021	CLCN6	1185	P51797	162	190	114	163	143	188	123	103	80	151	72	0.29489	0.31963
ENSG00000011028	MRC2	9902	Q9UBG0	436	1443	439	148	317	428	338	286	202	1345	298	0.325254	0.657075
ENSG00000011052	NME1-NME2	654364	P22392	0	0	0	0	0	0	0	0	0	0	0	NA	NA
ENSG00000011083	SLC6A7	6534	Q99884	2	3	1	1	1	0	2	2	7	7	1	-1.03349	NA
ENSG00000011105	TSPAN9	10867	O75954	170	311	444	293	361	145	137	107	108	341	144	1.21379	9.36247e-05
ENSG00000011114	BTBD7	55727	Q9P203	329	248	175	183	239	245	276	184	196	332	171	-0.222765	0.282167
ENSG00000011132	APBA3	9546	O96018	71	97	62	110	98	95	73	59	55	104	60	0.322593	0.20465
ENSG00000011143	MKS1	54903	Q9NXB0	47	72	36	57	50	50	42	31	15	44	31	0.526346	0.121213
ENSG00000011198	ABHD5	51099	A0A0S2Z5D6	123	141	73	94	117	134	140	107	123	171	111	-0.319604	0.112997
ENSG00000011201	ANOS1	3730	P23352	210	139	41	47	83	222	168	151	142	152	194	-1.32031	7.95293e-05
ENSG00000011243	AKAP8L	26993	Q9ULX6	324	317	166	304	257	399	229	204	171	258	216	0.000207014	0.99942
ENSG00000011258	MBTD1	54799	Q05BQ5	111	146	101	123	154	143	137	106	115	150	80	0.115035	0.65129
ENSG00000011260	UTP18	51096	Q9Y5J1	108	73	44	88	85	111	97	74	99	90	84	-0.423945	0.192737
ENSG00000011275	RNF216	54476	A8K8N1	376	340	266	321	366	451	286	260	301	376	320	-0.0810215	0.795846
ENSG00000011295	TTC19	54902	Q6DKK2	139	156	103	201	162	163	157	147	180	183	117	-0.0188284	0.964754
ENSG00000011304	PTBP1	5725	P26599	204	364	204	266	248	272	243	172	124	307	130	0.401561	0.0538635
ENSG00000011332	DPF1	8193	Q92782	0	1	2	1	0	0	3	1	1	3	1	-0.249554	NA
ENSG00000011347	SYT7	9066	O43581	25	32	32	40	45	30	15	21	22	25	19	0.734247	0.0460347
ENSG00000011376	LARS2	23395	Q15031	152	176	137	146	164	170	130	129	151	228	108	0.0408136	0.880998
ENSG00000011405	PIK3C2A	5286	L7RRS0	160	271	162	201	290	206	240	194	136	316	117	0.247534	0.309485
ENSG00000011422	PLAUR	5329	Q03405	8	45	10	8	16	6	13	5	3	18	4	1.24554	0.0554906
ENSG00000011426	ANLN	54443	Q9NQW6	4	5	3	8	13	2	2	8	3	36	2	0.0257739	0.986369
ENSG00000011451	WIZ	58525	O95785	212	168	107	197	140	260	86	100	109	190	121	0.0134695	0.980971
ENSG00000011454	GPR21	2844	B4DSD1	481	436	283	403	356	483	457	297	360	589	268	-0.163205	0.41748
ENSG00000011465	DCN	1634	P07585	2462	4166	1637	854	2527	1441	3310	1438	1591	3856	1732	-0.0243234	0.967872
ENSG00000011478	QPCTL	54814	Q9NXS2	3	9	4	8	6	5	7	5	4	7	2	0.516883	0.514484
ENSG00000011485	PPP5C	5536	A0A024R0Q7	288	387	302	438	323	271	238	206	232	458	230	0.438563	0.0510849
ENSG00000011523	CEP68	23177	Q76N32	362	451	250	418	454	572	508	366	336	728	384	-0.238257	0.274172
ENSG00000011566	MAP4K3	8491	B3KMM5	262	279	173	181	304	295	355	243	235	369	253	-0.325611	0.11114
ENSG00000011590	ZBTB32	27033	Q9Y2Y4	0	1	0	0	0	0	1	0	0	0	0	0.297481	NA
ENSG00000011600	TYROBP	7305	O43914	8	33	15	16	19	9	20	17	9	34	14	0.386168	0.500333
ENSG00000011638	TMEM159	57146	Q96B96	877	1555	351	837	758	912	1341	1008	464	1966	316	-0.1687	0.77189
ENSG00000011677	GABRA3	2556	P34903	0	0	0	0	0	0	0	0	0	1	1	-0.836048	NA
ENSG00000012048	BRCA1	672	P38398	60	57	46	60	52	93	42	46	44	88	48	-0.13241	0.735669
ENSG00000012061	ERCC1	2067	P07992	245	242	194	229	202	250	217	108	190	250	216	0.0453276	0.909093
ENSG00000012124	CD22	933	P20273	3	5	4	2	9	2	7	1	0	5	1	0.930382	0.398945
ENSG00000012171	SEMA3B	7869	Q13214	129	216	130	90	109	123	96	57	41	120	34	0.710983	0.0752553
ENSG00000012174	MBTPS2	51360	O43462	40	55	58	87	68	57	49	53	76	112	45	0.163366	0.736894
ENSG00000012211	PRICKLE3	4007	B7Z5U0	57	69	39	54	59	63	41	39	43	56	33	0.205282	0.513544
ENSG00000012223	LTF	4057	P02788	12	12	18	24	20	7	10	14	12	27	3	0.703919	0.253723
ENSG00000012232	EXTL3	2137	O43909	532	429	229	271	288	538	350	261	415	441	422	-0.52613	0.0636187
ENSG00000012504	NR1H4	9971	F1DAL1	0	0	0	0	0	0	0	0	0	0	0	NA	NA
ENSG00000012660	ELOVL5	60481	Q9NYP7	51	119	108	90	121	91	92	66	48	197	31	0.532332	0.19565
ENSG00000012779	ALOX5	240	P09917	6	23	14	9	30	9	17	3	5	21	6	1.02721	0.085947
ENSG00000012817	KDM5D	8284	Q9BY66	0	597	288	0	422	1	373	327	316	547	298	0.176408	0.955487
ENSG00000012822	CALCOCO1	57658	Q9P1Z2	1196	1175	476	921	872	1538	992	866	930	1191	980	-0.408333	0.107453
ENSG00000012963	UBR7	55148	Q8N806	117	128	78	100	107	110	147	123	116	213	96	-0.351381	0.108624
ENSG00000012983	MAP4K5	11183	B3KWC4	93	148	108	143	189	130	149	136	108	187	108	0.166161	0.579265
ENSG00000013016	EHD3	30845	Q9NZN3	25	31	29	20	34	14	25	17	33	60	26	0.0276398	0.966987
ENSG00000013275	PSMC4	5704	A8K2M0	331	410	185	272	304	286	327	287	329	616	333	-0.321934	0.186156
ENSG00000013288	MAN2B2	23324	B7Z754	48	97	44	47	57	61	53	34	24	110	34	0.270848	0.484104
ENSG00000013293	SLC7A14	57709	Q8TBB6	1	1	0	0	0	1	0	4	0	0	0	-1.61829	NA
ENSG00000013297	CLDN11	5010	O75508	7	17	5	3	7	8	11	4	3	8	1	0.385092	0.67571
ENSG00000013306	SLC25A39	51629	Q9BZJ4	166	139	136	163	160	141	99	103	117	166	86	0.281688	0.3311
ENSG00000013364	MVP	9961	Q14764	248	565	146	114	235	220	255	126	144	374	96	0.298181	0.54448
ENSG00000013374	NUB1	51667	H3BM74	333	335	159	186	257	311	357	297	273	464	266	-0.525342	0.000907912
ENSG00000013375	PGM3	5238	O95394	77	118	80	68	118	78	104	69	39	125	50	0.329767	0.266476
ENSG00000013392	RWDD2A	112611	B4DZK9	35	38	9	16	18	22	15	24	22	32	16	-0.297643	0.579433
ENSG00000013441	CLK1	1195	P49759	405	474	247	298	520	624	636	485	370	715	414	-0.470642	0.0322828
ENSG00000013503	POLR3B	55703	Q9NW08	105	115	110	130	139	91	94	80	94	121	67	0.420954	0.0866054
ENSG00000013523	ANGEL1	23357	A0A024R6B2	116	166	122	104	132	173	103	118	105	168	93	0.0659119	0.833764
ENSG00000013561	RNF14	9604	Q9UBS8	230	240	164	169	277	231	231	236	269	464	241	-0.367625	0.152163
ENSG00000013563	DNASE1L1	1774	P49184	883	505	188	256	339	742	566	376	613	799	704	-1.13404	3.49873e-05
ENSG00000013573	DDX11	1663	Q96FC9	83	119	51	74	86	70	12	11	31	79	7	1.05129	0.128221
ENSG00000013583	HEBP1	50865	A0A024RAS8	15	23	25	32	21	46	17	21	20	45	15	0.0621048	0.925426
ENSG00000013588	GPRC5A	9052	Q8NFJ5	1	34	4	5	15	7	7	3	2	6	0	1.88025	0.0325856
ENSG00000013619	MAMLD1	10046	Q13495	26	26	40	44	39	41	28	21	29	25	34	0.366568	0.464202
ENSG00000013725	CD6	923	P30203	4	5	3	1	9	1	4	2	1	12	3	0.279432	0.828764
ENSG00000013810	TACC3	10460	Q9Y6A5	22	27	20	31	21	20	20	19	14	53	10	0.21549	0.690723
ENSG00000014123	UFL1	23376	O94874	277	267	178	232	301	310	401	299	253	461	256	-0.406131	0.0320781
ENSG00000014138	POLA2	23649	Q14181	10	16	5	9	6	14	17	9	5	9	9	-0.257483	0.732244
ENSG00000014164	ZC3H3	23144	Q8IXZ2	58	81	57	106	60	89	33	25	51	91	40	0.518208	0.230121
ENSG00000014216	CAPN1	823	B2RDI5	626	520	302	347	322	544	348	292	342	593	346	-0.243765	0.375996
ENSG00000014257	ACPP	55	P15309	1	1	4	1	3	0	1	0	2	5	0	1.0164	NA
ENSG00000014641	MDH1	4190	P40925	1949	2773	1232	1540	2395	1652	2023	1976	2458	3146	1939	-0.201205	0.516516
ENSG00000014824	SLC30A9	10463	A0A0S2Z514	346	516	201	226	331	378	491	384	422	603	344	-0.483715	0.0510849
ENSG00000014914	MTMR11	10903	A4FU01	20	42	25	27	29	18	29	15	14	43	12	0.544418	0.155688
ENSG00000014919	COX15	1355	Q7KZN9	152	229	106	113	194	178	214	164	151	298	142	-0.238062	0.323639
ENSG00000015133	CCDC88C	440193	B4DZB8	33	93	87	75	57	45	40	47	12	98	29	0.95532	0.028252
ENSG00000015153	YAF2	10138	Q8IY57	130	106	69	84	86	111	85	78	106	142	74	-0.270298	0.297206
ENSG00000015171	ZMYND11	10771	Q15326	528	472	282	291	444	502	494	384	438	617	397	-0.397261	0.0108286
ENSG00000015285	WAS	7454	A0A024QYX8	9	3	8	8	14	3	8	9	4	13	4	0.267077	0.770734
ENSG00000015413	DPEP1	1800	A0A140VJI3	0	0	0	0	0	0	0	0	0	0	0	NA	NA
ENSG00000015475	BID	637	A8ASI8	18	56	79	66	67	19	23	19	13	41	15	1.75434	2.08177e-07
ENSG00000015479	MATR3	9782	A0A0R4J2E8	41	81	37	77	71	94	39	43	24	47	25	0.567244	0.193436
ENSG00000015520	NPC1L1	29881	A0A0C4DFX6	0	1	1	1	0	0	0	0	0	0	1	1.65019	NA
ENSG00000015532	XYLT2	64132	B4DT06	105	127	55	77	101	84	83	45	37	108	76	0.206916	0.575879
ENSG00000015568	RGPD5	84220	Q99666	34	23	14	18	28	0	0	10	19	1	22	0.545439	0.795828
ENSG00000015592	STMN4	81551	Q9H169	0	0	0	0	1	0	2	0	0	1	1	-0.87301	NA
ENSG00000015676	NUDCD3	23386	Q8IVD9	859	883	293	429	535	797	759	541	614	1105	617	-0.554554	0.00726153
ENSG00000016082	ISL1	3670	P61371	0	1	0	0	0	0	0	0	0	0	0	0.709676	NA
ENSG00000016391	CHDH	55349	Q8NE62	112	52	29	23	42	72	64	33	81	90	58	-1.03155	0.00441323
ENSG00000016402	IL20RA	53832	Q9UHF4	10	7	10	9	20	8	2	2	14	4	1	0.949078	0.316984
ENSG00000016490	CLCA1	1179	A8K7I4	0	0	0	0	0	0	0	0	0	0	0	NA	NA
ENSG00000016602	CLCA4	22802	Q14CN2	0	0	0	0	0	0	0	0	0	0	0	NA	NA
ENSG00000016864	GLT8D1	55830	A0A024R313	82	113	60	68	82	84	93	79	76	134	63	-0.123892	0.628763
ENSG00000017260	ATP2C1	27032	P98194	336	438	294	277	468	416	410	309	410	425	330	-0.0759502	0.808428
ENSG00000017427	IGF1	3479	P05019	175	489	422	323	594	143	461	530	182	785	197	0.421094	0.480241
ENSG00000017483	SLC38A5	92745	A0A024QYY0	1	2	3	0	3	1	2	0	2	4	2	0.271609	NA
ENSG00000017797	RALBP1	10928	Q15311	411	429	280	292	358	488	476	362	353	602	304	-0.333547	0.00791153
ENSG00000018189	RUFY3	22902	Q7L099	248	306	180	150	205	222	214	152	229	304	191	-0.1127	0.697902
ENSG00000018236	CNTN1	1272	Q12860	54	50	43	50	91	24	53	43	21	112	19	0.419648	0.435901
ENSG00000018280	SLC11A1	6556	A0A024R474	4	32	27	11	61	6	12	5	0	13	8	2.2713	0.000466471
ENSG00000018408	WWTR1	25937	Q9GZV5	100	180	170	156	212	140	201	125	108	249	85	0.37232	0.211914
ENSG00000018510	AGPS	8540	O00116	178	244	152	157	214	195	254	216	187	317	169	-0.193776	0.400234
ENSG00000018607	NA	NA	NA	0	0	0	0	0	0	1	1	0	0	0	-0.836048	NA
ENSG00000018610	CXorf56	63932	Q9H5V9	92	94	50	56	80	73	40	64	36	125	77	-0.0611356	0.902683
ENSG00000018625	ATP1A2	477	A0A0S2Z3W6	14227	9358	3133	4932	5863	14622	8344	6350	8271	11310	8940	-0.894253	0.00145257
ENSG00000018699	TTC27	55622	B4DRC7	91	130	81	85	102	100	105	84	66	125	60	0.14086	0.554217
ENSG00000018869	ZNF582	147948	Q96NG8	5	20	13	11	14	13	16	10	8	26	7	0.29392	0.63438
ENSG00000019102	VSIG2	23584	Q96IQ7	3	15	6	12	9	9	6	10	4	5	4	0.794438	0.247545
ENSG00000019144	PHLDB1	23187	A0A024R3H6	777	953	464	437	534	788	550	405	294	786	383	0.0687885	0.858391
ENSG00000019169	MARCO	8685	Q4ZG40	7	36	7	5	18	12	9	7	4	18	4	0.872535	0.198061
ENSG00000019186	CYP24A1	1591	Q07973	3	1	0	0	0	0	0	0	0	0	0	-0.583591	NA
ENSG00000019485	PRDM11	56981	A0A087WWZ6	57	82	85	114	69	84	47	34	44	96	21	0.787963	0.0391237
ENSG00000019505	SYT13	57586	Q7L8C5	0	3	0	0	0	4	0	0	5	1	2	-1.49637	NA
ENSG00000019549	SNAI2	6591	O43623	15	31	42	27	42	18	26	18	9	52	12	0.849094	0.0706439
ENSG00000019582	CD74	972	P04233	801	1490	895	627	1504	786	1354	796	814	2019	625	0.152669	0.696649
ENSG00000019991	HGF	3082	P14210	11	39	13	10	14	20	23	10	5	29	4	0.40203	0.573567
ENSG00000019995	ZRANB1	54764	Q9UGI0	680	635	340	575	584	689	682	533	460	955	584	-0.305273	0.0758827
ENSG00000020129	NCDN	23154	Q9UBB6	92	98	74	73	70	73	44	29	48	103	65	0.310303	0.434164
ENSG00000020181	ADGRA2	25960	Q6YN44	140	294	217	222	251	252	215	163	87	345	127	0.434983	0.138784
ENSG00000020219	NA	NA	NA	0	0	0	0	0	0	0	0	1	0	0	-0.423854	NA
ENSG00000020256	ZFP64	55734	Q9NTW7	54	85	46	29	62	65	47	35	39	65	36	0.164917	0.660057
ENSG00000020426	MNAT1	4331	A0A024R669	184	180	87	135	187	205	221	202	203	242	144	-0.494277	0.0328827
ENSG00000020577	SAMD4A	23034	Q9UPU9	2233	2139	408	662	675	1585	1495	1057	1283	2297	1558	-0.880931	0.0208616
ENSG00000020633	RUNX3	864	A0A024RAH4	2	3	5	16	7	0	2	2	3	10	6	1.21223	0.254114
ENSG00000020922	MRE11	4361	F8W7U8	88	120	73	66	117	99	154	91	60	145	75	-0.120715	0.736054
ENSG00000021300	PLEKHB1	58473	A0A024R5J2	47	16	6	1	4	36	12	14	35	7	26	-2.07082	0.0110518
ENSG00000021355	SERPINB1	1992	P30740	174	221	68	61	110	154	185	135	90	172	91	-0.39268	0.29535
ENSG00000021461	CYP3A43	64816	Q9HB55	0	1	2	0	0	4	1	0	1	5	0	-0.795896	NA
ENSG00000021488	SLC7A9	11136	P82251	2	1	0	1	0	0	0	0	0	0	0	0.576357	NA
ENSG00000021574	SPAST	6683	E5KRP5	154	141	82	77	115	152	142	106	148	174	120	-0.492323	0.025631
ENSG00000021645	NRXN3	9369	Q9HDB5	2	4	2	1	6	4	6	2	4	7	7	-0.538511	0.613649
ENSG00000021762	OSBPL5	114879	A8KAD5	100	151	79	87	116	123	58	82	43	139	47	0.370941	0.277093
ENSG00000021776	AQR	9716	A0A024R9L1	183	210	144	154	242	179	206	172	135	299	100	0.0606166	0.833764
ENSG00000021826	CPS1	1373	P31327	6	6	6	2	2	4	7	12	8	20	13	-1.31838	0.0982339
ENSG00000021852	C8B	732	P07358	0	0	0	0	0	0	0	0	0	0	0	NA	NA
ENSG00000022267	FHL1	2273	Q13642	74789	57418	10136	9734	18721	52067	51768	39352	41808	65846	40052	-1.2743	0.00203382
ENSG00000022277	RTF2	51507	A0A0A0MQR2	417	405	207	247	301	350	410	281	345	466	331	-0.399903	0.0330348
ENSG00000022355	GABRA1	2554	A8K177	0	0	0	0	0	0	0	0	0	0	0	NA	NA
ENSG00000022556	NLRP2	55655	Q9NX02	1	0	0	0	0	0	0	2	0	2	0	-1.87848	NA
ENSG00000022567	SLC45A4	57210	Q5BKX6	67	62	30	37	52	55	21	32	31	55	43	0.0219606	0.969939
ENSG00000022840	RNF10	9921	Q8N5U6	1958	2073	802	968	1139	1892	948	923	1433	1498	1427	-0.298761	0.43385
ENSG00000022976	ZNF839	55778	A8K0R7	148	146	59	107	113	154	178	108	142	167	143	-0.542859	0.0322049
ENSG00000023041	ZDHHC6	64429	Q9H6R6	74	121	78	80	116	72	133	86	79	176	74	0.00348214	0.993558
ENSG00000023171	GRAMD1B	57476	Q3KR37	144	204	106	64	138	112	186	168	67	269	31	-0.0958495	0.889006
ENSG00000023191	RNH1	6050	A0A140VJT8	422	560	402	605	466	471	479	288	340	614	388	0.266109	0.237957
ENSG00000023228	NDUFS1	4719	P28331	3991	4687	1995	2763	3766	4036	4118	3757	4633	5536	4011	-0.461569	0.0424678
ENSG00000023287	RB1CC1	9821	Q8TDY2	777	669	296	470	590	912	975	707	826	1132	708	-0.817989	1.19472e-06
ENSG00000023318	ERP44	23071	Q9BS26	103	152	97	79	151	111	138	126	123	204	82	-0.0956312	0.779251
ENSG00000023330	ALAS1	211	P13196	624	687	341	400	636	444	501	495	542	487	410	-0.0437966	0.909711
ENSG00000023445	BIRC3	330	Q13489	22	33	18	15	43	28	49	43	45	54	31	-0.577514	0.220564
ENSG00000023516	AKAP11	11215	Q9UKA4	255	205	210	197	216	240	252	228	151	374	139	-0.117849	0.694863
ENSG00000023572	GLRX2	51022	Q9NS18	118	130	50	70	88	124	145	158	162	241	160	-0.980017	0.000700829
ENSG00000023608	SNAPC1	6617	B2RC42	44	52	14	10	29	29	33	19	26	51	17	-0.304384	0.574108
ENSG00000023697	DERA	51071	E9PPM8	83	111	76	86	80	112	96	96	91	157	77	-0.199368	0.43115
ENSG00000023734	STRAP	11171	Q9Y3F4	412	368	237	289	386	412	363	351	476	762	422	-0.528073	0.0225091
ENSG00000023839	ABCC2	1244	Q92887	21	15	22	17	18	17	7	5	4	18	4	0.85005	0.17765
ENSG00000023892	DEF6	50619	Q9H4E7	3	11	9	6	6	10	20	5	3	16	5	-0.0745916	0.941329
ENSG00000023902	PLEKHO1	51177	Q53GL0	174	192	132	196	168	178	132	84	189	173	163	0.110109	0.799633
ENSG00000023909	GCLM	2730	P48507	83	108	67	42	81	142	186	151	113	248	98	-0.972837	0.0020671
ENSG00000024048	UBR2	23304	Q8IWV8	1084	1007	438	581	915	1166	975	933	1105	1305	933	-0.620267	0.0028632
ENSG00000024422	EHD2	30846	A0A024R0S6	137	399	371	242	431	337	178	216	160	690	183	0.522046	0.232849
ENSG00000024526	DEPDC1	55635	Q5TB30	3	4	0	0	2	1	2	2	1	4	1	-0.490545	NA
ENSG00000024862	CCDC28A	25901	Q8IWP9	44	46	20	25	31	49	35	23	32	67	28	-0.380529	0.263224
ENSG00000025039	RRAGD	58528	Q9NQL2	1472	1108	667	755	980	1572	1424	1154	1719	1610	1381	-0.810881	0.000232382
ENSG00000025156	HSF2	3298	Q03933	339	151	132	143	232	262	345	241	275	299	272	-0.853817	0.00109397
ENSG00000025293	PHF20	51230	Q9BVI0	577	326	175	276	294	580	380	295	414	419	506	-0.820041	0.00555088
ENSG00000025423	HSD17B6	8630	A0A024RB43	1	0	1	0	0	0	2	0	0	1	0	-0.8439	NA
ENSG00000025434	NR1H3	10062	Q13133	21	50	33	48	48	42	48	28	17	50	17	0.524784	0.159225
ENSG00000025708	TYMP	1890	B2RBL3	27	249	23	30	30	32	69	25	26	72	21	0.95799	NA
ENSG00000025770	NCAPH2	29781	Q6IBW4	152	198	96	180	175	174	144	93	116	214	100	0.197265	0.401965
ENSG00000025772	TOMM34	10953	Q15785	34	70	38	47	58	41	50	34	38	102	44	0.136269	0.735724
ENSG00000025796	SEC63	11231	A0A0S2Z5M1	65	101	115	151	111	106	123	57	67	131	45	0.582248	0.0916401
ENSG00000025800	KPNA6	23633	O60684	1173	1120	419	688	880	1044	1138	877	1022	1512	994	-0.579138	0.0030242
ENSG00000026025	VIM	7431	P08670	1779	3810	1967	1511	3396	2232	3013	1463	1007	4377	1039	0.375063	0.341145
ENSG00000026036	RTEL1-TNFRSF6B	100533107	NA	8	26	11	12	18	16	17	12	9	11	5	0.549457	0.311939
ENSG00000026103	FAS	355	P25445	20	40	17	21	41	18	33	34	55	41	20	-0.184561	0.780466
ENSG00000026297	RNASET2	8635	O00584	22	30	26	31	22	34	25	16	22	36	7	0.293063	0.54656
ENSG00000026508	CD44	960	P16070	146	419	148	130	217	251	240	169	104	576	121	0.0337389	0.955487
ENSG00000026559	KCNG1	3755	Q86Y85	1	0	0	0	3	0	1	2	0	2	1	-0.471194	NA
ENSG00000026652	AGPAT4	56895	Q9NRZ5	17	65	36	40	65	22	51	22	11	64	22	0.8262	0.0667517
ENSG00000026751	SLAMF7	57823	Q9NQ25	1	5	6	6	2	2	7	3	2	11	0	0.528177	0.670304
ENSG00000026950	BTN3A1	11119	O00481	81	155	96	102	165	106	116	85	75	172	60	0.396744	0.081987
ENSG00000027001	MIPEP	4285	Q99797	74	131	64	107	117	90	82	83	97	111	68	0.235144	0.413203
ENSG00000027075	PRKCH	5583	P24723	75	161	128	109	167	198	143	143	134	184	124	-0.0351863	0.937241
ENSG00000027644	INSRR	3645	P14616	0	3	3	1	1	3	1	2	1	1	1	0.635229	NA
ENSG00000027697	IFNGR1	3459	A0A0S2Z3Y2	191	258	166	191	278	202	296	182	201	306	150	0.0222891	0.941329
ENSG00000027847	B4GALT7	11285	Q9UBV7	73	82	55	70	73	88	61	53	64	93	47	0.0357064	0.912639
ENSG00000027869	SH2D2A	9047	Q5UBZ2	0	8	2	2	4	2	1	0	0	5	0	1.89899	NA
ENSG00000028116	VRK2	7444	Q86Y07	101	98	65	65	53	68	87	103	77	123	71	-0.373357	0.246278
ENSG00000028137	TNFRSF1B	7133	P20333	108	245	112	126	169	94	106	90	62	180	75	0.66715	0.00178262
ENSG00000028203	VEZT	55591	Q9HBM0	650	657	266	327	505	581	693	458	437	863	529	-0.503119	0.00938056
ENSG00000028277	POU2F2	5452	P09086	8	7	10	12	12	1	10	12	4	8	7	0.520855	0.52757
ENSG00000028310	BRD9	65980	B4DXI2	181	249	123	166	170	161	161	99	104	192	105	0.29497	0.157722
ENSG00000028528	SNX1	6642	Q13596	345	396	276	414	473	390	267	205	198	451	207	0.43552	0.0404079
ENSG00000028839	TBPL1	9519	P62380	22	12	12	24	28	20	18	21	16	33	13	-0.0790142	0.896743
ENSG00000029153	ARNTL2	56938	Q8WYA1	2	13	2	0	8	6	3	4	4	8	2	0.380984	0.749125
ENSG00000029363	BCLAF1	9774	Q9NYF8	551	582	318	315	471	525	669	519	459	823	407	-0.444722	0.00620665
ENSG00000029364	SLC39A9	55334	Q9NUM3	137	212	140	142	184	126	229	145	157	297	117	-0.0144548	0.970517
ENSG00000029534	ANK1	286	P16157	3658	4029	1828	1504	2515	2660	3362	2279	3407	3960	3067	-0.457612	0.117003
ENSG00000029559	IBSP	3381	P21815	0	0	0	0	1	0	0	0	1	0	1	-0.114718	NA
ENSG00000029639	TFB1M	51106	E5KTM5	45	54	36	51	77	44	48	26	57	59	31	0.282613	0.456208
ENSG00000029725	RABEP1	9135	Q15276	1031	944	387	466	651	962	1015	742	1137	1254	1397	-0.926143	0.00218579
ENSG00000029993	HMGB3	3149	O15347	20	38	36	29	41	10	27	25	17	69	11	0.597976	0.273172
ENSG00000030066	NUP160	23279	Q12769	115	160	130	211	172	185	142	102	88	204	86	0.40726	0.130969
ENSG00000030110	BAK1	578	A0A0S2Z391	57	75	39	73	84	69	67	36	58	95	84	-0.00663098	0.989422
ENSG00000030304	MUSK	4593	O15146	39	41	20	7	14	5	29	14	2	69	9	-0.104353	0.931551
ENSG00000030419	IKZF2	22807	Q9UKS7	124	108	59	55	151	141	213	166	87	145	96	-0.63642	0.0937413
ENSG00000030582	GRN	2896	P28799	211	381	227	217	287	250	231	171	156	463	174	0.265254	0.245192
ENSG00000031003	FAM13B	51306	Q9NYF5	87	125	91	104	117	136	78	78	69	152	74	0.204804	0.431959
ENSG00000031081	ARHGAP31	57514	Q2M1Z3	184	341	391	313	499	254	236	202	116	394	121	0.928115	0.000864604
ENSG00000031691	CENPQ	55166	Q7L2Z9	15	29	21	8	23	15	12	23	14	29	6	0.317284	0.608322
ENSG00000031698	SARS	6301	Q5T5C7	479	579	597	832	804	428	430	321	393	601	372	0.732536	0.001241
ENSG00000031823	RANBP3	8498	B7Z7F3	212	213	139	164	191	195	201	171	117	253	142	-0.0609231	0.796893
ENSG00000032219	ARID4A	5926	A0A024R657	105	109	72	132	120	131	135	91	98	185	74	-0.0859096	0.782506
ENSG00000032389	EIPR1	7260	A8MUM1	78	102	46	56	54	56	89	40	63	97	77	-0.188889	0.633638
ENSG00000032444	PNPLA6	10908	Q8IY17	351	286	144	237	172	347	177	153	183	224	216	-0.200352	0.630576
ENSG00000032742	IFT88	8100	B3KX42	44	78	36	37	50	49	59	64	31	88	30	-0.066077	0.884398
ENSG00000033011	ALG1	56052	Q9BT22	35	63	30	28	45	28	43	44	48	61	21	0.0108639	0.984843
ENSG00000033030	ZCCHC8	55596	Q6NZY4	145	182	79	109	142	224	123	96	108	196	91	-0.146951	0.640735
ENSG00000033050	ABCF2	10061	A0A090N7X1	106	80	36	85	63	100	72	57	91	112	100	-0.505637	0.148887
ENSG00000033100	CHPF2	54480	B3KPG6	98	129	70	75	106	91	76	45	45	133	45	0.346053	0.227866
ENSG00000033122	LRRC7	57554	A0A075B6E9	24	67	12	36	60	28	60	51	12	105	10	0.0985399	0.913733
ENSG00000033170	FUT8	2530	Q546E0	51	86	52	32	72	52	63	43	26	99	31	0.240348	0.546991
ENSG00000033178	UBA6	55236	A0A024RDB0	116	151	90	111	168	172	179	145	145	204	123	-0.282438	0.254006
ENSG00000033327	GAB2	9846	Q9UQC2	178	201	167	159	162	127	102	85	56	309	64	0.517955	0.200233
ENSG00000033627	ATP6V0A1	535	Q53ET5	474	430	183	321	321	620	276	278	297	448	301	-0.326773	0.301748
ENSG00000033800	PIAS1	8554	O75925	169	195	144	156	205	204	219	173	165	295	157	-0.170536	0.384917
ENSG00000033867	SLC4A7	9497	Q9Y6M7	371	459	237	289	478	363	236	455	174	574	113	0.170726	0.740634
ENSG00000034053	APBA2	321	Q59G28	0	2	1	5	2	0	2	0	1	3	1	1.40168	NA
ENSG00000034152	MAP2K3	5606	P46734	287	426	130	242	184	326	219	203	270	594	239	-0.335644	0.3385
ENSG00000034239	EFCAB1	79645	A0A024R7U7	0	0	0	0	0	1	1	0	0	2	0	-1.47257	NA
ENSG00000034510	TMSB10	9168	P63313	329	896	518	487	871	331	512	341	261	917	247	0.767676	0.00655981
ENSG00000034533	ASTE1	28990	D6RG30	10	19	12	15	29	24	31	25	19	44	12	-0.316711	0.573854
ENSG00000034677	RNF19A	25897	Q9NV58	302	311	150	200	297	294	343	237	248	387	244	-0.331624	0.0643252
ENSG00000034693	PEX3	8504	P56589	47	59	42	37	42	54	52	47	40	75	37	-0.155911	0.619993
ENSG00000034713	GABARAPL2	11345	P60520	360	279	162	188	256	315	313	253	320	510	243	-0.589746	0.000175658
ENSG00000034971	MYOC	4653	A0A0S2Z421	330	99	34	21	27	380	372	92	170	515	154	-2.65715	1.34857e-09
ENSG00000035115	SH3YL1	26751	Q96HL8	62	109	59	85	93	92	52	41	55	83	50	0.467769	0.0671133
ENSG00000035141	FAM136A	84908	E7EQY1	89	114	61	121	178	77	114	123	113	157	110	0.0218591	0.967352
ENSG00000035403	VCL	7414	A0A024QZN4	1591	1200	696	707	1051	1764	1329	909	1356	1793	1514	-0.726076	0.000954529
ENSG00000035499	DEPDC1B	55789	Q8WUY9	3	2	0	1	1	0	0	0	0	0	0	1.02879	NA
ENSG00000035664	DAPK2	23604	A0A024R603	1300	589	200	182	429	1259	667	618	683	1119	688	-1.4456	3.10808e-06
ENSG00000035681	NSMAF	8439	Q92636	175	186	135	122	180	221	175	146	155	237	141	-0.20321	0.311028
ENSG00000035687	ADSS	159	A0A024R5Q7	33	43	31	37	64	68	56	47	44	67	35	-0.201494	0.604619
ENSG00000035720	STAP1	26228	A0A024RD91	0	0	0	0	0	1	0	0	0	1	1	-1.21487	NA
ENSG00000035862	TIMP2	7077	A0A140VK57	292	667	487	264	523	533	433	255	193	807	275	0.357432	0.355381
ENSG00000035928	RFC1	5981	P35251	233	259	165	126	264	275	329	225	188	387	203	-0.380968	0.0945987
ENSG00000036054	TBC1D23	55773	Q9NUY8	212	250	156	137	196	186	291	148	208	324	185	-0.278182	0.276806
ENSG00000036257	CUL3	8452	B7Z600	668	586	294	439	541	651	678	505	771	792	681	-0.613826	0.0118259
ENSG00000036448	MYOM2	9172	P54296	16575	11892	3155	3849	4154	9995	5960	5045	6898	6596	6799	-0.643597	0.18329
ENSG00000036473	OTC	5009	P00480	0	0	0	0	0	0	1	0	0	0	0	-0.423854	NA
ENSG00000036530	CYP46A1	10858	Q9Y6A2	4	14	7	13	12	7	6	2	3	32	8	0.509495	0.567466
ENSG00000036549	ZZZ3	26009	Q8IYH5	302	285	184	197	327	269	341	209	225	365	191	-0.140274	0.533162
ENSG00000036565	SLC18A1	6570	P54219	0	0	0	1	1	0	1	0	0	0	2	0.189087	NA
ENSG00000036672	USP2	9099	O75604	868	859	383	987	575	828	340	456	652	729	505	0.136608	0.783354
ENSG00000036828	CASR	846	P41180	0	0	0	0	0	0	0	0	1	0	0	-0.423854	NA
ENSG00000037042	TUBG2	27175	A0A1B4Z394	33	32	45	24	36	31	22	21	22	41	28	0.319065	0.467786
ENSG00000037241	RPL26L1	51121	Q9UNX3	20	34	30	33	31	22	33	28	30	59	28	0.0532754	0.919548
ENSG00000037280	FLT4	2324	P35916	58	105	129	120	131	108	80	72	39	125	56	0.73512	0.0188292
ENSG00000037474	NSUN2	54888	Q08J23	335	338	219	219	269	276	340	246	266	360	248	-0.203833	0.325108
ENSG00000037637	FBXO42	54455	A0A024QZB0	291	301	186	241	265	330	225	186	204	331	208	-0.036302	0.88549
ENSG00000037749	MFAP3	4238	P55082	117	151	95	98	152	115	122	118	151	189	82	-0.066083	0.848188
ENSG00000037757	MRI1	84245	Q9BV20	71	115	72	38	106	92	85	51	21	133	45	0.262031	0.603148
ENSG00000037897	METTL1	4234	Q9UBP6	15	29	19	54	20	17	11	6	14	22	11	1.20294	0.0145737
ENSG00000037965	HOXC8	3224	P31273	0	0	11	12	22	38	22	20	36	22	31	-1.11788	0.481983
ENSG00000038002	AGA	175	P20933	33	34	17	13	20	22	41	37	38	31	39	-0.813135	0.0762199
ENSG00000038210	PI4K2B	55300	Q8TCG2	13	12	9	7	12	13	13	8	7	14	3	-0.0017682	0.99797
ENSG00000038219	BOD1L1	259282	Q8NFC6	496	531	378	472	528	497	555	451	358	781	357	-0.0457136	0.816644
ENSG00000038274	MAT2B	27430	A0A140VJP2	203	217	106	151	199	220	249	159	199	337	161	-0.389468	0.0278697
ENSG00000038295	TLL1	7092	O43897	14	29	40	14	50	31	31	23	12	31	8	0.695194	0.212754
ENSG00000038358	EDC4	23644	Q6P2E9	212	213	147	251	159	239	128	119	108	192	124	0.290026	0.401401
ENSG00000038382	TRIO	7204	O75962	868	1294	1037	1184	1181	934	717	582	424	958	469	0.77189	6.20006e-05
ENSG00000038427	VCAN	1462	P13611	311	1211	516	200	693	351	879	309	236	1044	290	0.437727	0.452248
ENSG00000038532	CLEC16A	23274	Q2KHT3	195	258	151	206	211	219	130	115	150	237	137	0.285383	0.210656
ENSG00000038945	MSR1	4481	P21757	12	19	23	5	16	11	21	18	17	37	8	-0.100413	0.901083
ENSG00000039068	CDH1	999	B3GN61	6	36	1	0	1	0	6	2	0	2	1	1.70811	0.336155
ENSG00000039123	MTREX	23517	P42285	361	338	250	284	399	361	441	394	411	497	299	-0.340728	0.143343
ENSG00000039139	DNAH5	1767	Q8TE73	4	16	19	12	9	8	6	7	3	6	4	1.4065	0.0174084
ENSG00000039319	ZFYVE16	9765	Q7Z3T8	177	299	197	222	268	220	277	212	248	385	145	0.057141	0.857712
ENSG00000039523	RIPOR1	79567	Q6ZS17	171	263	218	340	237	261	98	100	138	214	94	0.838314	0.0110031
ENSG00000039537	C6	729	P13671	1	2	9	3	8	14	44	9	3	15	3	-1.04716	0.378485
ENSG00000039560	RAI14	26064	Q9P0K7	68	120	45	44	56	23	54	25	19	74	14	0.760376	0.132501
ENSG00000039600	SOX30	11063	B4DXW7	0	0	0	1	2	2	0	0	0	1	1	0.417409	NA
ENSG00000039650	PNKP	11284	Q96T60	77	123	81	112	76	90	69	45	42	96	44	0.603061	0.0240204
ENSG00000039987	BEST2	54831	Q8NFU1	0	0	0	0	0	0	0	0	0	0	0	NA	NA
ENSG00000040199	PHLPP2	23035	Q6ZVD8	56	79	43	58	69	86	48	40	48	83	43	0.106829	0.752215
ENSG00000040275	SPDL1	54908	Q96EA4	21	45	27	30	57	26	30	32	24	31	22	0.537893	0.137325
ENSG00000040341	STAU2	27067	A0A0A0MTC5	463	404	209	161	331	497	508	460	623	855	525	-1.08558	2.99444e-05
ENSG00000040487	PQLC2	54896	A0A024RA97	35	55	28	42	31	51	33	20	35	59	21	0.121477	0.783157
ENSG00000040531	CTNS	1497	A0A0S2Z3I9	67	137	34	69	54	89	64	60	54	101	42	0.0596529	0.898985
ENSG00000040608	RTN4R	65078	Q9BZR6	2	3	12	31	4	1	1	3	0	1	0	3.58434	0.00168279
ENSG00000040633	PHF23	79142	Q9BUL5	119	79	46	93	69	106	68	67	71	129	70	-0.315442	0.316984
ENSG00000040731	CDH10	1008	X5DNG6	0	0	0	0	0	0	0	0	0	0	0	NA	NA
ENSG00000040933	INPP4A	3631	Q96PE3	208	322	171	148	205	246	175	157	146	331	167	0.0428935	0.885593
ENSG00000041353	RAB27B	5874	O00194	2	7	9	2	8	4	4	6	4	6	1	0.778369	0.381547
ENSG00000041357	PSMA4	5685	P25789	353	377	204	232	347	345	491	355	406	697	475	-0.66424	0.00768105
ENSG00000041515	MYO16	23026	F8W883	3	3	22	6	6	4	12	8	1	13	4	0.761183	0.472493
ENSG00000041802	LSG1	55341	Q9H089	231	277	132	159	207	211	210	180	184	272	168	-0.141031	0.493001
ENSG00000041880	PARP3	10039	Q9Y6F1	82	67	43	36	36	87	65	59	91	89	90	-0.873107	0.00938751
ENSG00000041982	TNC	3371	B4E1W8	45	586	107	42	62	27	81	61	26	274	37	1.34994	0.181676
ENSG00000041988	THAP3	90326	Q8WTV1	74	82	39	61	50	87	57	48	43	86	52	-0.14657	0.660665
ENSG00000042062	RIPOR3	140876	B7Z3F0	33	71	28	36	36	58	41	41	33	68	40	-0.100176	0.811745
ENSG00000042088	TDP1	55775	A0A024R6L5	17	24	27	14	29	24	22	17	11	33	13	0.307725	0.514563
ENSG00000042286	AIFM2	84883	Q9BRQ8	61	63	55	83	58	119	56	23	37	143	42	0.0458067	0.943397
ENSG00000042304	C2orf83	56918	Q53S99	0	0	0	0	0	0	0	0	1	3	0	-1.40517	NA
ENSG00000042317	SPATA7	55812	Q9P0W8	54	19	39	40	23	70	37	34	61	68	24	-0.618419	0.222057
ENSG00000042429	MED17	9440	Q9NVC6	25	55	31	32	35	44	37	31	9	44	20	0.363479	0.408735
ENSG00000042445	RETSAT	54884	Q6NUM9	403	829	212	636	629	533	310	376	268	737	161	0.533089	0.173196
ENSG00000042493	CAPG	822	B2R9S4	9	31	23	12	13	36	25	7	13	35	13	0.069704	0.930905
ENSG00000042753	AP2S1	1175	M0QYZ2	188	189	118	157	158	172	201	119	158	272	132	-0.181331	0.372745
ENSG00000042781	USH2A	7399	O75445	0	0	1	0	6	0	3	0	0	4	2	0.519967	NA
ENSG00000042813	ZPBP	11055	Q9BS86	0	0	0	0	0	0	0	0	0	0	0	NA	NA
ENSG00000042832	TG	7038	P01266	1	1	2	6	3	4	2	2	1	3	0	0.788198	NA
ENSG00000042980	ADAM28	10863	Q9UKQ2	5	2	5	4	4	6	15	11	4	32	2	-1.32849	0.145405
ENSG00000043039	BARX2	8538	Q9UMQ3	0	0	1	0	1	0	0	1	0	1	0	0.641955	NA
ENSG00000043093	DCUN1D1	54165	C9JVE2	169	140	89	65	126	170	225	163	175	222	155	-0.842487	0.000335959
ENSG00000043143	JADE2	23338	A0A0C4DFT8	191	173	77	104	121	187	167	107	80	141	103	-0.26482	0.4183
ENSG00000043355	ZIC2	7546	A0A024RDY6	0	0	0	0	1	0	0	0	0	0	0	0.709676	NA
ENSG00000043462	LCP2	3937	Q13094	15	39	23	22	37	22	23	22	17	47	8	0.489311	0.260913
ENSG00000043514	TRIT1	54802	Q53F11	61	68	48	47	76	67	45	41	32	65	35	0.276119	0.360075
ENSG00000043591	ADRB1	153	P08588	5	13	0	0	7	5	3	3	3	13	6	-0.241242	0.861186
ENSG00000044012	GUCA2B	2981	Q16661	0	0	0	0	0	0	0	0	0	0	0	NA	NA
ENSG00000044090	CUL7	9820	Q14999	329	328	269	381	258	293	256	165	162	390	190	0.339148	0.221733
ENSG00000044115	CTNNA1	1495	G3XAM7	898	1299	883	1036	1324	829	936	669	599	1392	573	0.456757	0.000439118
ENSG00000044446	PHKA2	5256	P46019	159	247	147	249	277	175	158	171	107	263	82	0.551028	0.0259382
ENSG00000044459	CNTLN	54875	Q9NXG0	43	77	51	44	88	47	86	40	43	71	45	0.260339	0.480731
ENSG00000044524	EPHA3	2042	A0A140VJJ0	49	85	23	13	81	16	37	42	16	130	11	0.265361	0.773234
ENSG00000044574	HSPA5	3309	P11021	511	645	864	989	524	379	311	333	452	787	387	0.833291	0.0210023
ENSG00000046604	DSG2	1829	Q14126	14	18	36	48	40	15	16	11	11	32	25	1.07817	0.0341226
ENSG00000046647	GEMIN8	54960	A0A024RBX2	27	38	21	29	38	24	25	21	10	48	12	0.436464	0.282167
ENSG00000046651	OFD1	8481	O75665	75	89	54	77	78	73	75	83	55	99	45	0.0402877	0.907481
ENSG00000046653	GPM6B	2824	Q13491	47	38	14	9	31	3	40	18	7	65	20	-0.301939	0.75703
ENSG00000046774	MAGEC2	51438	Q9UBF1	0	0	0	0	0	0	0	0	0	0	0	NA	NA
ENSG00000046889	PREX2	80243	Q70Z35	159	367	329	258	428	265	280	275	179	518	142	0.47326	0.152471
ENSG00000047056	WDR37	22884	Q9Y2I8	253	196	99	150	180	199	210	193	237	369	152	-0.575378	0.00623068
ENSG00000047188	YTHDC2	64848	Q9H6S0	205	285	132	170	233	228	269	248	201	341	180	-0.260852	0.23412
ENSG00000047230	CTPS2	56474	A0A024RC00	59	73	74	72	95	85	66	50	33	81	29	0.499657	0.110566
ENSG00000047249	ATP6V1H	51606	A0A024R7U9	203	194	88	101	153	219	185	159	211	240	154	-0.605003	0.0054999
ENSG00000047315	POLR2B	5431	B4DH29	743	779	406	456	679	721	782	627	722	969	639	-0.407933	0.0182599
ENSG00000047346	FAM214A	56204	Q32MH5	201	237	105	155	202	443	324	451	266	808	151	-1.08729	0.0034927
ENSG00000047365	ARAP2	116984	A7E2A5	21	35	7	8	21	30	24	17	10	27	20	-0.342681	0.557084
ENSG00000047410	TPR	7175	P12270	905	999	704	808	1157	987	1080	755	781	1482	777	-0.070935	0.701922
ENSG00000047457	CP	1356	A5PL27	13	14	1	1	8	5	9	5	3	7	2	-0.178909	0.88278
ENSG00000047578	KIAA0556	23247	O60303	37	55	57	58	47	50	51	45	21	81	21	0.399528	0.320009
ENSG00000047579	DTNBP1	84062	Q96EV8	32	19	18	34	14	45	17	12	18	28	21	-0.164418	0.808596
ENSG00000047597	XK	7504	P51811	52	47	55	22	63	78	79	93	72	110	72	-0.771781	0.0500781
ENSG00000047617	ANO2	57101	F1T0L7	26	78	47	51	85	95	40	32	29	67	32	0.522522	0.218179
ENSG00000047621	C12orf4	57102	Q9NQ89	112	142	79	88	111	108	164	120	141	190	90	-0.357678	0.175269
ENSG00000047634	SCML1	6322	A0A024RBY0	57	74	39	48	66	67	57	51	66	66	56	-0.131797	0.712445
ENSG00000047644	WWC3	55841	Q9ULE0	130	219	160	208	180	198	144	98	75	247	75	0.54892	0.0449482
ENSG00000047648	ARHGAP6	395	O43182	168	100	105	85	124	157	126	88	80	126	188	-0.384269	0.376691
ENSG00000047662	FAM184B	27146	Q9ULE4	98	37	7	21	14	112	12	11	23	36	94	-1.60662	0.0523699
ENSG00000047849	MAP4	4134	P27816	16780	12067	4681	5666	6990	14500	12033	8360	7973	21621	10658	-0.856249	0.000186567
ENSG00000047932	GOPC	57120	Q9HD26	122	158	102	135	166	104	160	141	115	225	70	0.0795748	0.822928
ENSG00000047936	ROS1	6098	P08922	1	0	0	1	0	2	0	0	0	3	1	-1.57519	NA
ENSG00000048028	USP28	57646	B4E3L3	619	727	359	445	578	631	646	526	722	890	589	-0.380475	0.0706527
ENSG00000048052	HDAC9	9734	Q9UKV0	386	324	205	186	250	456	355	249	293	381	270	-0.522509	0.0101124
ENSG00000048140	TSPAN17	26262	Q96FV3	261	186	77	146	107	180	152	82	151	195	156	-0.419155	0.259577
ENSG00000048162	NOP16	51491	Q9Y3C1	81	85	69	144	103	36	75	53	66	137	58	0.521608	0.204568
ENSG00000048342	CC2D2A	57545	Q9P2K1	53	77	48	24	58	57	62	68	36	129	36	-0.25924	0.565796
ENSG00000048392	RRM2B	50484	Q7LG56	361	315	84	102	198	311	381	337	482	438	353	-1.27102	0.000160395
ENSG00000048405	ZNF800	168850	Q2TB10	81	96	73	109	156	103	124	102	80	140	61	0.139902	0.696932
ENSG00000048462	TNFRSF17	608	Q02223	0	0	0	0	0	0	0	0	0	0	0	NA	NA
ENSG00000048471	SNX29	92017	Q8TEQ0	161	242	125	126	167	206	169	97	98	297	122	0.0289318	0.933628
ENSG00000048540	LMO3	55885	A0A024RAT1	1	0	0	0	0	3	0	1	0	4	1	-2.82119	NA
ENSG00000048544	MRPS10	55173	A0A024RD03	305	280	123	143	209	292	382	252	305	454	324	-0.868258	4.50085e-05
ENSG00000048545	GUCA1A	2978	P43080	0	0	0	0	0	0	0	2	0	0	0	-0.836048	NA
ENSG00000048649	RSF1	51773	Q05DG0	368	328	237	267	325	365	331	259	268	528	224	-0.189043	0.217124
ENSG00000048707	VPS13D	55187	Q5THJ4	1811	1955	1023	1293	1713	1919	1794	1379	1306	2172	1445	-0.208764	0.138122
ENSG00000048740	CELF2	10659	O95319	132	270	231	250	291	235	263	154	188	323	204	0.299219	0.309453
ENSG00000048828	FAM120A	23196	Q9NZB2	846	867	501	603	740	811	679	609	638	1189	560	-0.170331	0.205746
ENSG00000048991	R3HDM1	23518	Q15032	211	245	83	83	115	173	158	139	220	410	142	-0.695629	0.040841
ENSG00000049089	COL9A2	1298	Q14055	8	7	4	0	1	3	6	5	2	5	3	-0.641946	0.57737
ENSG00000049130	KITLG	4254	A0A024RBC0	61	108	123	95	176	31	87	90	42	119	40	0.942445	0.0250577
ENSG00000049167	ERCC8	1161	Q13216	30	50	44	35	41	36	44	39	33	64	19	0.199797	0.610282
ENSG00000049192	ADAMTS6	11174	Q5IR90	3	16	10	2	15	5	17	4	6	8	2	0.724276	0.415073
ENSG00000049239	H6PD	9563	R4GMU1	1588	1043	933	885	1263	1759	1363	1347	736	1657	859	-0.340719	0.207809
ENSG00000049245	VAMP3	9341	Q15836	324	304	189	217	311	281	390	331	317	518	271	-0.465401	0.0170794
ENSG00000049246	PER3	8863	A0A087WV69	606	288	311	360	587	658	628	469	385	915	380	-0.529494	0.0451839
ENSG00000049247	UTS2	10911	O95399	1	0	0	0	0	0	0	0	1	2	1	-1.90715	NA
ENSG00000049249	TNFRSF9	3604	Q07011	0	1	0	0	1	1	6	3	1	3	2	-2.22117	NA
ENSG00000049283	EPN3	55040	Q9H201	0	0	0	0	0	0	0	0	1	7	1	-2.52258	NA
ENSG00000049323	LTBP1	4052	Q14766	350	707	342	222	405	235	409	283	230	847	269	0.182823	0.687009
ENSG00000049449	RCN1	5954	Q15293	54	80	59	57	50	70	43	35	33	80	49	0.26658	0.424302
ENSG00000049540	ELN	2006	P15502	84	548	1674	932	456	161	209	113	33	594	42	2.74469	0.000955794
ENSG00000049541	RFC2	5982	P35250	50	88	39	74	58	80	71	50	58	75	51	0.0310684	0.937452
ENSG00000049618	ARID1B	57492	Q8NFD5	802	1034	593	754	814	1230	588	587	605	943	618	0.0440655	0.894497
ENSG00000049656	CLPTM1L	81037	Q96KA5	136	214	127	140	139	114	134	97	97	197	73	0.370188	0.071702
ENSG00000049759	NEDD4L	23327	A0A024R2A4	531	274	161	245	290	730	354	290	365	579	462	-0.981213	0.000203154
ENSG00000049768	FOXP3	50943	Q9BZS1	0	1	0	0	2	0	0	0	1	2	0	0.714966	NA
ENSG00000049769	PPP1R3F	89801	Q0D2I0	173	184	75	157	118	175	148	122	150	211	174	-0.35113	0.23259
ENSG00000049860	HEXB	3074	A0A024RAJ6	126	150	80	99	134	132	131	103	103	168	77	-0.0641913	0.790471
ENSG00000049883	PTCD2	79810	B3KPU6	122	158	91	88	120	145	139	124	139	199	138	-0.367332	0.113835
ENSG00000050030	NEXMIF	340533	Q5QGS0	2	6	1	1	6	0	5	4	3	10	5	-0.309481	0.81907
ENSG00000050130	JKAMP	51528	Q9P055	80	86	46	58	91	79	114	88	116	163	69	-0.553314	0.0585356
ENSG00000050165	DKK3	27122	Q9UBP4	88	82	33	39	59	44	77	60	26	153	29	-0.315076	0.54434
ENSG00000050327	ARHGEF5	7984	Q12774	6	2	3	9	5	11	1	0	1	4	4	0.390963	0.780466
ENSG00000050344	NFE2L3	9603	Q9Y4A8	4	14	2	4	3	3	10	9	5	11	4	-0.274589	0.790001
ENSG00000050393	MCUR1	63933	Q96AQ8	127	149	138	173	213	108	141	96	157	189	136	0.295577	0.379786
ENSG00000050405	LIMA1	51474	Q9UHB6	186	374	99	102	256	318	267	166	173	313	148	-0.191109	0.657274
ENSG00000050426	LETMD1	25875	Q6P1Q0	99	145	177	178	215	139	119	104	120	172	82	0.623812	0.0181684
ENSG00000050438	SLC4A8	9498	Q2Y0W8	3	3	3	2	6	6	3	1	1	12	4	-0.203049	0.872681
ENSG00000050555	LAMC3	10319	Q8N2D6	0	1	12	9	2	3	3	2	5	5	6	0.937048	0.453981
ENSG00000050628	PTGER3	5733	P43115	4	5	10	1	13	20	17	4	6	35	6	-0.686266	0.481717
ENSG00000050730	TNIP3	79931	Q96KP6	0	0	1	0	0	0	0	0	0	0	0	0.709676	NA
ENSG00000050748	MAPK9	5601	P45984	321	264	129	136	206	313	260	190	281	348	254	-0.665452	0.00202873
ENSG00000050767	COL23A1	91522	Q86Y22	21	7	8	4	7	1	7	2	3	8	3	0.0802532	0.951752
ENSG00000050820	BCAR1	9564	P56945	483	321	209	337	273	550	145	171	197	324	194	-0.0192874	0.976274
ENSG00000051009	FAM160A2	84067	Q8N612	127	166	96	129	141	129	126	95	74	148	71	0.275104	0.177779
ENSG00000051108	HERPUD1	9709	Q15011	503	441	358	578	430	644	519	382	483	748	488	-0.229985	0.395964
ENSG00000051128	HOMER3	9454	Q9NSC5	81	88	71	172	67	221	140	82	93	110	100	-0.212301	0.717931
ENSG00000051180	RAD51	5888	Q06609	0	1	0	0	1	0	0	0	0	0	0	1.36418	NA
ENSG00000051341	POLQ	10721	O75417	5	19	13	18	21	0	5	2	3	14	1	2.14788	0.00142277
ENSG00000051382	PIK3CB	5291	B4DER4	78	64	50	85	60	179	89	61	146	88	104	-0.74753	0.102225
ENSG00000051523	CYBA	1535	B4DT46	99	128	96	84	71	77	69	46	48	118	38	0.479759	0.131237
ENSG00000051596	THOC3	84321	Q96J01	23	30	16	25	24	21	18	21	20	12	22	0.204464	0.720699
ENSG00000051620	HEBP2	23593	Q5THN1	449	353	130	257	332	473	522	287	533	527	366	-0.823365	0.00227702
ENSG00000051825	MPHOSPH9	10198	Q99550	130	149	96	101	151	145	115	121	126	229	78	-0.10938	0.695032
ENSG00000052126	PLEKHA5	54477	A0A024RAY7	22	85	59	34	67	45	58	32	26	89	21	0.607383	0.154296
ENSG00000052344	PRSS8	5652	Q16651	1	0	0	0	0	0	0	0	0	1	2	-1.64666	NA
ENSG00000052723	SIKE1	80143	Q9BRV8	136	139	142	129	199	132	182	135	152	268	91	0.000512433	0.998778
ENSG00000052749	RRP12	23223	B3KMR5	388	600	110	200	200	255	132	211	108	219	93	0.360718	0.545275
ENSG00000052795	FNIP2	57600	Q9P278	234	463	284	607	420	229	256	197	145	328	171	1.01627	1.01541e-05
ENSG00000052802	MSMO1	6307	Q15800	17	23	40	39	25	24	40	31	14	48	16	0.338751	0.557866
ENSG00000052841	TTC17	55761	Q6MZP1	349	448	312	346	433	342	286	236	175	392	208	0.45133	0.00807308
ENSG00000052850	ALX4	60529	Q9H161	9	19	7	13	10	24	3	4	6	21	2	0.386026	0.671786
ENSG00000053108	FSTL4	23105	Q6MZW2	0	1	0	0	2	0	1	3	1	0	1	-0.459253	NA
ENSG00000053254	FOXN3	1112	A0A024R6I1	1531	1892	903	1059	1718	1626	1906	1557	1244	2457	1386	-0.304841	0.0975463
ENSG00000053328	METTL24	728464	Q5JXM2	3	3	0	0	0	2	2	1	1	4	1	-1.46484	NA
ENSG00000053371	AKR7A2	8574	B4DZX4	161	210	95	161	152	205	225	133	169	276	151	-0.30443	0.162721
ENSG00000053372	MRTO4	51154	A0A024RAE1	118	127	78	155	129	99	120	75	103	166	72	0.201914	0.496979
ENSG00000053438	NNAT	4826	Q16517	2	5	3	7	1	4	6	2	1	5	0	0.576722	0.641059
ENSG00000053501	USE1	55850	Q9NZ43	42	43	44	72	43	53	40	34	61	58	46	0.0921853	0.861585
ENSG00000053524	MCF2L2	23101	Q86YR7	11	21	1	0	9	25	11	11	22	23	16	-1.32705	0.108725
ENSG00000053702	NRIP2	83714	Q9BQI9	21	25	17	7	22	24	56	45	22	52	10	-0.887379	0.125528
ENSG00000053747	LAMA3	3909	A0A0A6YYF2	46	100	141	112	145	121	96	74	42	154	46	0.705589	0.0767076
ENSG00000053770	AP5M1	55745	A0A024R654	218	212	113	144	256	214	279	285	302	339	240	-0.642579	0.0296707
ENSG00000053900	ANAPC4	29945	B3KN47	86	112	61	73	80	86	91	72	68	127	65	-0.0675923	0.799653
ENSG00000053918	KCNQ1	3784	P51787	9	23	12	20	15	8	15	8	8	25	5	0.694845	0.177897
ENSG00000054116	TRAPPC3	27095	A0A087WWM0	172	175	101	111	132	122	95	112	113	205	82	0.0109331	0.97629
ENSG00000054118	THRAP3	9967	Q9Y2W1	1659	1153	619	829	932	1431	1204	1017	907	2064	1065	-0.596002	6.90713e-05
ENSG00000054148	PHPT1	29085	Q9NRX4	598	510	324	564	389	350	330	275	431	534	405	0.0828259	0.847291
ENSG00000054179	ENTPD2	954	Q9Y5L3	8	9	10	5	10	1	2	4	1	4	2	1.45772	0.0726767
ENSG00000054219	LY75	4065	O60449	0	1	6	3	4	2	1	2	3	2	2	1.08151	0.385848
ENSG00000054267	ARID4B	51742	A0A024R3R1	205	257	158	170	212	260	238	195	127	277	97	0.00951493	0.979845
ENSG00000054277	OPN3	23596	Q9H1Y3	5	16	12	6	16	15	19	22	15	23	30	-0.642417	0.356732
ENSG00000054282	SDCCAG8	10806	Q86SQ7	147	173	94	99	139	175	154	98	120	170	91	-0.129523	0.602305
ENSG00000054356	PTPRN	5798	Q16849	1	0	0	0	0	0	1	1	1	2	2	-2.65274	NA
ENSG00000054392	HHAT	55733	Q5VTY9	9	12	8	11	16	2	5	3	4	15	5	0.976865	0.131993
ENSG00000054523	KIF1B	23095	O60333	6017	4498	2107	2697	3258	5444	4953	3803	5618	6650	5441	-0.85523	5.3717e-05
ENSG00000054598	FOXC1	2296	Q12948	34	36	18	18	32	40	25	27	16	37	23	-0.171854	0.700609
ENSG00000054611	TBC1D22A	25771	Q8WUA7	149	181	104	150	140	150	92	80	90	200	117	0.205946	0.471949
ENSG00000054654	SYNE2	23224	Q8WXH0	3382	3365	1782	2309	2738	4067	3129	2439	1825	3934	2163	-0.2375	0.221176
ENSG00000054690	PLEKHH1	57475	Q9ULM0	26	75	77	71	102	39	31	36	14	42	17	1.50924	9.63876e-07
ENSG00000054793	ATP9A	10079	B4DR18	456	641	204	209	279	570	462	216	314	699	301	-0.405306	0.246752
ENSG00000054796	SPO11	23626	Q9Y5K1	0	0	0	0	0	0	0	0	0	0	0	NA	NA
ENSG00000054803	CBLN4	140689	Q9NTU7	1	28	2	7	15	8	6	12	4	18	6	0.623119	0.50882
ENSG00000054938	CHRDL2	25884	Q6WN34	4	15	3	4	7	0	1	7	4	3	7	0.745453	0.511845
ENSG00000054965	FAM168A	23201	Q92567	422	419	257	272	311	451	433	326	391	584	444	-0.498224	0.0087461
ENSG00000054967	RELT	84957	A0A024R5N3	256	83	26	30	38	331	101	98	100	42	196	-1.99958	0.000819683
ENSG00000054983	GALC	2581	A0A0A0MQV0	85	119	76	62	101	87	100	65	67	144	66	0.0346694	0.910787
ENSG00000055044	NOP58	51602	Q9Y2X3	164	185	104	154	211	156	180	126	139	204	115	0.0581208	0.824807
ENSG00000055070	SZRD1	26099	Q7Z422	763	576	276	334	370	639	499	348	551	719	587	-0.643519	0.0119141
ENSG00000055118	KCNH2	3757	A0A090N8Q0	2	5	61	210	75	6	15	10	2	54	1	3.16291	0.0163632
ENSG00000055130	CUL1	8454	A0A090N7U0	587	506	280	310	469	632	556	494	567	668	464	-0.585559	0.000939277
ENSG00000055147	FAM114A2	10827	A0A140VKG4	175	179	87	98	120	143	158	126	131	188	126	-0.345773	0.105473
ENSG00000055163	CYFIP2	26999	Q96F07	28	37	19	21	37	62	48	40	44	61	58	-0.830883	0.0258299
ENSG00000055208	TAB2	23118	Q9NYJ8	471	299	145	227	257	471	399	332	492	453	404	-0.966118	4.86989e-05
ENSG00000055211	GINM1	116254	Q9NU53	151	187	106	165	195	192	246	189	142	248	162	-0.244547	0.349031
ENSG00000055332	EIF2AK2	5610	P19525	196	482	219	185	249	250	270	225	185	379	149	0.239479	0.412117
ENSG00000055483	USP36	57602	A0A024R8V6	201	209	155	223	189	237	120	116	89	189	81	0.439682	0.178492
ENSG00000055609	KMT2C	58508	Q8NEZ4	1527	1783	1108	1230	1455	1969	1473	1207	1146	1967	1168	-0.106106	0.512668
ENSG00000055732	MCOLN3	55283	Q8TDD5	5	5	4	4	2	18	11	8	2	12	3	-1.10598	0.196152
ENSG00000055813	CCDC85A	114800	Q96PX6	26	86	46	76	66	50	56	37	24	57	36	0.7422	0.0140847
ENSG00000055917	PUM2	23369	Q8TB72	324	406	307	417	416	393	312	285	223	448	200	0.335944	0.0710363
ENSG00000055950	MRPL43	84545	Q8N983	238	270	117	192	153	223	241	175	228	281	207	-0.364278	0.146371
ENSG00000055955	ITIH4	3700	B7ZKJ8	29	50	11	18	8	14	16	30	7	51	10	-0.0632682	0.946786
ENSG00000055957	ITIH1	3697	P19827	0	0	0	1	0	0	0	0	1	1	1	-0.497364	NA
ENSG00000056050	HPF1	54969	Q9NWY4	30	42	28	24	36	36	51	42	28	43	34	-0.246146	0.539901
ENSG00000056097	ZFR	51663	Q05D65	543	550	342	316	527	536	583	491	439	878	451	-0.379722	0.0163017
ENSG00000056277	ZNF280C	55609	Q8ND82	21	21	17	20	17	14	20	13	10	39	7	0.158109	0.790585
ENSG00000056291	NPFFR2	10886	A0PJM9	0	0	0	0	0	0	0	0	0	0	1	-0.423854	NA
ENSG00000056487	PHF21B	112885	A0A0S2Z665	1	2	0	3	1	0	0	2	0	2	1	0.782281	NA
ENSG00000056558	TRAF1	7185	Q13077	20	40	37	66	45	37	41	17	16	61	19	0.742198	0.0800806
ENSG00000056586	RC3H2	54542	A0A024R899	396	482	293	367	416	374	510	363	380	643	332	-0.144514	0.448189
ENSG00000056736	IL17RB	55540	Q9NRM6	7	7	3	5	4	16	13	2	6	7	6	-0.786638	0.336503
ENSG00000056972	TRAF3IP2	10758	O43734	35	67	47	46	61	41	60	42	22	99	14	0.386384	0.40186
ENSG00000056998	GYG2	8908	O15488	0	7	2	1	10	68	27	2	5	38	1	-1.92231	0.170152
ENSG00000057019	DCBLD2	131566	Q96PD2	150	216	92	95	98	142	172	108	98	212	94	-0.172113	0.575903
ENSG00000057149	SERPINB3	6317	P29508	0	0	0	0	0	0	0	0	0	0	0	NA	NA
ENSG00000057252	SOAT1	6646	P35610	46	65	49	32	61	38	60	49	33	85	28	0.116568	0.782707
ENSG00000057294	PKP2	5318	Q99959	71	12	5	8	14	25	40	22	41	39	38	-2.0811	1.97826e-05
ENSG00000057468	MSH4	4438	O15457	5	2	4	12	4	8	5	3	4	15	1	0.0819117	0.946808
ENSG00000057593	F7	2155	P08709	2	1	1	4	4	0	2	1	2	6	0	0.542282	NA
ENSG00000057608	GDI2	2665	P50395	619	665	415	579	737	611	694	553	523	1009	476	-0.0957492	0.601288
ENSG00000057657	PRDM1	639	O75626	20	23	22	9	16	12	14	19	11	31	12	0.0736581	0.911782
ENSG00000057663	ATG5	9474	A9UGY9	110	135	66	88	104	84	159	117	130	211	91	-0.41457	0.161496
ENSG00000057704	TMCC3	57458	G3V207	211	266	182	138	241	219	197	172	219	464	137	-0.128352	0.701675
ENSG00000057757	PITHD1	57095	Q9GZP4	267	220	97	176	163	237	253	138	212	294	188	-0.496869	0.0295124
ENSG00000057935	MTA3	57504	D6W5A2	52	92	90	78	99	89	66	57	66	105	57	0.376825	0.172785
ENSG00000058056	USP13	8975	A0A0A6YZ17	5329	4515	1400	2971	3399	4825	4987	4712	3848	8387	3594	-0.772951	0.000390883
ENSG00000058063	ATP11B	23200	B4DKX1	200	316	217	214	288	193	265	227	146	496	157	0.152554	0.637726
ENSG00000058085	LAMC2	3918	Q13753	7	6	7	2	11	5	16	3	5	7	4	-0.0363714	0.97454
ENSG00000058091	CDK14	5218	O94921	94	121	70	78	99	71	108	68	71	166	74	-0.00900499	0.980441
ENSG00000058262	SEC61A1	29927	B3KME8	460	788	359	417	486	476	421	326	356	807	306	0.187447	0.380393
ENSG00000058272	PPP1R12A	4659	B2RAH5	371	480	337	382	525	423	497	404	314	855	301	-0.0322856	0.91289
ENSG00000058335	RASGRF1	5923	Q8IUU5	0	1	1	0	1	1	0	0	1	0	0	1.1735	NA
ENSG00000058404	CAMK2B	816	A4D2J9	1078	988	385	486	639	1217	812	612	759	1212	855	-0.639297	0.00468682
ENSG00000058453	CROCC	9696	Q5TZA2	145	178	113	145	127	142	107	59	81	98	54	0.531526	0.0994873
ENSG00000058600	POLR3E	55718	Q9NVU0	415	392	168	292	254	549	381	249	319	379	314	-0.473092	0.0809519
ENSG00000058668	ATP2B4	493	P23634	570	1393	936	674	966	890	1009	755	548	1478	453	0.324586	0.287944
ENSG00000058673	ZC3H11A	9877	O75152	5	2	2	2	3	2	3	2	3	4	0	-0.241964	NA
ENSG00000058729	RIOK2	55781	Q9BVS4	64	84	64	71	59	93	131	79	92	142	68	-0.442361	0.143417
ENSG00000058799	YIPF1	54432	Q9Y548	72	70	49	47	42	83	63	38	55	105	59	-0.365132	0.219591
ENSG00000058804	NDC1	55706	Q9BTX1	42	64	31	39	77	49	78	45	54	58	34	-0.0161451	0.975585
ENSG00000058866	DGKG	1608	P49619	65	69	22	26	45	72	44	21	22	101	26	-0.282171	0.603009
ENSG00000059122	FLYWCH1	84256	Q4VC44	272	289	126	333	181	276	188	161	167	318	175	0.0687304	0.868603
ENSG00000059145	UNKL	64718	Q9H9P5	197	249	122	239	176	296	128	119	111	366	128	0.0893283	0.843825
ENSG00000059377	TBXAS1	6916	P24557	13	16	13	17	27	10	18	20	13	21	5	0.353908	0.542707
ENSG00000059378	PARP12	64761	A4D1T0	47	200	66	77	99	50	95	45	27	102	18	1.01461	0.0169605
ENSG00000059573	ALDH18A1	5832	P54886	77	95	67	58	96	69	68	35	37	124	39	0.35269	0.273933
ENSG00000059588	TARBP1	6894	Q13395	193	187	131	198	167	237	214	185	149	242	128	-0.164324	0.50922
ENSG00000059691	GATB	5188	O75879	170	217	127	272	207	172	158	151	191	276	170	0.150201	0.663701
ENSG00000059728	MXD1	4084	B7ZLI7	70	88	36	29	68	79	66	65	73	121	62	-0.519459	0.0860276
ENSG00000059758	CDK17	5128	Q00537	99	188	110	128	193	120	128	112	74	167	67	0.496146	0.018097
ENSG00000059769	DNAJC25	548645	Q9H1X3	22	29	17	18	18	17	26	25	39	25	20	-0.345838	0.520908
ENSG00000059804	SLC2A3	6515	P11169	129	611	39	32	56	45	35	40	13	41	15	1.80626	NA
ENSG00000059915	PSD	5662	A5PKW4	4	8	4	2	3	1	0	4	3	3	2	0.737432	0.523855
ENSG00000060069	CTDP1	9150	A0A0A0MR03	91	101	57	109	69	102	71	49	53	98	59	0.183613	0.600409
ENSG00000060138	YBX3	8531	A0A024RAV4	13578	8997	3952	6293	6350	13778	11987	7687	13751	9704	11288	-0.95918	0.000988804
ENSG00000060140	STYK1	55359	Q6J9G0	0	1	0	0	0	0	0	0	1	1	0	-0.114717	NA
ENSG00000060237	WNK1	65125	Q9H4A3	2499	2899	1247	1403	1558	2789	1600	1531	1363	2519	1470	-0.181338	0.542298
ENSG00000060303	NA	NA	NA	0	0	0	0	0	0	0	0	0	0	0	NA	NA
ENSG00000060339	CCAR1	55749	Q8IX12	213	297	155	167	257	249	235	238	230	329	165	-0.151947	0.520469
ENSG00000060491	OGFR	11054	Q9NZT2	148	233	95	139	139	176	156	82	69	191	67	0.265902	0.422709
ENSG00000060558	GNA15	2769	P30679	1	12	15	0	8	6	3	5	2	10	5	1.01039	0.337042
ENSG00000060566	CREB3L3	84699	Q68CJ9	0	0	0	0	0	0	0	0	1	0	0	-0.423854	NA
ENSG00000060642	PIGV	55650	Q9NUD9	29	44	38	29	60	39	30	36	26	37	32	0.359861	0.3456
ENSG00000060656	PTPRU	10076	Q92729	258	177	72	151	146	298	124	77	114	142	102	-0.241592	0.644975
ENSG00000060688	SNRNP40	9410	A0MNP2	103	139	80	129	137	123	127	94	80	166	87	0.123929	0.599836
ENSG00000060709	RIMBP2	23504	O15034	3	5	6	1	2	9	3	0	0	3	2	0.400046	0.795579
ENSG00000060718	COL11A1	1301	P12107	7	5	2	2	0	1	2	1	0	9	3	-0.472309	0.774642
ENSG00000060749	QSER1	79832	B3KWV1	227	204	212	223	271	279	343	219	210	301	213	-0.15629	0.601014
ENSG00000060762	MPC1	51660	Q5TI65	382	622	700	1223	1157	370	598	553	503	624	453	0.890037	0.0121509
ENSG00000060971	ACAA1	30	A0A140VJX0	138	175	91	196	172	146	122	133	139	259	131	0.0518368	0.887131
ENSG00000060982	BCAT1	586	P54687	21	52	66	24	72	16	56	36	23	29	15	0.941333	0.0869981
ENSG00000061273	HDAC7	51564	Q8WUI4	218	371	234	255	269	304	174	143	68	230	85	0.737522	0.0352107
ENSG00000061337	LZTS1	11178	Q9Y250	16	33	54	33	26	19	15	18	17	29	17	1.03838	0.017179
ENSG00000061455	PRDM6	93166	Q9NQX0	2	6	1	2	8	8	3	0	4	7	1	0.243986	0.858401
ENSG00000061492	WNT8A	7478	Q9H1J5	0	0	0	0	0	0	0	0	0	0	1	-0.423854	NA
ENSG00000061656	SPAG4	6676	Q9NPE6	1	5	2	2	2	0	0	2	1	3	0	1.46292	NA
ENSG00000061676	NCKAP1	10787	Q9Y2A7	750	695	396	491	650	869	815	859	873	1062	715	-0.65815	0.000630929
ENSG00000061794	MRPS35	60488	P82673	355	402	207	274	340	296	402	330	337	446	306	-0.258667	0.245646
ENSG00000061918	GUCY1B1	2983	Q02153	38	104	76	58	86	35	85	50	55	148	41	0.382951	0.397369
ENSG00000061936	SFSWAP	6433	Q12872	246	315	179	246	243	280	220	172	157	299	147	0.182069	0.338748
ENSG00000061938	TNK2	10188	Q07912	727	560	374	395	417	854	301	347	237	426	242	-0.0155319	0.980365
ENSG00000061987	MON2	23041	Q7Z3U7	244	334	214	245	301	275	250	193	175	317	137	0.273918	0.0861864
ENSG00000062038	CDH3	1001	P22223	2	1	1	0	0	0	0	0	0	1	0	0.196198	NA
ENSG00000062096	ARSF	416	P54793	0	0	0	0	0	0	0	0	0	0	0	NA	NA
ENSG00000062194	GPBP1	65056	Q86WP2	446	427	252	225	416	446	487	420	453	615	378	-0.534722	0.00639327
ENSG00000062282	DGAT2	84649	Q96PD7	22	24	28	39	110	80	48	44	27	150	5	0.0528811	0.960972
ENSG00000062370	ZNF112	7771	Q9UJU3	24	28	21	26	35	26	48	33	22	69	20	-0.288289	0.529893
ENSG00000062485	CS	1431	A0A024RB75	1996	3101	1802	2214	3018	2402	2625	2192	2669	3264	2660	-0.0667835	0.838977
ENSG00000062524	LTK	4058	P29376	0	1	0	1	2	2	0	0	0	0	3	0.283026	NA
ENSG00000062582	MRPS24	64951	Q96EL2	5	4	2	1	2	7	2	1	4	4	4	-0.81013	0.470337
ENSG00000062598	ELMO2	63916	Q96JJ3	277	188	136	163	187	259	173	139	236	239	240	-0.442032	0.162247
ENSG00000062650	WAPL	23063	A8K273	480	463	296	349	474	566	450	348	392	642	319	-0.208049	0.16757
ENSG00000062716	VMP1	81671	Q96GC9	165	252	69	118	168	148	137	104	132	193	91	0.0640447	0.863808
ENSG00000062725	APPBP2	10513	Q92624	171	207	139	170	237	187	245	152	158	299	130	-0.0164453	0.954123
ENSG00000062822	POLD1	5424	A0A024R4F4	39	59	40	75	53	47	27	31	27	39	18	0.816392	0.0133712
ENSG00000063015	SEZ6	124925	Q53EL9	0	0	0	0	1	1	1	0	0	2	0	-0.765931	NA
ENSG00000063046	EIF4B	1975	B4DRM3	5723	3352	1788	2368	3451	4754	4857	3193	4141	4847	4109	-0.777293	0.000171497
ENSG00000063127	SLC6A16	28968	Q9GZN6	7	5	3	8	5	10	6	2	3	6	5	-0.068154	0.947571
ENSG00000063169	BICRA	29998	Q9NZM4	33	48	25	45	24	34	14	9	9	33	15	0.806089	0.100671
ENSG00000063176	SPHK2	56848	B3KV83	30	68	47	52	37	27	18	22	19	55	21	0.938499	0.0050106
ENSG00000063177	RPL18	6141	A0A024QZD1	1942	1632	1192	2183	1884	1285	1484	970	1259	1409	1253	0.312932	0.336813
ENSG00000063180	CA11	770	O75493	20	18	7	14	12	17	19	15	19	25	35	-0.824769	0.115389
ENSG00000063241	ISOC2	79763	Q96AB3	266	262	107	161	123	262	257	132	285	357	264	-0.725176	0.0197375
ENSG00000063244	U2AF2	11338	P26368	266	348	210	237	244	268	239	232	187	343	206	0.0514272	0.815049
ENSG00000063245	EPN1	29924	Q9Y6I3	632	575	257	434	317	743	327	299	433	497	432	-0.32137	0.398559
ENSG00000063322	MED29	55588	Q9NX70	146	156	110	146	153	134	189	106	100	246	102	-0.0146387	0.963306
ENSG00000063438	NA	NA	NA	0	6	24	8	7	3	1	4	0	3	3	2.63332	0.00818553
ENSG00000063515	GSC2	2928	O15499	0	0	0	0	0	0	0	0	0	0	0	NA	NA
ENSG00000063587	ZNF275	10838	A6NFS0	83	83	62	69	81	108	95	82	50	147	68	-0.268336	0.299834
ENSG00000063601	MTMR1	8776	F8WA39	171	152	95	165	158	174	128	118	132	230	140	-0.1316	0.630806
ENSG00000063660	GPC1	2817	P35052	1287	1613	618	801	648	1105	971	814	614	1428	653	-0.117193	0.737302
ENSG00000063761	ADCK1	57143	Q86TW2	44	66	31	74	56	80	23	21	37	63	22	0.485706	0.316444
ENSG00000063854	HAGH	3029	Q16775	686	474	196	283	316	508	402	340	529	822	536	-0.832729	0.00126624
ENSG00000063978	RNF4	6047	P78317	171	202	105	104	193	184	181	137	196	227	139	-0.275406	0.288753
ENSG00000064012	CASP8	841	A0A024R3Z8	23	44	25	10	12	14	37	24	10	65	7	-0.0893824	0.92331
ENSG00000064042	LIMCH1	22998	Q9UPQ0	3430	4446	1895	2146	2764	3692	2657	2178	2872	4782	2861	-0.236516	0.321276
ENSG00000064102	INTS13	55726	Q9NVM9	136	102	91	118	131	110	112	100	128	172	110	-0.165253	0.59079
ENSG00000064115	TM7SF3	51768	Q9NS93	124	171	109	118	111	114	111	90	91	209	77	0.154744	0.541217
ENSG00000064195	DLX3	1747	O60479	0	1	0	0	0	0	0	0	0	0	0	0.709676	NA
ENSG00000064199	SPA17	53340	A0A172Q397	0	4	3	8	2	3	6	2	1	6	2	0.662373	0.578748
ENSG00000064201	TSPAN32	10077	Q96QS1	0	7	4	8	4	2	4	5	4	1	3	1.00168	0.332787
ENSG00000064205	CCN5	8839	O76076	77	24	6	3	3	110	64	6	74	62	85	-3.06013	3.33838e-05
ENSG00000064218	DMRT3	58524	Q9NQL9	0	1	1	0	2	4	11	2	1	4	0	-1.59702	NA
ENSG00000064225	ST3GAL6	10402	A0A087WXB8	68	59	13	15	17	99	59	55	65	209	20	-1.63974	0.00186957
ENSG00000064270	ATP2C2	9914	A0A0A0MSP0	1	0	0	0	0	1	0	0	0	0	0	-0.836048	NA
ENSG00000064300	NGFR	4804	P08138	60	65	24	18	21	5	24	3	6	10	4	0.97015	0.336432
ENSG00000064309	CDON	50937	Q4KMG0	43	226	160	97	198	141	162	101	52	186	56	0.730287	0.100289
ENSG00000064313	TAF2	6873	B3KMD8	71	113	93	82	139	95	107	104	62	187	59	0.16614	0.649918
ENSG00000064393	HIPK2	28996	Q9H2X6	1147	1171	526	722	724	1250	765	687	756	1112	562	-0.216345	0.414001
ENSG00000064419	TNPO3	23534	B3KMX1	440	415	253	327	378	487	396	258	409	514	367	-0.279786	0.203254
ENSG00000064489	BORCS8-MEF2B	4207	A0A024R7N0	0	0	0	0	0	0	0	0	0	0	0	NA	NA
ENSG00000064490	RFXANK	8625	O14593	87	69	72	88	86	88	85	81	69	130	58	-0.0808941	0.808467
ENSG00000064545	TMEM161A	54929	Q9NX61	134	166	127	239	129	113	207	86	100	233	90	0.337923	0.378485
ENSG00000064547	LPAR2	9170	A0A024R7M9	2	7	5	5	5	1	2	0	1	4	1	1.85815	0.0493985
ENSG00000064601	CTSA	5476	P10619	189	338	205	309	309	295	208	175	176	347	128	0.444864	0.0265557
ENSG00000064607	SUGP2	10147	Q8IX01	522	659	344	366	458	513	432	322	296	537	300	0.113017	0.610268
ENSG00000064651	SLC12A2	6558	P55011	466	227	186	252	327	563	620	697	871	461	584	-1.38772	0.000198051
ENSG00000064652	SNX24	28966	Q9Y343	47	69	38	43	51	59	63	41	59	63	51	-0.161767	0.644975
ENSG00000064655	EYA2	2139	O00167	13	7	4	3	11	5	3	1	5	9	2	0.214884	0.846282
ENSG00000064666	CNN2	1265	B4DDF4	25	33	50	60	74	35	42	40	15	90	11	0.704823	0.201327
ENSG00000064687	ABCA7	10347	B3KUJ3	57	71	42	69	54	68	38	37	29	121	63	0.0442815	0.933389
ENSG00000064692	SNCAIP	9627	Q9Y6H5	5	46	13	16	39	19	21	14	11	42	7	0.751403	0.210693
ENSG00000064703	DDX20	11218	Q9H4N4	74	75	55	79	83	82	102	88	74	109	49	-0.176843	0.576757
ENSG00000064726	BTBD1	53339	Q9H0C5	1974	1910	718	683	1339	1928	2659	1983	1899	3041	1596	-0.965571	4.2353e-05
ENSG00000064763	FAR2	55711	A0A024RAW7	26	57	33	22	49	11	36	20	14	50	12	0.763751	0.0999633
ENSG00000064787	BCAS1	8537	B2RCQ5	20	23	1	2	3	1	24	2	0	4	0	-0.156367	0.941093
ENSG00000064835	POU1F1	5449	P28069	0	0	0	0	0	0	0	0	0	0	0	NA	NA
ENSG00000064886	CHI3L2	1117	Q15782	0	1	0	0	2	1	2	2	1	4	0	-0.928493	NA
ENSG00000064932	SBNO2	22904	Q9Y2G9	182	228	110	163	136	185	116	77	73	129	75	0.410974	0.24149
ENSG00000064933	PMS1	5378	P54277	49	71	60	71	72	73	93	53	45	80	40	0.171145	0.624553
ENSG00000064961	HMG20B	10362	Q9P0W2	65	117	54	79	72	76	79	66	49	143	70	0.0417677	0.910334
ENSG00000064989	CALCRL	10203	Q16602	102	136	158	96	295	103	250	152	79	295	81	0.240121	0.678497
ENSG00000064995	TAF11	6882	Q15544	86	151	90	116	179	108	147	107	116	208	97	0.100025	0.769348
ENSG00000064999	ANKS1A	23294	Q05CP0	282	336	218	232	289	369	232	175	189	255	166	0.165723	0.56102
ENSG00000065000	AP3D1	8943	O14617	733	618	420	598	486	860	440	330	398	643	444	-0.0327018	0.936874
ENSG00000065029	ZNF76	7629	A0A024RCW5	353	351	156	237	191	414	329	234	427	340	365	-0.671783	0.0356193
ENSG00000065054	SLC9A3R2	9351	Q15599	261	396	361	299	500	294	251	229	145	440	234	0.589332	0.0124512
ENSG00000065057	NTHL1	4913	P78549	33	45	28	34	21	40	33	33	40	53	30	-0.233352	0.559812
ENSG00000065060	UHRF1BP1	54887	Q6BDS2	512	434	296	287	358	439	374	316	360	491	354	-0.261968	0.207822
ENSG00000065135	GNAI3	2773	P08754	114	165	137	146	207	152	200	120	103	226	72	0.257728	0.390832
ENSG00000065150	IPO5	3843	B3KWG6	1681	1580	1082	1382	1679	1680	2070	1449	1522	2311	1440	-0.291505	0.0660618
ENSG00000065154	OAT	4942	A0A140VJQ4	308	243	99	86	163	348	265	206	313	258	355	-1.11526	0.00102678
ENSG00000065183	WDR3	10885	Q5TDG3	144	195	165	181	211	161	193	117	139	216	142	0.251478	0.2631
ENSG00000065243	PKN2	5586	Q16513	173	221	153	164	216	226	304	185	243	300	167	-0.291806	0.263847
ENSG00000065268	WDR18	57418	Q9BV38	66	125	61	142	68	68	123	44	58	100	73	0.382652	0.372525
ENSG00000065308	TRAM2	9697	A0A024RD84	88	210	130	108	154	110	126	85	70	175	41	0.634426	0.0220048
ENSG00000065320	NTN1	9423	O95631	58	187	66	49	81	64	89	47	15	118	32	0.672763	0.183681
ENSG00000065325	GLP2R	9340	B2RAN4	0	0	0	0	3	8	2	0	1	2	0	-1.26886	NA
ENSG00000065328	MCM10	55388	Q7L590	0	1	1	10	8	1	2	0	0	4	2	2.07267	0.142196
ENSG00000065357	DGKA	1606	A0A024RB23	12	44	26	20	34	22	27	14	6	40	13	0.736264	0.104954
ENSG00000065361	ERBB3	2065	P21860	32	139	160	85	78	3	48	39	10	179	16	1.58645	0.125332
ENSG00000065371	ROPN1	54763	A0A140VKB2	0	0	0	0	0	0	0	0	0	1	0	-0.423854	NA
ENSG00000065413	ANKRD44	91526	Q8N8A2	63	110	53	79	88	64	86	52	45	93	63	0.289547	0.274362
ENSG00000065427	KARS	3735	Q15046	1108	973	551	960	1019	981	1121	730	922	1060	895	-0.195023	0.463191
ENSG00000065457	ADAT1	23536	Q9BUB4	31	69	55	59	62	45	61	41	29	74	29	0.502036	0.093576
ENSG00000065485	PDIA5	10954	Q14554	16	48	25	19	51	41	30	19	19	45	15	0.436843	0.328269
ENSG00000065491	TBC1D22B	55633	Q9NU19	80	86	44	66	76	80	61	50	45	94	31	0.119387	0.721818
ENSG00000065518	NDUFB4	4710	O95168	697	733	359	500	668	700	836	726	1016	952	998	-0.68497	0.0275693
ENSG00000065526	SPEN	23013	Q96T58	562	662	432	632	562	775	318	277	261	638	258	0.428575	0.212545
ENSG00000065534	MYLK	4638	Q05B97	128	232	155	159	242	185	255	203	147	537	110	-0.107711	0.821934
ENSG00000065548	ZC3H15	55854	Q8WU90	184	191	128	114	210	203	231	186	209	277	163	-0.398948	0.0756011
ENSG00000065559	MAP2K4	6416	P45985	291	260	140	138	233	273	291	245	303	372	300	-0.685996	0.00278177
ENSG00000065600	TMEM206	55248	Q9H813	13	35	14	17	19	13	6	6	5	16	8	1.13993	0.0126395
ENSG00000065609	SNAP91	9892	O60641	0	0	1	0	0	0	1	0	0	1	0	-0.114718	NA
ENSG00000065613	SLK	9748	Q9H2G2	600	640	433	501	558	736	737	510	537	933	472	-0.269873	0.0288308
ENSG00000065615	CYB5R4	51167	Q7L1T6	83	95	35	47	61	92	100	66	75	84	74	-0.533621	0.0647937
ENSG00000065618	COL17A1	1308	Q9UMD9	1	2	1	0	0	0	0	2	1	0	1	-0.120865	NA
ENSG00000065621	GSTO2	119391	Q9H4Y5	9	10	5	5	14	12	9	4	7	14	14	-0.248668	0.746083
ENSG00000065665	SEC61A2	55176	B3KQ68	42	43	23	19	27	34	27	32	28	26	19	-0.137501	0.788671
ENSG00000065675	PRKCQ	5588	Q04759	1632	1134	450	503	822	1319	1272	884	974	1347	1057	-0.812322	0.000412031
ENSG00000065717	TLE2	7089	Q04725	389	249	98	137	129	341	112	157	147	197	176	-0.558706	0.220774
ENSG00000065802	ASB1	51665	Q9Y576	466	417	225	327	268	402	275	272	262	434	278	-0.155662	0.576306
ENSG00000065809	FAM107B	83641	Q9H098	19	49	16	27	39	36	39	28	22	77	14	-0.0114816	0.986029
ENSG00000065833	ME1	4199	P48163	200	192	98	125	149	210	193	181	186	492	188	-0.723395	0.00210109
ENSG00000065882	TBC1D1	23216	Q86TI0	1122	338	215	265	243	1060	218	275	738	259	996	-1.43006	0.0203037
ENSG00000065883	CDK13	8621	A0A024RA85	325	447	281	357	365	410	321	243	229	453	235	0.20657	0.194906
ENSG00000065911	MTHFD2	10797	P13995	213	158	198	231	252	157	201	113	136	151	179	0.356475	0.359942
ENSG00000065923	SLC9A7	84679	A0A087WXD1	244	133	34	43	93	270	168	196	230	206	199	-1.65309	9.7772e-07
ENSG00000065970	FOXJ2	55810	Q9P0K8	404	279	178	319	319	407	232	219	227	348	245	-0.124186	0.724336
ENSG00000065978	YBX1	4904	P67809	4615	4203	2536	3237	3780	4374	4403	3146	4290	5496	3675	-0.346237	0.0350627
ENSG00000065989	PDE4A	5141	P27815	162	163	87	89	117	282	95	173	151	198	129	-0.61994	0.067026
ENSG00000066027	PPP2R5A	5525	Q15172	336	421	167	198	219	363	355	264	267	487	197	-0.394464	0.071012
ENSG00000066032	CTNNA2	1496	P26232	0	0	1	0	0	1	1	0	4	0	1	-1.87009	NA
ENSG00000066044	ELAVL1	1994	Q15717	191	182	158	173	191	176	127	113	127	198	106	0.268985	0.253739
ENSG00000066056	TIE1	7075	B4DTW8	133	290	378	314	345	262	181	193	125	318	134	0.870092	0.00304729
ENSG00000066084	DIP2B	57609	Q7Z3H2	237	348	330	357	346	266	218	166	136	463	139	0.672656	0.00684913
ENSG00000066117	SMARCD1	6602	Q96GM5	127	157	81	121	100	135	110	86	95	150	86	0.0159013	0.958588
ENSG00000066135	KDM4A	9682	O75164	108	85	52	59	94	125	71	74	90	133	68	-0.41057	0.114861
ENSG00000066136	NFYC	4802	Q13952	323	343	213	264	323	258	251	274	256	438	249	-0.0515242	0.839571
ENSG00000066185	ZMYND12	84217	B4DX70	1	10	4	0	10	10	13	16	9	21	6	-0.916438	0.346573
ENSG00000066230	SLC9A3	6550	P48764	1	3	1	2	2	1	4	0	2	2	5	-0.183578	NA
ENSG00000066248	NGEF	25791	Q8N5V2	19	6	1	1	0	3	3	1	1	5	1	-1.27699	0.405025
ENSG00000066279	ASPM	259266	B3KWI2	1	8	3	13	18	1	2	2	0	28	2	1.30605	0.320343
ENSG00000066294	CD84	8832	Q9UIB8	9	26	18	15	22	14	47	29	17	65	12	-0.379568	0.591264
ENSG00000066322	ELOVL1	64834	Q9BW60	32	88	50	57	90	63	63	43	31	90	48	0.431686	0.172118
ENSG00000066336	SPI1	6688	P17947	11	17	23	18	37	11	11	9	15	33	6	0.872732	0.0966183
ENSG00000066379	ZNRD1	30834	Q2L6J2	38	48	35	35	58	30	35	32	25	53	34	0.31214	0.343664
ENSG00000066382	MPPED2	744	Q15777	45	17	8	7	15	30	5	15	9	15	10	-0.686312	0.380788
ENSG00000066405	CLDN18	51208	P56856	0	0	0	0	0	0	0	0	0	0	0	NA	NA
ENSG00000066422	ZBTB11	27107	O95625	224	206	110	138	176	254	204	169	168	218	112	-0.315258	0.176056
ENSG00000066427	ATXN3	4287	P54252	77	131	111	93	151	107	103	63	48	151	46	0.574544	0.0355588
ENSG00000066455	GOLGA5	9950	Q8TBA6	206	177	102	109	159	171	222	145	161	284	150	-0.495772	0.00447003
ENSG00000066468	FGFR2	2263	P21802	3	1	2	1	0	1	3	1	2	3	3	-1.16202	NA
ENSG00000066557	LRRC40	55631	A0A140VJN3	51	36	34	41	61	42	76	56	69	99	31	-0.476169	0.232849
ENSG00000066583	ISOC1	51015	Q96CN7	50	80	49	67	74	68	71	87	79	179	57	-0.29975	0.442526
ENSG00000066629	EML1	2009	O00423	503	418	192	163	311	450	381	275	454	504	424	-0.738451	0.00867729
ENSG00000066651	TRMT11	60487	Q7Z4G4	73	100	57	73	78	68	91	63	48	101	48	0.13131	0.638847
ENSG00000066654	THUMPD1	55623	A0A024R388	231	192	107	157	201	233	246	263	208	302	178	-0.567612	0.00605169
ENSG00000066697	MSANTD3	91283	A0A024R171	78	116	80	127	86	62	74	61	73	182	46	0.386903	0.281721
ENSG00000066735	KIF26A	26153	Q9ULI4	51	183	156	177	161	90	113	83	48	179	35	1.08316	0.00181292
ENSG00000066739	ATG2B	55102	Q96BY7	452	468	254	380	477	448	437	371	325	751	316	-0.159088	0.372223
ENSG00000066777	ARFGEF1	10565	A0A024R7X0	410	478	276	304	411	478	443	331	368	677	294	-0.222639	0.103496
ENSG00000066813	ACSM2B	348158	Q68CK6	0	0	0	1	0	0	1	0	1	5	1	-1.73459	NA
ENSG00000066827	ZFAT	57623	Q4KMQ4	93	118	66	48	51	115	92	77	102	133	90	-0.538449	0.0809516
ENSG00000066855	MTFR1	9650	Q15390	72	112	47	59	74	65	83	64	55	136	55	-0.0620535	0.856969
ENSG00000066923	STAG3	10734	Q9UJ98	20	13	6	9	7	10	12	9	13	26	15	-0.78313	0.148627
ENSG00000066926	FECH	2235	P22830	419	368	146	161	216	353	376	284	327	566	338	-0.824063	6.00979e-05
ENSG00000066933	MYO9A	4649	B2RTY4	572	763	486	568	692	582	644	514	383	1161	384	0.0932496	0.706458
ENSG00000067048	DDX3Y	8653	A0A024R9A4	0	355	196	0	312	0	360	302	275	435	273	-0.247871	0.941099
ENSG00000067057	PFKP	5214	Q01813	60	158	50	63	97	81	64	62	29	147	32	0.449933	0.284417
ENSG00000067064	IDI1	3422	Q13907	465	497	126	181	265	372	380	288	437	529	274	-0.654649	0.0356614
ENSG00000067066	SP100	6672	P23497	127	452	142	157	213	175	199	123	129	322	100	0.4963	0.130143
ENSG00000067082	KLF6	1316	D3GC14	285	426	263	338	257	225	188	156	173	310	131	0.636136	0.0039542
ENSG00000067113	PLPP1	8611	A0A024QZS3	215	391	200	299	256	226	237	162	163	425	209	0.306953	0.185101
ENSG00000067141	NEO1	4756	Q59FP8	750	472	254	262	429	617	625	348	488	537	560	-0.72613	0.00711818
ENSG00000067167	TRAM1	23471	Q15629	101	158	105	134	163	83	199	140	95	192	95	0.109241	0.794552
ENSG00000067177	PHKA1	5255	P46020	1806	1480	376	488	838	2559	1569	1121	2533	1472	2167	-1.42621	0.000492193
ENSG00000067182	TNFRSF1A	7132	P19438	315	321	128	126	234	336	246	162	229	307	246	-0.451344	0.121191
ENSG00000067191	CACNB1	782	Q02641	1798	1286	802	829	890	1528	1138	803	1157	1671	1233	-0.501086	0.036503
ENSG00000067208	EVI5	7813	O60447	161	174	89	81	144	157	141	85	99	188	96	-0.132867	0.631568
ENSG00000067221	STOML1	9399	Q53HB6	68	89	83	114	129	89	69	65	69	143	57	0.418671	0.130643
ENSG00000067225	PKM	5315	P14618	14418	9534	3373	4682	6159	15098	7949	5807	16377	4814	15141	-1.11374	0.0329687
ENSG00000067248	DHX29	54505	Q7Z478	286	287	136	188	253	303	281	249	268	378	216	-0.427914	0.0103985
ENSG00000067334	DNTTIP2	30836	Q5QJE6	255	260	153	188	221	248	294	219	251	344	209	-0.363395	0.0336591
ENSG00000067365	METTL22	79091	Q9BUU2	232	232	89	162	129	198	170	117	140	237	184	-0.297525	0.331666
ENSG00000067369	TP53BP1	7158	Q12888	324	542	318	449	370	421	269	251	324	589	291	0.263248	0.277742
ENSG00000067445	TRO	7216	Q12816	12	64	62	32	46	19	36	18	11	81	17	1.03228	0.0602223
ENSG00000067533	RRP15	51018	Q9Y3B9	190	238	109	78	143	184	218	195	207	298	188	-0.643191	0.0208616
ENSG00000067560	RHOA	387	A0A024R324	1067	1088	681	776	1039	987	1085	652	872	1372	821	-0.139589	0.430087
ENSG00000067596	DHX8	1659	B7Z8F4	259	240	182	241	271	218	277	188	157	371	188	0.004508	0.986963
ENSG00000067601	PMS2P4	5382	NA	9	9	1	8	11	11	7	4	4	12	5	-0.0458572	0.961702
ENSG00000067606	PRKCZ	5590	Q05513	1	3	5	10	6	4	1	1	1	17	0	1.07166	0.412812
ENSG00000067646	ZFY	7544	P08048	0	117	69	0	121	0	159	103	124	167	104	-0.409269	0.892647
ENSG00000067704	IARS2	55699	Q9NSE4	741	811	458	568	655	863	819	730	733	1133	737	-0.431287	0.00346561
ENSG00000067715	SYT1	6857	A0A024RBE9	1	2	0	5	7	2	5	2	2	5	4	0.194832	0.891772
ENSG00000067798	NAV3	89795	Q8IVL0	134	231	113	54	98	76	58	35	46	133	58	0.688516	0.147057
ENSG00000067829	IDH3G	3421	P51553	299	300	158	208	199	273	241	181	236	355	268	-0.32302	0.165027
ENSG00000067836	ROGDI	79641	Q9GZN7	95	94	29	37	60	77	66	59	66	97	61	-0.503609	0.0981988
ENSG00000067840	PDZD4	57595	Q17RL8	40	53	14	11	9	49	43	15	25	41	9	-0.585812	0.389772
ENSG00000067842	ATP2B3	492	Q16720	0	0	1	0	0	0	0	1	0	0	0	0.297481	NA
ENSG00000067900	ROCK1	6093	Q13464	276	349	237	242	328	279	352	238	209	469	196	0.0210689	0.929892
ENSG00000067955	CBFB	865	A0A024R6X2	97	93	72	91	84	108	94	74	80	118	47	-0.0341426	0.920608
ENSG00000067992	PDK3	5165	Q15120	26	35	17	12	22	28	24	25	26	66	20	-0.505352	0.238889
ENSG00000068001	HYAL2	8692	Q12891	100	80	108	119	117	145	126	59	56	137	53	0.23311	0.579093
ENSG00000068024	HDAC4	9759	P56524	900	521	327	582	518	1162	451	420	342	812	300	-0.310356	0.480912
ENSG00000068028	RASSF1	11186	Q9NS23	83	113	71	72	85	90	80	42	47	91	33	0.378332	0.189217
ENSG00000068078	FGFR3	2261	P22607	1	7	4	1	7	5	6	5	1	10	3	0.117812	0.924644
ENSG00000068079	IFI35	3430	P80217	20	128	25	22	18	12	15	21	16	37	13	1.22155	0.0436992
ENSG00000068097	HEATR6	63897	Q6AI08	141	138	90	91	111	149	120	92	115	146	108	-0.23152	0.334436
ENSG00000068120	COASY	80347	Q13057	151	148	81	102	104	143	76	73	112	183	91	-0.123751	0.728186
ENSG00000068137	PLEKHH3	79990	Q7Z736	431	258	139	145	133	286	111	189	248	209	122	-0.475619	0.333283
ENSG00000068305	MEF2A	4205	A0A0S2Z417	868	788	539	742	848	920	1014	752	849	1256	934	-0.390654	0.0463651
ENSG00000068308	OTUD5	55593	Q96G74	224	230	96	122	148	192	148	134	112	264	124	-0.216717	0.404142
ENSG00000068323	TFE3	7030	B4DIA5	144	169	83	127	144	137	100	76	84	181	57	0.249458	0.36752
ENSG00000068354	TBC1D25	4943	Q3MII6	76	75	23	42	43	66	47	45	49	90	49	-0.434808	0.168694
ENSG00000068366	ACSL4	2182	O60488	127	173	115	88	198	155	191	165	201	236	132	-0.311433	0.35583
ENSG00000068383	INPP5A	3632	Q14642	569	440	338	386	415	509	690	484	542	852	553	-0.605736	0.00112886
ENSG00000068394	GPKOW	27238	Q92917	166	167	98	117	134	166	165	111	122	196	124	-0.229297	0.222043
ENSG00000068400	GRIPAP1	56850	Q4V328	138	121	89	113	100	111	90	87	70	137	65	0.106279	0.731948
ENSG00000068438	FTSJ1	24140	B7Z4K4	89	99	63	51	77	82	83	56	59	109	61	-0.0915553	0.755538
ENSG00000068489	PRR11	55771	D2SNZ4	3	11	3	6	14	1	2	8	2	12	2	0.974928	0.297206
ENSG00000068615	REEP1	65055	E7EUF7	195	138	93	62	122	233	165	153	196	299	143	-0.939429	2.59722e-05
ENSG00000068650	ATP11A	23250	P98196	267	404	192	206	251	353	196	164	253	411	221	-0.0400376	0.911122
ENSG00000068654	POLR1A	25885	O95602	315	491	352	444	399	429	275	312	293	533	280	0.291303	0.164911
ENSG00000068697	LAPTM4A	9741	Q15012	255	298	219	295	375	256	383	220	267	407	206	0.0630306	0.835883
ENSG00000068724	TTC7A	57217	Q9ULT0	46	144	41	48	72	76	80	46	36	85	42	0.32154	0.418839
ENSG00000068745	IP6K2	51447	B2RCP4	128	205	147	108	161	158	168	113	88	266	112	0.108602	0.727484
ENSG00000068781	STON1-GTF2A1L	286749	Q9Y6Q2	0	0	0	0	1	0	0	2	0	1	0	-0.494414	NA
ENSG00000068784	SRBD1	55133	Q8N5C6	57	107	68	65	118	61	78	42	45	116	40	0.536043	0.0418099
ENSG00000068796	KIF2A	3796	O00139	54	66	72	50	90	51	49	51	38	142	32	0.320772	0.448064
ENSG00000068831	RASGRP2	10235	Q7LDG7	114	75	36	64	65	52	39	47	38	70	38	0.0616351	0.910787
ENSG00000068878	PSME4	23198	Q14997	990	1195	511	1032	964	1101	959	1028	970	1989	772	-0.276014	0.262182
ENSG00000068885	IFT80	57560	Q9P2H3	14	19	19	18	18	25	20	17	15	30	15	-0.0442351	0.936558
ENSG00000068903	SIRT2	22933	A0A0A0MRF5	2068	2382	753	1542	1641	1879	1818	1648	1542	2639	1437	-0.296842	0.204446
ENSG00000068912	ERLEC1	27248	Q96DZ1	168	200	95	118	141	171	210	160	197	276	187	-0.546803	0.0167239
ENSG00000068971	PPP2R5B	5526	A0A024R593	123	125	42	52	74	95	75	73	71	131	74	-0.376581	0.216685
ENSG00000068976	PYGM	5837	P11217	49887	37635	16257	14118	28557	66181	37751	28807	45174	27315	56769	-1.02293	0.0127871
ENSG00000068985	PAGE1	8712	O75459	0	0	0	0	0	0	0	0	0	0	0	NA	NA
ENSG00000069011	PITX1	5307	P78337	329	181	7	19	7	451	13	10	11	19	8	-1.32214	0.50612
ENSG00000069018	TRPC7	57113	Q9HCX4	0	0	0	1	0	0	0	0	0	0	0	0.709676	NA
ENSG00000069020	MAST4	375449	J3QT34	206	381	185	137	183	297	179	105	156	256	167	0.154645	0.703057
ENSG00000069122	ADGRF5	221395	Q8IZF2	339	654	808	748	1063	548	790	641	321	955	420	0.573273	0.114763
ENSG00000069188	SDK2	54549	Q58EX2	5	19	17	11	9	2	11	7	1	23	1	1.14671	0.187888
ENSG00000069206	ADAM7	8756	Q9H2U9	0	0	0	0	0	0	0	0	0	0	0	NA	NA
ENSG00000069248	NUP133	55746	Q8WUM0	307	328	260	357	315	331	372	261	277	471	231	-0.00304766	0.991248
ENSG00000069275	NUCKS1	64710	Q9H1E3	2117	2015	873	977	1657	1847	2518	1990	1815	2981	1386	-0.651816	0.0010657
ENSG00000069329	VPS35	55737	Q96QK1	312	330	237	372	438	385	335	320	286	496	254	0.0169357	0.954161
ENSG00000069345	DNAJA2	10294	A0A024R6S1	709	627	289	355	540	715	630	518	601	859	502	-0.562498	0.000374312
ENSG00000069399	BCL3	602	P20749	37	67	37	29	39	46	26	25	14	41	11	0.606573	0.143559
ENSG00000069424	KCNAB2	8514	A0A024R4E3	20	51	192	520	108	15	24	12	6	64	11	3.61659	1.03244e-07
ENSG00000069431	ABCC9	10060	A0A024RAV7	1376	1258	698	720	1115	1382	1336	1254	1302	2204	1089	-0.608913	2.99444e-05
ENSG00000069482	GAL	51083	P22466	0	0	0	0	0	0	0	0	0	0	0	NA	NA
ENSG00000069493	CLEC2D	29121	Q9UHP7	10	33	16	27	35	27	21	18	13	29	7	0.643942	0.138806
ENSG00000069509	FUNDC1	139341	Q8IVP5	22	34	21	27	37	34	38	38	35	60	25	-0.280923	0.477744
ENSG00000069535	MAOB	4129	P27338	291	194	39	118	143	384	286	276	266	366	242	-1.38247	1.66967e-06
ENSG00000069667	RORA	6095	A0A0C4DFP5	690	496	272	428	526	988	792	497	481	566	561	-0.643607	0.019437
ENSG00000069696	DRD4	1815	A0A0G2JM26	4	6	1	5	3	10	4	0	0	0	2	0.362461	0.838695
ENSG00000069702	TGFBR3	7049	A0A0A8KWK3	246	548	362	300	592	331	536	261	141	365	162	0.634729	0.0781122
ENSG00000069764	PLA2G10	8399	O15496	0	0	0	0	0	0	0	0	0	0	0	NA	NA
ENSG00000069812	HES2	54626	Q9Y543	0	1	0	0	0	1	0	1	0	2	0	-0.787882	NA
ENSG00000069849	ATP1B3	483	P54709	45	98	48	54	67	53	42	45	43	99	39	0.351575	0.22231
ENSG00000069869	NEDD4	4734	P46934	1065	593	108	117	236	1266	1055	725	1203	518	991	-2.11017	6.30396e-06
ENSG00000069943	PIGB	9488	Q92521	6	16	9	7	7	7	11	12	7	16	5	0.0899385	0.910543
ENSG00000069956	MAPK6	5597	Q16659	457	354	157	187	266	403	468	358	733	428	621	-1.18237	0.00183642
ENSG00000069966	GNB5	10681	A0A024R5R9	18	55	37	30	53	16	40	22	16	42	15	0.871158	0.0199153
ENSG00000069974	RAB27A	5873	A2RU94	11	25	14	13	16	9	9	9	3	12	6	1.00821	0.0345485
ENSG00000069998	HDHD5	27440	Q9BXW7	234	340	202	305	199	224	194	212	204	371	156	0.213817	0.432214
ENSG00000070010	UFD1	7353	Q92890	238	214	71	118	117	178	123	142	135	266	134	-0.459939	0.115005
ENSG00000070018	LRP6	4040	O75581	738	873	550	458	733	733	662	402	616	943	608	-0.0577527	0.84366
ENSG00000070019	GUCY2C	2984	P25092	0	1	0	0	1	0	0	1	0	0	0	0.956152	NA
ENSG00000070031	SCT	6343	P09683	14	22	5	1	2	17	5	2	9	9	8	-0.410309	0.723293
ENSG00000070047	PHRF1	57661	A0A024RCA1	376	338	174	266	258	450	270	186	185	266	161	-0.0696177	0.870068
ENSG00000070061	ELP1	8518	B4E3I9	283	341	193	249	325	270	273	191	190	424	154	0.134986	0.484942
ENSG00000070081	NUCB2	4925	Q2L696	153	107	71	54	80	169	137	99	133	198	105	-0.869727	1.92944e-05
ENSG00000070087	PFN2	5217	P35080	531	568	168	291	268	427	662	553	337	1236	353	-0.859958	0.00868668
ENSG00000070159	PTPN3	5774	B7Z9V1	1017	866	245	301	776	1154	957	1127	1107	1134	733	-1.05096	0.00129814
ENSG00000070182	SPTB	6710	P11277	6691	7606	3508	5926	6264	7964	5631	4178	3683	5908	3607	0.0924432	0.769173
ENSG00000070190	DAPP1	27071	J3KNB3	9	16	7	13	24	5	7	11	7	11	7	0.834724	0.134504
ENSG00000070193	FGF10	2255	O15520	65	4	6	2	13	9	12	2	7	16	10	-1.42906	0.167436
ENSG00000070214	SLC44A1	23446	Q8WWI5	171	248	150	150	241	190	262	143	174	391	159	-0.0950369	0.754097
ENSG00000070269	TMEM260	54916	B3KN73	30	61	41	62	62	34	50	33	34	74	19	0.567156	0.0781969
ENSG00000070366	SMG6	23293	Q86US8	287	295	155	221	215	313	190	156	124	291	155	0.0403849	0.910291
ENSG00000070367	EXOC5	10640	O00471	195	236	135	144	204	185	256	180	231	312	173	-0.315014	0.171668
ENSG00000070371	CLTCL1	8218	P53675	1708	1483	876	1302	1626	1390	1295	818	963	1445	664	0.160982	0.578328
ENSG00000070388	FGF22	27006	K7ELB9	1	4	0	0	0	2	3	1	0	3	0	-0.587395	NA
ENSG00000070404	FSTL3	10272	A0A024R1Y8	40	49	34	40	35	35	22	17	10	62	13	0.570171	0.217826
ENSG00000070413	DGCR2	9993	P98153	280	373	224	275	324	318	264	199	181	380	166	0.238638	0.125468
ENSG00000070423	RNF126	55658	A0A024R206	184	149	110	209	160	243	153	115	137	160	166	-0.0842893	0.848417
ENSG00000070444	MNT	4335	Q99583	63	133	63	88	81	115	29	30	37	58	26	0.841672	0.0567343
ENSG00000070476	ZXDC	79364	Q2QGD7	386	465	278	468	383	506	270	203	202	383	207	0.395439	0.186729
ENSG00000070495	JMJD6	23210	Q6NYC1	295	208	93	197	162	295	173	161	242	178	199	-0.486766	0.194317
ENSG00000070501	POLB	5423	P06746	196	187	76	78	124	207	195	137	238	274	257	-0.981733	0.00148623
ENSG00000070526	ST6GALNAC1	55808	Q9NSC7	3	16	2	2	16	12	13	10	6	12	4	-0.029809	0.979888
ENSG00000070540	WIPI1	55062	B4DX63	552	662	383	452	534	376	442	389	433	981	504	-0.0485174	0.889285
ENSG00000070601	FRMPD1	22844	Q5SYB0	15	53	67	55	131	84	40	95	158	40	133	-0.248586	0.806368
ENSG00000070610	GBA2	57704	Q9HCG7	501	564	391	730	557	439	444	352	221	516	249	0.561591	0.0339945
ENSG00000070614	NDST1	3340	B7Z1Q0	510	676	552	585	695	578	465	487	459	932	448	0.203883	0.30567
ENSG00000070669	ASNS	440	P08243	1	7	1	8	0	2	1	0	0	2	0	2.30368	NA
ENSG00000070718	AP3M2	10947	P53677	75	109	82	74	87	153	101	91	68	208	109	-0.351182	0.288708
ENSG00000070729	CNGB1	1258	Q14028	0	0	0	0	0	0	0	0	0	0	2	-0.836048	NA
ENSG00000070731	ST6GALNAC2	10610	A0A024R8M1	71	44	19	24	28	72	48	34	34	32	41	-0.783537	0.0627649
ENSG00000070748	CHAT	1103	D3DX95	0	0	0	0	0	0	0	0	0	0	0	NA	NA
ENSG00000070756	PABPC1	26986	A0A024R9C1	235	377	500	657	524	350	291	228	217	552	220	0.886436	0.00197216
ENSG00000070759	TESK2	10420	B4DFN2	84	61	34	46	86	70	59	54	69	75	81	-0.37918	0.319805
ENSG00000070761	CFAP20	29105	Q9Y6A4	76	102	50	58	75	48	46	56	44	128	38	0.209788	0.574746
ENSG00000070770	CSNK2A2	1459	P19784	167	167	141	168	172	181	133	95	89	254	94	0.229011	0.399336
ENSG00000070778	PTPN21	11099	Q16825	235	321	187	192	218	232	186	159	131	423	132	0.146385	0.609746
ENSG00000070785	EIF2B3	8891	Q9NR50	316	328	206	325	398	355	317	217	356	430	335	-0.114452	0.729907
ENSG00000070808	CAMK2A	815	A8K161	1940	1604	504	516	912	1461	1754	1239	1622	2851	1652	-1.10111	5.84186e-05
ENSG00000070814	TCOF1	6949	Q13428	222	210	127	183	158	206	142	100	109	196	144	0.0852423	0.808773
ENSG00000070831	CDC42	998	A0A024RAE4	13	28	9	9	13	18	13	13	5	12	6	0.318109	0.624329
ENSG00000070882	OSBPL3	26031	Q9H4L5	72	212	21	89	78	273	131	150	32	75	22	-0.219938	0.824923
ENSG00000070886	EPHA8	2046	P29322	0	0	2	0	0	1	1	1	0	1	0	-0.055503	NA
ENSG00000070915	SLC12A3	6559	P55017	0	0	0	1	0	0	1	1	2	0	1	-1.3918	NA
ENSG00000070950	RAD18	56852	Q9NS91	20	22	17	10	24	21	19	20	19	37	22	-0.31374	0.493494
ENSG00000070961	ATP2B1	490	P20020	379	509	201	215	389	339	390	290	345	565	286	-0.228538	0.363551
ENSG00000070985	TRPM5	29850	Q9NZQ8	1	0	1	0	0	0	0	0	0	0	0	0.297481	NA
ENSG00000071051	NCK2	8440	A0A0S2Z4M6	371	403	267	239	268	378	257	220	262	343	294	-0.0705052	0.834295
ENSG00000071054	MAP4K4	9448	O95819	778	829	582	582	669	740	537	419	455	1161	473	0.0766307	0.778154
ENSG00000071073	MGAT4A	11320	Q9UM21	82	67	58	45	75	85	100	66	61	104	41	-0.312415	0.284536
ENSG00000071082	RPL31	6160	P62899	1575	1721	1367	1776	2032	1315	1741	1122	1402	2050	1366	0.18901	0.420905
ENSG00000071127	WDR1	9948	O75083	564	866	504	578	729	551	777	538	413	1017	475	0.116754	0.595059
ENSG00000071189	SNX13	23161	A0A024R9Z9	399	461	206	236	343	454	525	395	521	610	454	-0.699531	0.00272748
ENSG00000071203	MS4A12	54860	Q9NXJ0	0	0	0	0	0	0	0	0	0	0	2	-0.836048	NA
ENSG00000071205	ARHGAP10	79658	A1A4S6	475	345	273	384	445	358	389	256	359	383	292	-0.00324254	0.993558
ENSG00000071242	RPS6KA2	6196	Q15349	372	378	323	320	365	355	280	232	259	547	296	0.0853819	0.743933
ENSG00000071243	ING3	54556	Q9NXR8	59	76	29	39	48	49	85	30	44	82	46	-0.259926	0.492233
ENSG00000071246	VASH1	22846	Q7L8A9	61	181	126	140	133	79	60	75	53	163	35	1.01481	0.000419871
ENSG00000071282	LMCD1	29995	Q9NZU5	2891	2214	706	972	1657	2238	2352	1633	1276	2317	1301	-0.597108	0.0373828
ENSG00000071462	BUD23	114049	O43709	277	217	128	194	164	237	165	149	239	269	197	-0.344055	0.246088
ENSG00000071537	SEL1L	6400	Q9UBV2	469	510	485	511	581	527	591	445	378	806	335	0.0894994	0.715807
ENSG00000071539	TRIP13	9319	Q15645	6	5	3	8	13	3	2	0	6	7	0	1.11983	0.27953
ENSG00000071553	ATP6AP1	537	Q15904	186	231	169	208	209	180	208	148	185	303	142	0.0964325	0.676019
ENSG00000071564	TCF3	6929	P15923	125	146	136	149	127	129	73	48	60	180	72	0.598424	0.0695431
ENSG00000071575	TRIB2	28951	Q92519	139	215	140	131	209	102	120	94	59	207	60	0.679029	0.00933581
ENSG00000071626	DAZAP1	26528	A0A0S2Z569	357	422	273	453	359	347	240	184	209	369	199	0.4915	0.0335084
ENSG00000071655	MBD3	53615	O95983	379	328	168	228	206	399	249	187	279	464	229	-0.424942	0.0771554
ENSG00000071677	PRLH	51052	P81277	0	0	0	0	0	0	0	0	0	0	0	NA	NA
ENSG00000071794	HLTF	6596	A0A0C4DGA6	164	208	128	87	189	244	281	238	186	282	132	-0.543864	0.0669333
ENSG00000071859	FAM50A	9130	Q14320	239	195	141	213	153	204	162	107	170	207	182	-0.053188	0.899294
ENSG00000071889	FAM3A	60343	P98173	154	177	105	159	100	170	135	107	124	182	133	-0.0941447	0.778032
ENSG00000071894	CPSF1	29894	Q10570	246	317	177	260	199	337	164	174	111	171	141	0.297748	0.450567
ENSG00000071909	MYO3B	140469	B7ZM71	4	3	2	0	0	2	2	0	3	1	2	-0.735449	NA
ENSG00000071967	CYBRD1	79901	Q53TN4	268	526	338	249	443	481	711	307	242	841	237	-0.123867	0.793751
ENSG00000071991	CDH19	28513	Q9H159	28	19	10	4	12	4	25	6	2	9	1	0.0777964	0.954544
ENSG00000071994	PDCD2	5134	A0A087WYJ3	136	149	118	176	160	202	196	138	161	224	159	-0.203316	0.471926
ENSG00000072041	SLC6A15	55117	Q8IXG2	1	0	0	0	0	0	0	0	0	1	1	-1.21494	NA
ENSG00000072042	RDH11	51109	Q8TC12	44	89	60	52	79	45	64	46	38	76	45	0.445761	0.0893561
ENSG00000072062	PRKACA	5566	P17612	985	1420	1266	1084	1465	1167	494	607	792	961	804	0.649784	0.0319308
ENSG00000072071	ADGRL1	22859	O94910	43	88	72	94	87	62	26	30	12	103	16	1.17574	0.010412
ENSG00000072080	SPP2	6694	Q13103	0	0	0	0	0	0	0	0	0	0	0	NA	NA
ENSG00000072110	ACTN1	87	A0A024R694	122	219	97	136	219	184	134	89	87	309	54	0.318897	0.420634
ENSG00000072121	ZFYVE26	23503	Q68DK2	457	489	245	343	361	558	410	282	316	568	328	-0.224161	0.246278
ENSG00000072133	RPS6KA6	27330	Q9UK32	16	26	34	30	20	5	21	11	6	73	2	0.818614	0.358266
ENSG00000072134	EPN2	22905	O95208	213	258	157	183	176	231	183	116	158	254	170	0.0275193	0.92727
ENSG00000072135	PTPN18	26469	Q99952	53	84	65	94	102	74	66	38	48	84	37	0.620553	0.0118366
ENSG00000072163	LIMS2	55679	B3KNZ3	165	273	216	216	283	231	141	94	78	187	71	0.889572	0.00125157
ENSG00000072182	ASIC4	55515	Q96FT7	2	0	2	0	0	1	0	0	1	1	3	-1.19082	NA
ENSG00000072195	SPEG	10290	Q15772	6391	3720	1674	2274	1902	9211	2903	2192	3358	2552	3432	-0.891792	0.0615166
ENSG00000072201	LNX1	84708	Q8TBB1	30	79	65	43	66	55	53	43	43	92	36	0.361899	0.293762
ENSG00000072210	ALDH3A2	224	P51648	474	711	341	587	531	547	590	433	462	1154	446	-0.0915966	0.754213
ENSG00000072274	TFRC	7037	P02786	2404	1704	267	287	905	1019	2079	2206	1948	984	843	-1.28542	0.0251021
ENSG00000072310	SREBF1	6720	P36956	440	212	146	155	107	262	338	202	228	286	156	-0.806153	0.0126176
ENSG00000072315	TRPC5	7224	Q9UL62	0	0	0	0	0	1	0	0	0	2	0	-1.15023	NA
ENSG00000072364	AFF4	27125	Q9UHB7	617	727	493	749	632	605	638	492	406	953	354	0.205737	0.328269
ENSG00000072401	UBE2D1	7321	A0A087WW00	516	372	104	162	228	657	607	373	477	396	395	-1.29176	2.62124e-05
ENSG00000072415	MPP5	64398	Q8N3R9	193	208	90	111	148	253	194	150	216	283	176	-0.635287	0.00291458
ENSG00000072422	RHOBTB1	9886	A0A024QZL4	3126	1053	429	514	685	3532	1594	1391	1949	656	2230	-1.75497	0.000246803
ENSG00000072501	SMC1A	8243	G8JLG1	514	400	240	275	383	520	383	239	268	593	286	-0.287365	0.211086
ENSG00000072506	HSD17B10	3028	Q99714	130	181	88	153	127	94	116	88	82	197	130	0.187072	0.573567
ENSG00000072518	MARK2	2011	Q7KZI7	154	211	106	160	130	207	110	113	121	200	115	0.0481279	0.887742
ENSG00000072571	HMMR	3161	O75330	3	6	2	4	8	3	5	8	8	6	4	-0.163383	0.878285
ENSG00000072609	CHFR	55743	Q96EP1	72	183	84	141	116	103	90	67	48	152	49	0.686257	0.00730192
ENSG00000072657	TRHDE	29953	Q9UKU6	12	5	3	2	11	21	7	3	11	15	3	-0.95782	0.253666
ENSG00000072682	P4HA2	8974	O15460	167	196	98	79	70	153	96	95	76	198	79	-0.147035	0.739776
ENSG00000072694	FCGR2B	2213	P31994	15	30	14	7	22	14	24	10	11	38	7	0.12907	0.855414
ENSG00000072736	NFATC3	4775	B5B2S0	628	435	248	299	536	661	483	401	443	566	420	-0.483979	0.0378659
ENSG00000072756	TRNT1	51095	Q96Q11	37	46	45	35	46	19	25	40	40	66	26	0.271394	0.575525
ENSG00000072778	ACADVL	37	P49748	5012	7640	2843	5358	6050	5008	5314	5766	4086	9080	3842	-0.0270025	0.933958
ENSG00000072786	STK10	6793	O94804	61	129	135	109	150	99	91	62	54	163	61	0.706044	0.0103565
ENSG00000072803	FBXW11	23291	Q9UKB1	552	497	285	341	429	551	493	358	450	616	410	-0.363555	0.0206893
ENSG00000072818	ACAP1	9744	Q15027	15	44	11	24	35	23	25	18	14	13	14	0.617903	0.198234
ENSG00000072832	CRMP1	1400	B3KT07	1	10	10	8	36	5	3	9	2	7	1	1.9851	0.0138066
ENSG00000072840	EVC	2121	P57679	63	203	127	102	151	91	74	41	32	134	36	1.1768	5.6257e-05
ENSG00000072849	DERL2	51009	I3L3R8	83	91	49	59	75	78	75	75	67	131	68	-0.278242	0.238312
ENSG00000072858	SIDT1	54847	Q9NXL6	3	10	7	11	10	1	5	1	1	19	5	1.07479	0.250134
ENSG00000072864	NDE1	54820	Q9NXR1	33	75	46	55	69	59	45	45	42	68	42	0.346115	0.224474
ENSG00000072952	MRVI1	10335	Q9Y6F6	83	97	102	79	156	131	155	121	80	232	76	-0.151988	0.718917
ENSG00000072954	TMEM38A	79041	Q9H6F2	3515	3583	1468	2080	2000	2734	3284	2243	3465	4433	2991	-0.567701	0.0204941
ENSG00000072958	AP1M1	8907	Q59EK3	217	243	139	188	209	208	158	124	154	311	152	0.0505888	0.845763
ENSG00000073008	PVR	5817	P15151	154	246	116	251	229	142	107	102	96	145	100	0.773808	0.00109191
ENSG00000073050	XRCC1	7515	B2RCY5	75	76	60	64	63	88	63	63	61	76	47	-0.0407693	0.911122
ENSG00000073060	SCARB1	949	Q8WTV0	64	75	100	129	110	112	75	52	59	102	50	0.567185	0.0914871
ENSG00000073067	CYP2W1	54905	Q8TAV3	0	1	0	1	0	0	1	0	0	2	0	0.248372	NA
ENSG00000073111	MCM2	4171	P49736	104	126	83	127	137	118	118	83	68	168	80	0.183899	0.437137
ENSG00000073146	MOV10L1	54456	Q9BXT6	0	0	2	3	2	2	0	0	2	1	2	0.843944	NA
ENSG00000073150	PANX2	56666	Q96RD6	1	1	0	1	1	0	0	2	0	4	1	-0.574228	NA
ENSG00000073169	SELENOO	83642	Q9BVL4	142	120	60	73	89	154	73	57	81	129	86	-0.289267	0.415833
ENSG00000073282	TP63	8626	Q9H3D4	214	233	109	269	293	322	242	160	96	280	104	0.183685	0.679975
ENSG00000073331	ALPK1	80216	Q96QP1	14	58	69	51	80	45	49	32	18	56	22	1.00401	0.0137812
ENSG00000073350	LLGL2	3993	Q6P1M3	16	26	10	24	23	14	8	7	2	24	5	0.989046	0.0755355
ENSG00000073417	PDE8A	5151	O60658	103	187	143	134	196	130	101	112	97	193	67	0.546181	0.0107371
ENSG00000073464	CLCN4	1183	P51793	901	756	348	431	538	881	712	633	926	896	976	-0.803352	0.00357334
ENSG00000073536	NLE1	54475	Q9NVX2	38	61	53	69	37	54	53	25	37	57	29	0.441359	0.229993
ENSG00000073578	SDHA	6389	P31040	2243	2703	1377	2021	2094	2012	2162	1941	1950	2866	2291	-0.16228	0.502125
ENSG00000073584	SMARCE1	6605	A0A024R1S7	36	48	43	41	62	51	65	39	35	77	39	0.0113162	0.980363
ENSG00000073598	FNDC8	54752	Q8TC99	0	0	0	0	0	0	0	0	1	0	2	-1.30403	NA
ENSG00000073605	GSDMB	55876	Q8TAX9	27	38	28	35	44	47	14	13	7	42	6	0.804705	0.157273
ENSG00000073614	KDM5A	5927	P29375	544	621	397	447	631	558	526	402	322	800	318	0.101495	0.596929
ENSG00000073670	ADAM11	4185	B4DKD2	0	7	1	0	4	5	5	3	1	2	3	-0.00297864	0.998442
ENSG00000073711	PPP2R3A	5523	Q06190	2330	2628	989	814	1650	1995	3116	2141	1975	3285	1941	-0.739437	0.00694204
ENSG00000073712	FERMT2	10979	Q96AC1	390	475	400	375	514	435	476	363	374	582	336	0.0679547	0.761265
ENSG00000073734	ABCB11	8647	O95342	0	0	0	0	0	0	0	0	1	1	0	-0.836048	NA
ENSG00000073737	DHRS9	10170	Q9BPW9	0	8	3	1	2	2	2	3	0	0	4	0.961296	NA
ENSG00000073754	CD5L	922	O43866	0	0	0	0	0	0	0	0	0	0	0	NA	NA
ENSG00000073756	PTGS2	5743	P35354	3	61	0	3	7	0	0	6	1	9	0	2.53336	0.117003
ENSG00000073792	IGF2BP2	10644	Q9Y6M1	37	67	85	103	126	38	24	33	13	28	13	1.8825	7.36497e-07
ENSG00000073803	MAP3K13	9175	O43283	33	43	28	29	41	35	51	43	32	73	40	-0.319568	0.359936
ENSG00000073849	ST6GAL1	6480	P15907	215	213	200	128	256	220	234	181	169	471	148	-0.166652	0.616502
ENSG00000073861	TBX21	30009	Q9UL17	2	6	2	9	3	0	6	1	1	13	1	0.717683	0.594952
ENSG00000073905	NA	NA	NA	22	26	7	3	10	15	11	20	16	20	22	-0.784797	0.220842
ENSG00000073910	FRY	10129	Q5TBA9	1035	1176	730	578	757	1001	1151	763	824	1339	896	-0.326583	0.115394
ENSG00000073921	PICALM	8301	A0A024R5L7	481	495	378	515	573	495	539	381	422	728	366	0.0252737	0.912589
ENSG00000073969	NSF	4905	P46459	121	105	78	64	144	118	166	107	152	152	101	-0.465102	0.144703
ENSG00000074047	GLI2	2736	P10070	27	69	41	42	49	54	18	9	9	51	14	1.03486	0.0355821
ENSG00000074054	CLASP1	23332	Q7Z460	1349	1358	750	804	1221	1366	1506	996	1007	1902	978	-0.34545	0.00575038
ENSG00000074071	MRPS34	65993	C9JJ19	261	256	107	178	199	221	245	175	239	292	217	-0.408029	0.082011
ENSG00000074181	NOTCH3	4854	Q9UM47	689	1174	1164	1110	1114	1100	567	606	451	1409	459	0.695618	0.0120614
ENSG00000074201	CLNS1A	1207	P54105	259	278	169	237	308	264	354	240	281	385	264	-0.269657	0.249833
ENSG00000074211	PPP2R2C	5522	Q9Y2T4	10	0	0	0	3	6	3	3	0	8	4	-2.67639	0.0742193
ENSG00000074219	TEAD2	8463	A0A024QZE2	52	118	82	100	96	106	41	60	60	103	44	0.592427	0.0570113
ENSG00000074266	EED	8726	O75530	55	43	32	25	60	60	65	58	52	62	36	-0.501573	0.134301
ENSG00000074276	CDHR2	54825	Q9BYE9	0	1	1	1	1	0	1	0	1	1	0	1.21802	NA
ENSG00000074317	SNCB	6620	Q16143	9	2	1	0	2	7	4	0	4	1	5	-1.86173	0.174502
ENSG00000074319	TSG101	7251	Q99816	267	258	157	206	279	221	272	249	241	380	232	-0.2692	0.212871
ENSG00000074356	NCBP3	55421	Q53F19	203	272	203	220	270	215	209	168	147	318	125	0.31205	0.0528918
ENSG00000074370	ATP2A3	489	A8K9K1	25	72	81	62	98	39	31	32	20	55	18	1.37259	3.8686e-06
ENSG00000074410	CA12	771	O43570	0	10	6	5	8	11	8	2	0	9	2	0.750732	0.502691
ENSG00000074416	MGLL	11343	Q99685	595	880	672	626	706	868	698	619	547	1511	513	-0.0219918	0.945321
ENSG00000074527	NTN4	59277	A8K3H6	159	284	101	91	98	127	189	146	86	424	126	-0.309946	0.520319
ENSG00000074582	BCS1L	617	A0A024R467	95	128	101	165	150	92	76	51	63	160	74	0.691897	0.00934303
ENSG00000074590	NUAK1	9891	A0A024RBL3	401	565	196	228	375	362	369	234	171	400	182	0.130458	0.724551
ENSG00000074603	DPP8	54878	A0A024R5Z6	636	561	245	245	389	664	628	587	674	795	583	-0.940458	1.41891e-05
ENSG00000074621	SLC24A1	9187	B4DUG1	19	20	24	34	36	28	18	17	13	37	8	0.588713	0.19343
ENSG00000074657	ZNF532	55205	A0A024R283	814	949	349	497	654	893	649	536	530	887	511	-0.220411	0.345787
ENSG00000074660	SCARF1	8578	A8K6Z5	85	113	82	124	91	110	68	61	36	122	31	0.560374	0.111253
ENSG00000074695	LMAN1	3998	A0A024R2A7	504	572	326	369	569	550	605	550	547	784	392	-0.324531	0.0923904
ENSG00000074696	HACD3	51495	Q9P035	96	104	77	75	114	74	89	71	58	117	44	0.251769	0.338519
ENSG00000074706	IPCEF1	26034	Q8WWN9	1	4	8	2	5	0	4	1	0	6	0	1.68871	0.197369
ENSG00000074755	ZZEF1	23140	O43149	811	896	662	915	790	982	623	543	532	794	559	0.246504	0.324828
ENSG00000074771	NOX3	50508	Q9HBY0	0	0	0	0	0	0	0	0	0	0	0	NA	NA
ENSG00000074800	ENO1	2023	P06733	515	902	653	863	1173	486	650	435	378	913	433	0.743738	6.00087e-05
ENSG00000074803	SLC12A1	6557	Q13621	0	0	0	0	0	0	0	2	0	1	0	-1.21299	NA
ENSG00000074842	MYDGF	56005	Q969H8	60	63	41	48	53	46	36	30	24	67	27	0.331963	0.303451
ENSG00000074855	ANO8	57719	Q9HCE9	138	168	76	138	91	163	90	75	78	124	65	0.171957	0.660183
ENSG00000074935	TUBE1	51175	Q9UJT0	47	73	41	48	66	69	66	54	30	58	29	0.162386	0.668785
ENSG00000074964	ARHGEF10L	55160	Q9HCE6	883	646	338	437	434	917	565	399	714	734	707	-0.651028	0.0265687
ENSG00000074966	TXK	7294	P42681	0	1	4	7	7	4	2	1	3	2	3	1.17088	0.305014
ENSG00000075035	WSCD2	9671	Q2TBF2	8	33	6	1	18	9	11	1	0	6	3	1.33424	0.211358
ENSG00000075043	KCNQ2	3785	O43526	0	4	2	6	1	0	2	2	0	4	1	1.42303	NA
ENSG00000075073	TACR2	6865	P21452	5	3	0	4	0	0	3	5	4	2	4	-1.03952	0.486068
ENSG00000075089	ACTR6	64431	Q9GZN1	28	25	22	19	35	32	56	49	52	77	28	-0.864732	0.033265
ENSG00000075131	TIPIN	54962	B4DRF3	16	25	15	12	12	18	36	17	12	25	12	-0.280741	0.6217
ENSG00000075142	SRI	6717	P30626	63	86	64	113	125	77	116	77	72	131	52	0.227801	0.525228
ENSG00000075151	EIF4G3	8672	A0A0A0MSA7	850	511	265	209	257	697	469	367	628	806	629	-1.08231	0.000317685
ENSG00000075188	NUP37	79023	Q8NFH4	64	83	30	44	72	48	64	78	59	87	67	-0.307861	0.421277
ENSG00000075213	SEMA3A	10371	Q14563	8	11	16	12	34	2	2	0	0	8	2	2.65066	0.00119359
ENSG00000075218	GTSE1	51512	Q9NYZ3	0	2	3	7	5	0	1	0	2	8	0	1.68932	NA
ENSG00000075223	SEMA3C	10512	Q99985	728	1132	422	334	760	470	802	565	250	1962	252	-0.0493635	0.944346
ENSG00000075234	TTC38	55020	Q5R3I4	132	165	96	175	130	126	117	110	75	192	72	0.295148	0.2682
ENSG00000075239	ACAT1	38	A0A140VJX1	2157	2470	752	1079	1501	1435	1944	1939	1635	2906	1413	-0.484639	0.0810217
ENSG00000075240	GRAMD4	23151	Q6IC98	152	189	108	115	128	171	103	80	70	150	105	0.179657	0.578499
ENSG00000075275	CELSR1	9620	Q9NYQ6	1	21	34	9	21	8	9	5	0	20	3	1.91014	0.0204794
ENSG00000075290	WNT8B	7479	Q93098	1	0	0	1	0	0	1	3	0	1	0	-1.52194	NA
ENSG00000075292	ZNF638	27332	Q14966	951	1158	526	517	828	1012	997	699	729	1091	720	-0.280447	0.168059
ENSG00000075303	SLC25A40	55972	Q8TBP6	36	31	19	30	26	52	70	40	67	65	33	-0.986292	0.00594781
ENSG00000075336	TIMM21	29090	A8K1K8	255	248	146	159	274	223	204	213	291	409	231	-0.373547	0.176702
ENSG00000075340	ADD2	119	P35612	25	12	3	2	3	11	8	19	16	20	9	-1.71181	0.0117194
ENSG00000075388	FGF4	2249	P08620	0	0	0	0	0	0	0	0	0	0	0	NA	NA
ENSG00000075391	RASAL2	9462	A8K2P3	198	317	226	252	318	269	421	281	163	750	144	-0.0942357	0.85293
ENSG00000075399	VPS9D1	9605	Q9Y2B5	37	61	48	54	50	49	47	28	47	47	37	0.345064	0.301162
ENSG00000075407	ZNF37A	7587	P17032	88	139	75	78	128	118	127	111	80	164	58	-0.0301622	0.932457
ENSG00000075413	MARK3	4140	A0A0A0MT23	514	543	315	413	427	535	469	347	432	626	471	-0.218066	0.278523
ENSG00000075415	SLC25A3	5250	A0A024RBE8	3725	4696	2819	4131	4979	3546	4428	3546	4782	4884	4309	-0.0715417	0.844276
ENSG00000075420	FNDC3B	64778	Q53EP0	443	724	427	517	579	350	495	319	306	718	282	0.453391	0.00865107
ENSG00000075426	FOSL2	2355	P15408	594	814	535	871	631	722	479	361	269	704	327	0.578548	0.0276961
ENSG00000075429	CACNG5	27091	Q9UF02	2	1	0	0	0	0	0	0	0	1	0	-0.493766	NA
ENSG00000075461	CACNG4	27092	A0A024R8J8	0	3	0	0	2	0	1	0	0	3	0	1.12276	NA
ENSG00000075539	FRYL	285527	B3KXG5	312	561	381	396	612	406	414	348	260	574	291	0.391062	0.0254406
ENSG00000075568	TMEM131	23505	Q92545	475	557	473	550	713	641	561	614	463	1344	418	-0.106903	0.758126
ENSG00000075618	FSCN1	6624	B3KTA3	83	149	163	179	187	61	75	91	57	302	36	0.92615	0.0510849
ENSG00000075624	ACTB	60	P60709	3361	4086	2011	1593	2935	2454	2024	1893	1542	3993	1412	0.154952	0.643735
ENSG00000075643	MOCOS	55034	Q96EN8	5	24	76	83	89	4	11	3	6	12	5	3.48979	9.5527e-11
ENSG00000075651	PLD1	5337	Q59EA4	50	99	88	59	129	66	79	53	43	184	32	0.480057	0.273413
ENSG00000075673	ATP12A	479	B4E0R9	0	0	0	0	0	0	0	0	0	1	0	-0.423854	NA
ENSG00000075702	WDR62	284403	O43379	405	684	103	147	212	436	162	105	259	652	220	-0.231011	0.743295
ENSG00000075711	DLG1	1739	Q12959	303	352	221	209	293	359	292	231	192	500	188	-0.108544	0.62719
ENSG00000075785	RAB7A	7879	A0A158RFU6	704	550	342	633	571	612	651	551	739	933	608	-0.409575	0.101581
ENSG00000075790	BCAP29	55973	E9PAJ1	199	164	101	86	173	154	242	176	201	307	172	-0.694775	0.00469228
ENSG00000075826	SEC31B	25956	Q9NQW1	135	317	81	145	156	154	91	145	55	225	46	0.502186	0.280529
ENSG00000075856	SART3	9733	Q15020	291	313	231	232	274	276	280	206	171	379	229	0.0164328	0.946833
ENSG00000075884	ARHGAP15	55843	Q53QZ3	10	19	17	5	24	11	30	12	6	28	6	0.20033	0.809296
ENSG00000075886	TUBA3D	113457	Q13748	0	0	0	0	0	0	0	0	1	0	1	-0.836048	NA
ENSG00000075891	PAX2	5076	Q02962	0	0	0	1	0	0	0	0	0	0	0	0.709676	NA
ENSG00000075914	EXOSC7	23016	A0A024R2P7	225	181	164	231	163	96	120	75	92	167	77	0.660477	0.0691041
ENSG00000075945	KIFAP3	22920	Q92845	149	195	182	217	258	180	288	193	179	273	164	0.072449	0.847291
ENSG00000075975	MKRN2	23609	Q9H000	293	239	134	205	215	178	205	167	183	312	224	-0.195421	0.498633
ENSG00000076003	MCM6	4175	Q14566	72	62	61	96	76	82	67	54	69	133	69	-0.0344843	0.934841
ENSG00000076043	REXO2	25996	Q9Y3B8	67	85	63	70	66	57	80	84	83	123	67	-0.181994	0.609335
ENSG00000076053	RBM7	10179	J3KPD3	39	29	24	34	31	37	33	30	21	63	27	-0.239315	0.527103
ENSG00000076067	RBMS2	5939	Q15434	119	308	240	248	334	247	227	172	102	305	146	0.619211	0.0217851
ENSG00000076108	BAZ2A	11176	F8VU39	418	531	317	446	426	494	250	264	219	519	257	0.335416	0.18566
ENSG00000076201	PTPN23	25930	B4DST5	154	221	133	195	138	253	71	69	72	139	74	0.568619	0.199788
ENSG00000076242	MLH1	4292	P40692	377	389	191	141	236	354	378	234	301	475	269	-0.548964	0.0186761
ENSG00000076248	UNG	7374	E5KTA6	232	190	71	71	122	279	188	139	207	261	173	-0.96471	0.000211582
ENSG00000076258	FMO4	2329	P31512	4	15	6	5	11	7	14	11	2	18	6	0.0578974	0.952212
ENSG00000076321	KLHL20	27252	A0A024R940	189	157	103	63	133	150	157	101	112	213	111	-0.376418	0.162552
ENSG00000076344	RGS11	8786	O94810	15	28	21	11	5	50	28	15	14	33	21	-0.588632	0.372866
ENSG00000076351	SLC46A1	113235	A0A024QZ44	60	88	39	31	51	94	52	36	44	84	56	-0.252461	0.525899
ENSG00000076356	PLXNA2	5362	O75051	311	478	251	300	365	377	230	196	148	512	176	0.360806	0.175016
ENSG00000076382	SPAG5	10615	Q96R06	0	6	7	13	20	3	8	6	2	22	7	0.856491	0.392199
ENSG00000076513	ANKRD13A	88455	Q3ZTS7	138	191	123	150	165	158	161	143	109	227	83	0.125806	0.587709
ENSG00000076554	TPD52	7163	P55327	21	13	7	10	15	20	10	14	29	18	20	-0.822427	0.14209
ENSG00000076555	ACACB	32	O00763	2044	1703	763	1151	1560	2986	968	1362	1687	1562	1824	-0.542956	0.166469
ENSG00000076604	TRAF4	9618	A0A024QZ59	13	32	11	9	8	9	9	5	3	18	2	0.855586	0.22348
ENSG00000076641	PAG1	55824	Q9NWQ8	33	55	66	56	81	41	70	56	25	111	35	0.369488	0.424749
ENSG00000076650	GPATCH1	55094	Q9BRR8	63	65	36	58	57	76	68	53	36	97	47	-0.208442	0.469165
ENSG00000076662	ICAM3	3385	K7ERN2	39	47	25	22	53	49	52	34	33	59	30	-0.222439	0.539976
ENSG00000076685	NT5C2	22978	A8K6K2	948	1081	231	285	465	549	651	489	381	1076	299	-0.34661	0.457748
ENSG00000076706	MCAM	4162	A0A024R3I5	195	493	353	543	645	440	464	494	238	1146	190	0.272422	0.613871
ENSG00000076716	GPC4	2239	O75487	284	308	170	146	240	196	194	160	253	208	200	-0.0643406	0.882
ENSG00000076770	MBNL3	55796	Q9NUK0	14	45	45	41	60	22	39	28	14	60	6	0.974238	0.0540638
ENSG00000076826	CAMSAP3	57662	Q9P1Y5	4	2	1	0	1	0	0	0	1	1	1	-0.0601915	NA
ENSG00000076864	RAP1GAP	5909	P47736	10	5	0	5	3	0	6	0	0	5	0	0.171074	0.942127
ENSG00000076924	XAB2	56949	Q9HCS7	193	198	127	215	227	233	178	137	126	221	113	0.170432	0.512458
ENSG00000076928	ARHGEF1	9138	A0A024R0R1	106	174	98	112	143	121	99	88	77	175	61	0.354222	0.0725499
ENSG00000076944	STXBP2	6813	Q15833	1	8	8	3	3	2	4	0	0	8	1	1.45035	0.211355
ENSG00000076984	MAP2K7	5609	B4DV95	387	322	185	302	269	432	268	247	282	389	268	-0.284151	0.245841
ENSG00000077009	NMRK2	27231	Q9NPI5	147	975	1723	6384	4515	175	1281	384	298	1082	345	2.80503	0.000704203
ENSG00000077044	DGKD	8527	A0A024R495	1070	1612	488	778	775	860	737	421	413	1211	510	0.273939	0.45341
ENSG00000077063	CTTNBP2	83992	Q20BG9	21	20	20	16	21	13	15	16	12	15	5	0.486454	0.341238
ENSG00000077080	ACTL6B	51412	O94805	0	0	0	0	0	0	0	0	0	0	0	NA	NA
ENSG00000077092	RARB	5915	F1D8S6	28	30	32	24	42	22	25	34	31	69	7	0.12761	0.848417
ENSG00000077097	TOP2B	7155	Q02880	669	849	439	524	685	863	1051	845	687	1224	589	-0.46567	0.0131734
ENSG00000077147	TM9SF3	56889	A0A024QYS2	291	321	208	203	349	277	394	312	311	536	258	-0.345856	0.130275
ENSG00000077150	NFKB2	4791	Q00653	80	176	92	177	113	95	43	88	48	146	52	0.853487	0.0128514
ENSG00000077152	UBE2T	29089	Q9NPD8	58	44	21	11	24	38	36	44	35	96	26	-0.924471	0.0229399
ENSG00000077157	PPP1R12B	4660	O60237	5659	5408	2288	2186	2865	4851	4135	3789	3604	7244	3591	-0.597156	0.00511528
ENSG00000077232	DNAJC10	54431	Q8IXB1	227	206	175	162	205	163	303	185	205	340	214	-0.317441	0.254898
ENSG00000077235	GTF3C1	2975	Q12789	885	949	586	673	632	870	667	502	632	935	584	-0.0354882	0.894497
ENSG00000077238	IL4R	3566	P24394	33	91	47	24	64	51	56	41	27	73	22	0.379519	0.377163
ENSG00000077254	USP33	23032	Q8TEY7	254	270	157	160	273	256	273	237	256	369	161	-0.286687	0.181676
ENSG00000077264	PAK3	5063	B2RCU6	24	42	15	4	24	15	20	8	6	26	9	0.43557	0.54467
ENSG00000077274	CAPN6	827	Q9Y6Q1	73	443	496	314	507	32	101	74	38	323	43	2.37428	2.92699e-06
ENSG00000077279	DCX	1641	O43602	5	51	24	14	21	0	11	9	1	29	1	1.91081	0.0408169
ENSG00000077312	SNRPA	6626	P09012	82	111	62	81	113	94	96	72	79	139	72	0.00964335	0.974896
ENSG00000077327	SPAG6	9576	O75602	0	0	0	1	0	0	1	0	0	0	0	0.297481	NA
ENSG00000077348	EXOSC5	56915	Q9NQT4	73	73	29	67	39	54	77	44	66	122	55	-0.429625	0.227866
ENSG00000077380	DYNC1I2	1781	A0A140VKE9	240	283	199	217	322	270	226	214	220	408	215	-0.00494435	0.985722
ENSG00000077420	APBB1IP	54518	Q7Z5R6	1	10	9	2	6	12	12	6	7	10	0	0.0306163	0.982551
ENSG00000077454	LRCH4	4034	O75427	48	65	27	39	24	47	22	19	21	45	18	0.307579	0.533926
ENSG00000077458	FAM76B	143684	F5GX09	29	38	30	44	44	42	53	38	31	44	22	0.0813139	0.858451
ENSG00000077463	SIRT6	51548	Q8N6T7	31	27	41	33	31	32	24	26	21	50	18	0.272138	0.537738
ENSG00000077498	TYR	7299	L8B082	0	0	0	0	0	0	0	0	0	0	0	NA	NA
ENSG00000077514	POLD3	10714	A0A024R5M8	42	38	43	42	54	38	63	28	28	74	24	0.129075	0.776585
ENSG00000077522	ACTN2	88	P35609	14070	21968	6832	10703	8360	12993	17147	11827	11567	26478	10992	-0.363137	0.233657
ENSG00000077549	CAPZB	832	P47756	400	422	250	568	362	389	367	247	311	480	294	0.182517	0.563501
ENSG00000077585	GPR137B	7107	O60478	12	26	7	9	15	2	20	7	5	17	2	0.602435	0.463384
ENSG00000077616	NAALAD2	10003	J3KNJ3	12	15	15	7	24	6	14	23	8	31	13	0.00661143	0.994157
ENSG00000077684	JADE1	79960	Q6IE81	179	185	178	177	214	257	176	120	191	164	192	0.0250663	0.957637
ENSG00000077713	SLC25A43	203427	Q8WUT9	8	45	18	11	21	22	25	9	7	25	4	0.745825	0.230267
ENSG00000077721	UBE2A	7319	A0A0D9SG71	194	248	110	114	142	170	200	178	169	305	172	-0.411424	0.0770308
ENSG00000077782	FGFR1	2260	A0A0S2Z3Q6	294	613	444	453	563	389	376	242	200	693	223	0.655494	0.0027301
ENSG00000077800	FKBP6	8468	O75344	0	0	1	0	0	1	1	0	0	1	2	-1.24537	NA
ENSG00000077935	SMC1B	27127	Q8NDV3	0	0	0	0	0	0	0	1	0	3	0	-1.40498	NA
ENSG00000077942	FBLN1	2192	P23142	247	552	238	83	226	328	229	100	83	453	125	0.335561	0.587325
ENSG00000077943	ITGA8	8516	B4DN28	50	106	35	55	85	108	135	171	128	331	145	-1.16815	0.0106914
ENSG00000077984	CST7	8530	O76096	1	4	4	2	11	0	3	7	1	5	0	1.10113	0.400617
ENSG00000078018	MAP2	4133	P11137	35	59	13	29	28	31	44	44	14	91	19	-0.296386	0.6217
ENSG00000078043	PIAS2	9063	A0A024RC49	275	334	214	246	345	303	371	255	257	425	202	-0.0717333	0.742002
ENSG00000078053	AMPH	273	P49418	6	26	16	21	15	35	17	17	10	38	27	-0.117926	0.878155
ENSG00000078061	ARAF	369	P10398	646	622	275	367	406	622	444	362	528	530	490	-0.382928	0.175235
ENSG00000078070	MCCC1	56922	Q68D27	189	154	110	106	157	164	192	197	146	273	150	-0.518225	0.0105605
ENSG00000078081	LAMP3	27074	Q9UQV4	1	3	27	19	6	0	2	0	1	3	0	4.06212	0.000395673
ENSG00000078098	FAP	2191	B4DLR2	51	148	65	36	77	35	72	48	27	150	30	0.508955	0.337215
ENSG00000078114	NEBL	10529	O76041	22	29	12	21	37	19	23	21	22	42	8	0.13997	0.801559
ENSG00000078124	ACER3	55331	B7Z2Q2	26	33	42	27	50	39	30	22	23	73	17	0.308061	0.509134
ENSG00000078140	UBE2K	3093	P61086	157	127	90	150	142	182	148	154	200	243	133	-0.459527	0.0855297
ENSG00000078142	PIK3C3	5289	A8MYT4	239	283	143	151	259	224	297	187	227	340	192	-0.258672	0.242708
ENSG00000078177	N4BP2	55728	B2ZZ87	48	89	113	128	176	79	157	115	64	183	25	0.494125	0.391558
ENSG00000078237	TIGAR	57103	Q9NQ88	5	4	5	6	5	11	5	5	15	6	3	-0.527596	0.570009
ENSG00000078246	TULP3	7289	O75386	73	78	79	103	89	83	50	39	48	69	47	0.611692	0.0445859
ENSG00000078269	SYNJ2	8871	A0A1W2PR85	107	159	109	180	157	67	59	52	71	67	68	1.07846	0.000406113
ENSG00000078295	ADCY2	108	Q08462	2216	1279	563	795	895	1466	700	651	572	1036	701	-0.272005	0.585141
ENSG00000078304	PPP2R5C	5527	Q13362	522	523	305	301	441	476	558	442	446	723	409	-0.404855	0.00677714
ENSG00000078319	NA	NA	NA	35	31	24	19	35	21	25	22	22	42	31	-0.0654001	0.897998
ENSG00000078328	RBFOX1	54715	Q59HD3	813	862	370	450	711	835	724	615	533	1081	557	-0.335263	0.0489688
ENSG00000078369	GNB1	2782	B3KVK2	301	458	393	449	471	315	436	281	236	639	241	0.401446	0.0774815
ENSG00000078399	HOXA9	3205	P31269	98	84	30	59	50	52	65	54	50	64	34	-0.141154	0.760358
ENSG00000078401	EDN1	1906	P05305	9	26	14	6	21	19	20	17	15	23	11	0.00402378	0.995374
ENSG00000078403	MLLT10	8028	P55197	175	238	177	234	246	207	180	140	119	190	115	0.482747	0.0129236
ENSG00000078487	ZCWPW1	55063	Q9H0M4	23	20	27	18	24	28	18	15	19	33	10	0.151553	0.777228
ENSG00000078549	ADCYAP1R1	117	A0A090N8F8	17	16	100	77	76	45	52	47	28	103	23	0.789745	0.251362
ENSG00000078579	FGF20	26281	Q9NP95	0	0	0	0	0	0	0	0	0	0	1	-0.423854	NA
ENSG00000078589	P2RY10	27334	O00398	1	1	0	0	4	0	3	1	1	4	1	-0.34938	NA
ENSG00000078596	ITM2A	9452	O43736	112	381	238	140	338	153	230	176	131	409	112	0.569087	0.132887
ENSG00000078618	NRDC	4898	O43847	2155	1378	735	1354	1127	2003	1579	1358	2138	2424	1778	-0.778194	0.00138522
ENSG00000078668	VDAC3	7419	Q9Y277	2337	2617	1447	1580	2337	2352	2626	2279	2383	3286	2130	-0.365828	0.0360971
ENSG00000078674	PCM1	5108	B9EIS5	2471	2121	1292	1590	2044	2799	2861	2103	2389	4463	2269	-0.652026	9.70745e-08
ENSG00000078687	TNRC6C	57690	Q9HCJ0	353	354	221	245	352	373	190	212	191	328	203	0.13704	0.657556
ENSG00000078699	CBFA2T2	9139	O43439	134	122	101	158	148	185	127	114	140	144	90	-0.0123436	0.97742
ENSG00000078725	BRINP1	1620	O60477	5	4	0	0	0	0	2	0	0	8	0	-1.07576	NA
ENSG00000078747	ITCH	83737	Q96J02	390	378	274	307	420	413	447	334	315	469	253	-0.12371	0.54236
ENSG00000078795	PKD2L2	27039	Q9NZM6	75	17	21	17	29	127	30	37	21	30	19	-1.15428	0.0731894
ENSG00000078804	TP53INP2	58476	Q8IXH6	335	607	211	287	289	293	167	230	258	470	164	0.313111	0.370387
ENSG00000078808	SDF4	51150	A0A024R084	407	511	276	318	317	390	303	270	280	488	258	0.0447282	0.852116
ENSG00000078814	MYH7B	57644	A7E2Y1	2139	2668	602	1183	846	1708	717	1045	363	1685	141	0.245629	0.773234
ENSG00000078898	BPIFB2	80341	Q8N4F0	0	0	0	0	0	0	0	0	1	0	0	-0.423854	NA
ENSG00000078900	TP73	7161	O15350	0	18	3	0	1	0	4	0	1	1	1	2.27272	NA
ENSG00000078902	TOLLIP	54472	B3KR28	294	218	121	192	176	290	172	135	185	266	196	-0.328675	0.259423
ENSG00000078967	UBE2D4	51619	A0A024RA90	778	681	217	275	479	731	704	539	912	893	742	-0.99546	0.000706057
ENSG00000079101	CLUL1	27098	B7Z5R4	0	0	0	0	2	0	0	0	0	1	0	1.01006	NA
ENSG00000079102	RUNX1T1	862	B2R6I9	86	202	167	145	179	118	105	108	75	180	85	0.706726	0.000857237
ENSG00000079112	CDH17	1015	Q12864	0	0	1	0	0	0	0	0	0	0	1	0.297481	NA
ENSG00000079134	THOC1	9984	Q96FV9	68	104	59	72	87	78	101	62	58	108	51	0.0964001	0.737302
ENSG00000079150	FKBP7	51661	Q9Y680	17	32	18	21	30	17	51	20	18	57	25	-0.195643	0.741089
ENSG00000079156	OSBPL6	114880	Q9BZF3	500	288	79	96	197	349	240	211	343	276	311	-1.09255	0.00511528
ENSG00000079215	SLC1A3	6507	P43003	171	136	55	77	130	164	206	176	153	274	77	-0.83558	0.0024367
ENSG00000079246	XRCC5	7520	P13010	1000	977	760	879	1077	942	1205	837	833	1443	854	-0.133115	0.482451
ENSG00000079257	LXN	56925	Q9BS40	7	10	21	19	22	13	18	19	18	47	9	0.0679188	0.934841
ENSG00000079263	SP140	11262	B4DVW8	1	6	4	4	3	3	2	3	1	6	1	0.856103	0.405025
ENSG00000079277	MKNK1	8569	Q9BUB5	132	180	94	145	152	151	122	87	118	164	86	0.204583	0.358092
ENSG00000079308	TNS1	7145	B7Z6H8	4378	3367	2093	2460	2634	4624	1644	1625	2108	4250	2273	-0.154299	0.720431
ENSG00000079313	REXO1	57455	Q8N1G1	157	174	105	181	105	185	85	90	76	125	84	0.314933	0.423595
ENSG00000079332	SAR1A	56681	Q5SQT9	542	640	257	327	484	499	574	413	436	804	382	-0.325505	0.0759484
ENSG00000079335	CDC14A	8556	Q9UNH5	22	47	19	30	38	18	29	24	26	30	24	0.381528	0.33707
ENSG00000079337	RAPGEF3	10411	Q99777	207	249	326	339	422	340	183	137	71	164	129	0.984678	0.0145737
ENSG00000079385	CEACAM1	634	P13688	8	26	15	27	19	7	6	14	10	13	14	1.03603	0.0412512
ENSG00000079387	SENP1	29843	Q6N001	74	77	76	63	93	61	82	75	27	105	40	0.268581	0.499776
ENSG00000079393	DUSP13	51207	Q6B8I1	1638	1032	526	836	710	1622	1066	877	1587	1715	1393	-0.912251	0.000613343
ENSG00000079432	CIC	23152	Q96RK0	322	431	287	351	268	478	122	133	87	263	143	0.652282	0.182873
ENSG00000079435	LIPE	3991	A8K8W7	41	119	76	132	263	228	57	111	40	327	24	0.455644	0.579265
ENSG00000079459	FDFT1	2222	P37268	864	652	311	484	587	866	747	548	843	840	862	-0.723528	0.00517732
ENSG00000079462	PAFAH1B3	5050	A0A024R0L6	24	30	21	25	27	17	49	17	16	25	11	0.19185	0.747501
ENSG00000079482	OPHN1	4983	O60890	111	147	108	80	145	131	102	74	80	167	97	0.147097	0.59828
ENSG00000079557	AFM	173	P43652	0	0	0	0	0	0	0	0	0	0	0	NA	NA
ENSG00000079616	KIF22	3835	A0A024R632	122	208	58	104	111	141	148	120	134	273	111	-0.359419	0.245121
ENSG00000079689	SCGN	10590	O76038	0	0	0	0	0	0	0	0	0	0	1	-0.423854	NA
ENSG00000079691	CARMIL1	55604	Q5VZK9	27	92	23	13	45	26	45	20	13	33	10	0.722915	0.21697
ENSG00000079739	PGM1	5236	B7Z6C2	6166	3098	1445	1839	3176	7869	4525	3937	10884	3596	10504	-1.68628	0.000606769
ENSG00000079785	DDX1	1653	A3RJH1	716	594	401	688	616	655	727	594	841	893	670	-0.372135	0.179659
ENSG00000079805	DNM2	1785	P50570	821	727	443	753	593	683	571	439	554	715	597	-0.0123441	0.97414
ENSG00000079819	EPB41L2	2037	I6L9B1	306	635	488	400	538	399	415	334	235	726	252	0.490202	0.0322828
ENSG00000079841	RIMS1	22999	Q3ZCW0	19	13	6	15	18	30	30	21	5	33	11	-0.682624	0.230112
ENSG00000079931	MOXD1	26002	Q6UVY6	3	9	6	0	2	0	2	3	0	4	3	0.967113	0.500658
ENSG00000079950	STX7	8417	O15400	213	262	155	186	249	243	244	206	216	288	177	-0.118729	0.571014
ENSG00000079974	RABL2B	11158	Q9UNT1	21	38	13	25	23	18	7	12	7	15	9	0.92799	0.0460101
ENSG00000079999	KEAP1	9817	A0A024R7C0	1072	751	343	609	542	1209	720	647	850	1188	820	-0.761629	0.000672445
ENSG00000080007	DDX43	55510	Q9NXZ2	1	6	2	0	0	1	1	1	1	1	0	1.14099	NA
ENSG00000080031	PTPRH	5794	NA	0	9	4	1	5	1	2	1	0	2	3	1.81568	NA
ENSG00000080166	DCT	1638	P40126	2	1	1	4	2	7	3	3	3	6	5	-1.03254	0.346446
ENSG00000080189	SLC35C2	51006	Q9NQQ7	133	132	93	103	124	131	108	75	91	171	80	0.0200844	0.94249
ENSG00000080200	CRYBG3	131544	Q68DQ2	498	992	498	506	880	687	1103	924	617	1136	563	-0.183506	0.619816
ENSG00000080224	EPHA6	285220	A0A0B4J1T8	2	1	0	0	0	1	1	0	0	1	1	-1.45566	NA
ENSG00000080293	SCTR	6344	P47872	0	2	0	0	0	0	0	1	0	3	3	-1.10653	NA
ENSG00000080298	RFX3	5991	P48380	50	47	43	44	47	79	48	37	40	53	31	-0.0747226	0.862541
ENSG00000080345	RIF1	55183	Q5UIP0	479	628	364	445	647	640	670	488	476	830	435	-0.15474	0.391552
ENSG00000080371	RAB21	23011	A0A024RBA9	617	508	181	189	349	557	533	504	518	874	450	-0.985362	7.77316e-06
ENSG00000080493	SLC4A4	8671	A0A024RD97	78	109	13	15	57	92	71	49	112	57	104	-0.982651	0.117771
ENSG00000080503	SMARCA2	6595	B4DSC8	1568	1494	690	773	977	1789	1205	1019	1169	1821	1025	-0.513672	0.00489409
ENSG00000080511	RDH8	50700	K7ELF7	0	0	0	0	0	0	0	0	0	0	0	NA	NA
ENSG00000080546	SESN1	27244	Q9Y6P5	1226	720	660	1064	1197	1244	1811	1156	950	1286	1019	-0.452774	0.146281
ENSG00000080561	MID2	11043	Q9UJV3	219	160	56	76	78	207	120	106	150	147	140	-0.835783	0.0131533
ENSG00000080572	PIH1D3	139212	Q9NQM4	0	0	0	0	0	0	0	0	0	0	0	NA	NA
ENSG00000080573	COL5A3	50509	P25940	182	433	368	331	350	314	243	190	138	658	192	0.552915	0.109946
ENSG00000080603	SRCAP	10847	Q6ZRS2	50	59	34	41	43	67	28	27	32	37	32	0.159174	0.734177
ENSG00000080608	PUM3	9933	Q15397	54	117	75	50	94	62	89	68	52	100	39	0.335357	0.305542
ENSG00000080618	CPB2	1361	A0A087WSY5	0	0	0	0	0	0	0	0	0	0	0	NA	NA
ENSG00000080644	CHRNA3	1136	P32297	0	2	0	0	0	0	0	0	0	0	1	0.892442	NA
ENSG00000080709	KCNN2	3781	Q9H2S1	31	35	50	45	62	62	27	46	56	66	57	-0.0378682	0.953171
ENSG00000080802	CNOT4	4850	A0A024R776	374	317	156	158	278	337	328	268	297	414	223	-0.53666	0.00460985
ENSG00000080815	PSEN1	5663	A0A024R6A3	204	248	139	153	195	201	158	136	141	306	130	0.0186772	0.941046
ENSG00000080819	CPOX	1371	P36551	64	67	34	30	41	70	52	61	41	92	49	-0.529425	0.059202
ENSG00000080822	CLDND1	56650	Q9NY35	135	123	72	105	121	137	134	110	101	185	95	-0.286963	0.118327
ENSG00000080823	MOK	5891	Q9UQ07	18	46	17	41	37	20	20	18	4	39	10	0.971846	0.0308556
ENSG00000080824	HSP90AA1	3320	P07900	2511	2181	1382	1845	1819	2455	1609	1782	2409	3963	2135	-0.415688	0.0832818
ENSG00000080839	RBL1	5933	P28749	187	145	103	101	234	145	214	184	140	305	91	-0.303657	0.39426
ENSG00000080845	DLGAP4	22839	A0A0B4J2C2	197	320	286	439	274	377	159	122	145	264	152	0.770279	0.0257859
ENSG00000080854	IGSF9B	22997	Q8N7W7	42	31	26	13	25	64	15	12	13	23	17	-0.129823	0.87416
ENSG00000080910	CFHR2	3080	P36980	0	0	0	0	0	0	0	0	0	0	0	NA	NA
ENSG00000080947	CROCCP3	114819	NA	38	61	42	43	39	54	26	23	12	34	17	0.696431	0.0873415
ENSG00000080986	NDC80	10403	A8K031	2	5	1	4	5	1	9	3	3	20	3	-0.555799	0.645666
ENSG00000081014	AP4E1	23431	B4DM48	147	132	71	66	114	157	155	162	186	219	191	-0.938004	0.000719675
ENSG00000081019	RSBN1	54665	Q5VWQ0	122	113	75	107	114	132	138	99	83	150	78	-0.15915	0.503724
ENSG00000081026	MAGI3	260425	Q5TCQ9	77	128	53	55	87	91	65	58	46	132	51	0.113424	0.745452
ENSG00000081041	CXCL2	2920	A0A024RDD9	24	179	4	4	5	10	7	13	6	2	10	1.83922	NA
ENSG00000081051	AFP	174	P02771	0	0	0	0	0	0	0	0	0	0	0	NA	NA
ENSG00000081052	COL4A4	1286	P53420	495	289	105	116	192	651	257	210	170	251	163	-0.885931	0.0513483
ENSG00000081059	TCF7	6932	P36402	2	14	6	5	13	8	3	4	3	8	1	1.1952	0.0992017
ENSG00000081087	OSTM1	28962	Q86WC4	37	63	43	52	69	52	80	71	55	121	52	-0.229996	0.565867
ENSG00000081138	CDH7	1005	F5H5X9	13	6	4	0	1	0	11	0	0	0	1	-0.365469	0.892647
ENSG00000081148	IMPG2	50939	F1T0J3	5	3	12	12	9	7	5	4	5	17	2	0.664094	0.428239
ENSG00000081154	PCNP	57092	Q8WW12	184	171	108	159	150	205	215	164	179	291	165	-0.449504	0.00941968
ENSG00000081177	EXD2	55218	Q9NVH0	182	149	90	86	123	168	124	103	137	150	136	-0.396928	0.152471
ENSG00000081181	ARG2	384	A0A024R6A0	9	28	147	161	228	1	191	35	9	36	271	0.73541	0.715807
ENSG00000081189	MEF2C	4208	Q06413	4863	5325	2590	1712	2877	4301	6456	3913	3684	8098	4195	-0.728296	0.00666186
ENSG00000081237	PTPRC	5788	M9MML4	47	119	62	48	175	19	115	73	48	154	34	0.53194	0.40828
ENSG00000081248	CACNA1S	779	Q13698	7576	5846	2443	2521	3189	6655	4184	3497	6065	6587	4909	-0.762829	0.00940498
ENSG00000081277	PKP1	5317	Q13835	14	27	24	20	6	46	32	38	45	127	16	-1.08923	0.103312
ENSG00000081307	UBA5	79876	Q9GZZ9	159	150	88	142	155	172	158	143	172	240	126	-0.335716	0.115907
ENSG00000081320	STK17B	9262	O94768	42	64	46	39	105	63	58	50	30	86	27	0.33645	0.400654
ENSG00000081377	CDC14B	8555	O60729	26	44	51	87	65	40	72	33	18	51	28	0.755188	0.0967375
ENSG00000081386	ZNF510	22869	Q6NUI8	114	128	89	94	160	146	160	116	101	197	88	-0.15782	0.539303
ENSG00000081479	LRP2	4036	P98164	1	0	0	0	0	0	1	1	1	3	1	-2.57921	NA
ENSG00000081665	ZNF506	440515	Q5JVG8	48	90	75	66	90	93	92	91	56	111	39	0.104802	0.807559
ENSG00000081692	JMJD4	65094	Q9H9V9	83	90	88	117	94	98	82	52	64	134	53	0.330888	0.250964
ENSG00000081721	DUSP12	11266	Q9UNI6	20	24	28	27	40	29	27	24	21	48	27	0.116774	0.809557
ENSG00000081760	AACS	65985	Q86V21	68	60	91	56	65	69	66	47	65	103	68	0.0276927	0.955568
ENSG00000081791	DELE1	9812	Q14154	297	487	291	382	441	502	325	239	334	623	337	0.0824401	0.783497
ENSG00000081800	SLC13A1	6561	Q2NKK0	0	0	0	1	0	0	1	0	0	0	1	-0.114718	NA
ENSG00000081803	CADPS2	93664	Q86UW7	21	81	50	42	55	50	53	48	42	85	18	0.354853	0.434777
ENSG00000081818	PCDHB4	56131	Q9Y5E5	14	20	15	12	11	15	13	10	7	27	7	0.176961	0.775029
ENSG00000081842	PCDHA6	56142	Q9UN73	0	0	0	0	0	1	0	0	1	0	0	-0.836048	NA
ENSG00000081853	PCDHGA2	56113	Q9Y5H1	28	32	5	10	24	17	11	19	13	35	8	-0.130518	0.861549
ENSG00000081870	HSPB11	51668	Q9Y547	14	33	12	9	11	15	32	19	13	35	16	-0.373723	0.527657
ENSG00000081913	PHLPP1	23239	O60346	143	143	133	165	163	155	126	84	76	133	95	0.40745	0.129992
ENSG00000081923	ATP8B1	5205	O43520	73	105	91	79	125	90	90	55	41	127	31	0.531179	0.0848833
ENSG00000081985	IL12RB2	3595	B4DGA4	35	11	13	13	6	30	14	5	7	42	10	-0.763957	0.29792
ENSG00000082014	SMARCD3	6604	Q6STE5	717	750	414	706	642	671	581	484	593	906	659	-0.0939632	0.736779
ENSG00000082068	WDR70	55100	Q9NW82	155	181	102	133	180	197	182	133	118	211	122	-0.112745	0.602119
ENSG00000082074	FYB1	2533	O15117	12	30	23	16	35	8	18	15	8	51	8	0.699613	0.240032
ENSG00000082126	MPP4	58538	Q96JB8	1	0	0	2	2	3	3	1	1	8	3	-1.42564	NA
ENSG00000082146	STRADB	55437	Q9C0K7	501	316	122	156	242	490	488	516	728	507	581	-1.52178	2.33164e-06
ENSG00000082153	BZW1	9689	A0A024R3Z6	171	269	134	148	248	133	250	203	165	372	139	-0.0509012	0.89948
ENSG00000082175	PGR	5241	P06401	20	13	1	1	1	15	18	19	8	28	26	-2.39566	0.00124431
ENSG00000082196	C1QTNF3	114899	Q9BXJ4	17	52	21	8	27	12	28	22	8	80	4	0.242096	0.802884
ENSG00000082212	ME2	4200	P23368	252	240	112	151	150	226	209	159	268	332	245	-0.61822	0.0189117
ENSG00000082213	C5orf22	55322	A0A024RE14	122	128	77	91	151	136	180	141	167	279	131	-0.57954	0.0257859
ENSG00000082258	CCNT2	905	B4DH21	160	207	120	172	217	181	172	152	142	250	97	0.118669	0.599724
ENSG00000082269	FAM135A	57579	Q9P2D6	55	99	71	68	87	61	81	69	65	116	70	0.130455	0.694863
ENSG00000082293	COL19A1	1310	Q14993	17	13	15	13	10	4	7	10	1	27	10	0.349028	0.6973
ENSG00000082397	EPB41L3	23136	Q9Y2J2	73	199	60	60	123	89	83	32	35	103	37	0.748541	0.0514534
ENSG00000082438	COBLL1	22837	A0A0D9SG04	43	171	102	63	129	85	137	79	62	238	50	0.293273	0.57917
ENSG00000082458	DLG3	1741	Q92796	23	36	16	9	22	28	21	17	5	37	14	0.00659532	0.993115
ENSG00000082482	KCNK2	3776	O95069	28	12	1	0	0	0	5	0	1	0	8	-1.18769	0.7308
ENSG00000082497	SERTAD4	56256	Q9NUC0	6	54	11	4	12	11	27	19	8	38	5	0.256526	0.805401
ENSG00000082512	TRAF5	7188	O00463	22	67	36	52	62	33	35	35	19	62	20	0.764778	0.0135861
ENSG00000082515	MRPL22	29093	Q9NWU5	85	101	51	75	82	71	75	83	90	103	79	-0.170585	0.608526
ENSG00000082516	GEMIN5	25929	B7ZLC9	321	310	162	256	270	331	269	189	274	349	222	-0.187439	0.416387
ENSG00000082556	OPRK1	4986	P41145	0	0	2	0	0	0	0	0	0	2	0	0.815883	NA
ENSG00000082641	NFE2L1	4779	J9JIE5	12049	9590	3080	5774	5274	11978	8811	7010	7670	14039	9203	-0.82548	0.000418968
ENSG00000082684	SEMA5B	54437	Q9P283	9	22	46	13	28	10	13	16	4	22	5	1.40396	0.0197375
ENSG00000082701	GSK3B	2932	P49841	459	620	379	460	558	489	517	418	486	738	420	-0.0162709	0.941864
ENSG00000082781	ITGB5	3693	L7RT22	297	375	140	178	216	318	215	149	164	389	198	-0.143543	0.656159
ENSG00000082805	ERC1	23085	G8JLD3	241	362	268	352	352	321	250	177	185	453	196	0.402803	0.034776
ENSG00000082898	XPO1	7514	B3KWD0	510	576	518	851	700	585	756	554	469	773	409	0.219767	0.459608
ENSG00000082929	LINC01587	10141	NA	0	1	0	0	0	0	0	0	0	0	0	0.709676	NA
ENSG00000082996	RNF13	11342	O43567	166	158	92	103	194	195	248	179	190	256	152	-0.573959	0.0158099
ENSG00000083067	TRPM3	80036	Q6NW43	9	6	4	0	3	1	4	1	2	7	6	-0.415572	0.758238
ENSG00000083093	PALB2	79728	Q86YC2	65	50	40	43	53	66	96	48	39	79	56	-0.457721	0.134808
ENSG00000083097	DOP1A	23033	Q5TA12	276	352	159	204	277	204	291	232	181	435	182	-0.0676548	0.812094
ENSG00000083099	LYRM2	57226	Q9NU23	198	202	91	127	214	246	245	202	289	284	226	-0.691933	0.0133636
ENSG00000083123	BCKDHB	594	A0A140VKB3	52	90	56	51	90	71	77	77	52	83	53	0.0769993	0.838266
ENSG00000083168	KAT6A	7994	A5PLL3	636	699	396	486	677	730	550	442	418	847	445	-0.0463405	0.813585
ENSG00000083223	TUT7	79670	Q5VYS8	178	280	132	161	233	203	229	159	163	302	136	0.0241421	0.924644
ENSG00000083290	ULK2	9706	Q8IYT8	294	290	109	177	182	300	276	184	223	377	200	-0.513659	0.00715141
ENSG00000083307	GRHL2	79977	B4DL28	0	1	0	0	0	0	0	0	0	0	0	0.709676	NA
ENSG00000083312	TNPO1	3842	A0A024RAM0	482	620	557	682	793	613	639	512	580	849	536	0.145494	0.58663
ENSG00000083444	PLOD1	5351	A0A024R4H0	380	262	199	178	234	273	207	214	211	556	252	-0.416328	0.125544
ENSG00000083454	P2RX5	5026	Q93086	25	24	17	18	20	29	30	11	20	74	15	-0.463829	0.367128
ENSG00000083457	ITGAE	3682	P38570	79	122	27	24	36	55	100	69	81	174	71	-0.869607	0.0617775
ENSG00000083520	DIS3	22894	Q9Y2L1	156	175	117	158	183	167	225	165	136	269	124	-0.157325	0.504609
ENSG00000083535	PIBF1	10464	Q8WXW3	59	80	82	60	112	60	117	76	59	99	44	0.202304	0.630629
ENSG00000083544	TDRD3	81550	Q9H7E2	273	331	236	247	335	313	336	274	257	430	234	-0.0781254	0.692325
ENSG00000083622	NA	NA	NA	0	0	0	0	0	0	0	0	0	0	0	NA	NA
ENSG00000083635	NUFIP1	26747	Q9UHK0	27	31	30	38	30	28	30	22	24	36	25	0.250129	0.521559
ENSG00000083642	PDS5B	23047	Q9NTI5	135	171	163	215	229	184	174	151	121	268	113	0.294171	0.248396
ENSG00000083720	OXCT1	5019	A0A024R040	221	135	84	54	65	145	118	154	146	387	61	-0.995956	0.0150346
ENSG00000083750	RRAGB	10325	Q5VZM2	59	98	58	71	67	62	78	75	49	107	42	0.128814	0.696238
ENSG00000083782	EPYC	1833	A0A024RBC3	0	0	0	0	0	0	0	0	0	0	0	NA	NA
ENSG00000083799	CYLD	1540	A0A024R6T1	311	412	185	252	262	346	403	342	292	1089	267	-0.594913	0.0690872
ENSG00000083807	SLC27A5	10998	Q9Y2P5	16	27	11	13	14	14	16	15	14	18	11	0.0904109	0.878647
ENSG00000083812	ZNF324	25799	A0A024R4R8	44	46	29	63	40	53	40	26	30	52	26	0.22647	0.568677
ENSG00000083814	ZNF671	79891	B7Z1N1	76	81	31	52	65	101	86	53	52	97	56	-0.401476	0.134262
ENSG00000083817	ZNF416	55659	Q9BWM5	39	39	22	33	31	29	33	19	18	62	14	0.0839078	0.867027
ENSG00000083828	ZNF586	54807	Q9NXT0	88	85	65	59	77	93	61	38	57	80	51	0.104012	0.779538
ENSG00000083838	ZNF446	55663	Q8NDK2	22	42	21	35	17	31	32	25	18	35	12	0.212244	0.668537
ENSG00000083844	ZNF264	9422	O43296	177	263	154	166	218	255	211	204	125	281	119	0.0308128	0.921338
ENSG00000083845	RPS5	6193	A0A024R4Q8	2118	1864	1493	2854	2178	1549	2150	1146	1469	1599	1363	0.365909	0.281192
ENSG00000083857	FAT1	2195	Q14517	313	699	774	591	779	250	394	225	133	972	166	1.20482	0.00346882
ENSG00000083896	YTHDC1	91746	Q96MU7	347	342	254	285	307	385	397	293	251	523	258	-0.219096	0.144919
ENSG00000083937	CHMP2B	25978	B2RE76	162	145	57	60	109	110	169	130	129	186	131	-0.722891	0.00770662
ENSG00000084070	SMAP2	64744	Q8WU79	66	88	74	58	102	56	69	53	37	87	45	0.461242	0.0762034
ENSG00000084072	PPIE	10450	Q9UNP9	137	136	82	103	111	112	137	115	105	192	110	-0.273027	0.183801
ENSG00000084073	ZMPSTE24	10269	O75844	96	96	74	66	100	101	91	74	88	189	49	-0.182043	0.565796
ENSG00000084090	STARD7	56910	Q9NQZ5	2209	1590	1220	1619	1474	2483	2255	1944	2288	2636	2021	-0.632063	0.00142891
ENSG00000084092	NOA1	84273	Q8NC60	132	141	111	179	143	184	162	124	134	164	137	-0.0512688	0.890381
ENSG00000084093	REST	5978	Q13127	327	290	188	186	241	371	314	226	233	435	200	-0.401958	0.00666186
ENSG00000084110	HAL	3034	P42357	3	2	4	0	8	0	0	2	1	0	0	1.95792	NA
ENSG00000084112	SSH1	54434	Q8WYL5	383	390	198	243	209	318	144	170	259	480	193	-0.085928	0.850277
ENSG00000084207	GSTP1	2950	P09211	529	555	251	522	508	529	502	383	359	647	503	-0.140005	0.622832
ENSG00000084234	APLP2	334	A0A140VJE9	660	867	548	548	815	568	672	629	492	1201	449	0.0720176	0.776293
ENSG00000084444	FAM234B	57613	A2RU67	35	41	25	33	34	21	26	16	22	34	19	0.426098	0.228008
ENSG00000084453	SLCO1A2	6579	A0A024RAT5	0	0	0	0	0	0	2	0	0	0	1	-1.3053	NA
ENSG00000084463	WBP11	51729	A0A024RAW9	284	318	179	203	372	277	387	289	295	506	282	-0.339676	0.159781
ENSG00000084623	EIF3I	8668	Q13347	736	687	398	630	672	616	661	454	556	805	561	-0.094046	0.695758
ENSG00000084628	NKAIN1	79570	Q4KMZ8	121	62	41	31	33	129	80	49	106	26	121	-1.21775	0.0349949
ENSG00000084636	COL16A1	1307	Q07092	199	501	269	149	144	230	150	70	30	299	55	0.954801	0.107845
ENSG00000084652	TXLNA	200081	P40222	369	410	227	323	327	339	249	179	176	376	206	0.257437	0.278911
ENSG00000084674	APOB	338	P04114	63	8	6	0	6	20	9	27	13	25	4	-2.2078	0.0114079
ENSG00000084676	NCOA1	8648	Q15788	719	790	455	682	785	838	774	645	488	1112	538	-0.102641	0.566953
ENSG00000084693	AGBL5	60509	Q8NDL9	69	58	44	62	73	78	59	57	33	104	37	-0.036394	0.929005
ENSG00000084710	EFR3B	22979	B3KT90	238	327	271	223	130	164	205	176	116	143	134	0.501502	0.229125
ENSG00000084731	KIF3C	3797	A2RU78	27	34	17	32	25	29	27	12	14	46	21	0.132579	0.78798
ENSG00000084733	RAB10	10890	P61026	976	775	358	418	584	1009	1206	949	1322	1266	1195	-1.18265	4.14379e-06
ENSG00000084734	GCKR	2646	A0A0C4DFN2	0	2	0	0	0	1	1	1	0	2	1	-0.799387	NA
ENSG00000084754	HADHA	3030	E9KL44	2447	3829	2117	4492	5952	2389	2854	3231	2395	5185	1968	0.481483	0.128483
ENSG00000084764	MAPRE3	22924	Q9UPY8	100	171	79	105	86	212	126	131	169	280	160	-0.636963	0.0542815
ENSG00000084774	CAD	790	F8VPD4	75	123	116	159	147	113	75	75	38	112	53	0.870679	0.00205181
ENSG00000085063	CD59	966	P13987	2711	2368	792	1224	1507	2345	2531	2044	2368	3216	1743	-0.791568	0.00010702
ENSG00000085117	CD82	3732	P27701	42	58	33	46	26	50	72	45	55	122	39	-0.535644	0.156867
ENSG00000085185	BCORL1	63035	Q5H9F3	34	46	55	61	47	84	17	13	17	41	16	0.839073	0.151474
ENSG00000085224	ATRX	546	A4LAA3	700	707	533	541	643	790	859	703	756	1277	608	-0.412785	0.00993948
ENSG00000085231	AK6	102157402	Q9Y3D8	20	16	10	23	30	25	47	36	58	62	34	-1.06789	0.0339448
ENSG00000085265	FCN1	2219	O00602	3	32	29	35	76	4	8	9	9	14	3	2.59616	2.79816e-07
ENSG00000085274	MYNN	55892	Q9NPC7	148	113	62	99	121	137	182	125	137	199	110	-0.606225	0.00296515
ENSG00000085276	MECOM	2122	Q03112	61	186	120	100	157	101	123	125	83	196	59	0.410082	0.243869
ENSG00000085365	SCAMP1	9522	A0A087WXB0	121	188	78	65	101	103	139	118	116	156	82	-0.209377	0.54656
ENSG00000085377	PREP	5550	B2RAH7	398	347	127	166	199	530	275	324	563	408	397	-1.09895	0.00131953
ENSG00000085382	HACE1	57531	Q8IYU2	56	86	55	51	87	74	53	39	55	90	47	0.233969	0.406873
ENSG00000085415	SEH1L	81929	Q96EE3	72	64	48	116	94	80	70	72	75	130	54	0.0553161	0.904793
ENSG00000085433	WDR47	22911	O94967	264	182	75	95	146	266	184	162	248	223	203	-0.918715	0.000926331
ENSG00000085449	WDFY1	57590	A0A024R488	194	226	187	215	259	196	228	172	138	264	120	0.264643	0.195864
ENSG00000085465	OVGP1	5016	Q12889	5	6	6	13	13	11	9	3	2	13	3	0.620919	0.419693
ENSG00000085491	SLC25A24	29957	Q6NUK1	130	110	67	75	97	120	125	47	91	164	51	-0.221405	0.532983
ENSG00000085511	MAP3K4	4216	Q9Y6R4	330	366	218	264	346	350	336	248	225	414	244	-0.0487102	0.791079
ENSG00000085514	PILRA	29992	Q9UKJ1	3	8	13	8	13	5	2	3	5	10	2	1.37352	0.0437119
ENSG00000085552	IGSF9	57549	Q9P2J2	0	1	0	0	0	0	0	0	0	1	1	-0.114717	NA
ENSG00000085563	ABCB1	5243	A4D1D2	12	5	0	2	9	3	11	1	5	14	3	-0.820696	0.458485
ENSG00000085644	ZNF213	7760	A0A0S2Z4L6	47	32	28	37	26	59	27	28	30	46	27	-0.267066	0.534911
ENSG00000085662	AKR1B1	231	A0A024R7A8	719	711	329	688	415	707	617	418	626	906	623	-0.319829	0.290709
ENSG00000085719	CPNE3	8895	A0A024R994	263	276	143	146	349	251	311	277	258	421	201	-0.355093	0.205568
ENSG00000085721	RRN3	54700	B7ZB55	248	256	123	147	240	254	207	203	301	409	212	-0.497352	0.048934
ENSG00000085733	CTTN	2017	Q14247	487	598	349	348	419	438	393	323	254	720	272	0.0819223	0.747646
ENSG00000085741	WNT11	7481	O96014	91	136	92	93	101	106	89	46	45	75	51	0.561506	0.05322
ENSG00000085760	MTIF2	4528	P46199	279	308	195	259	369	291	337	342	373	455	312	-0.321861	0.256691
ENSG00000085788	DDHD2	23259	O94830	229	293	171	215	273	250	303	246	204	352	220	-0.138587	0.50922
ENSG00000085831	TTC39A	22996	A0A140VJY6	32	17	1	7	17	20	17	5	8	32	8	-0.746796	0.333412
ENSG00000085832	EPS15	2060	B7Z240	1005	676	244	306	551	863	913	697	769	925	730	-1.01882	1.01325e-05
ENSG00000085840	ORC1	4998	Q13415	2	5	2	2	4	1	3	0	1	0	0	1.65191	NA
ENSG00000085871	MGST2	4258	Q99735	168	220	109	132	178	139	177	143	168	245	150	-0.130883	0.618378
ENSG00000085872	CHERP	10523	Q8IWX8	89	107	55	106	76	123	52	33	48	73	56	0.347604	0.429145
ENSG00000085978	ATG16L1	55054	Q53SV2	198	186	109	161	159	179	170	118	129	187	137	-0.0715797	0.793887
ENSG00000085982	USP40	55230	Q9NVE5	235	315	167	249	242	278	234	225	183	317	153	0.05745	0.804763
ENSG00000085998	POMGNT1	55624	B7Z7Q4	593	494	206	356	293	464	272	251	385	580	377	-0.341949	0.314515
ENSG00000085999	RAD54L	8438	A8K996	0	3	1	3	2	0	1	2	0	4	1	1.0239	NA
ENSG00000086015	MAST2	23139	Q6P0Q8	1679	1577	548	1274	815	1736	1066	708	1427	1543	1323	-0.42373	0.272268
ENSG00000086061	DNAJA1	3301	B7Z5C0	277	400	212	229	274	228	159	164	113	311	145	0.485969	0.0454084
ENSG00000086062	B4GALT1	2683	P15291	185	198	147	147	200	175	162	151	143	327	170	-0.1016	0.696932
ENSG00000086065	CHMP5	51510	Q9NZZ3	135	207	120	83	147	130	118	108	104	238	101	0.0617714	0.854126
ENSG00000086102	NFX1	4799	Q12986	404	354	229	364	405	438	356	277	309	506	244	-0.090821	0.694061
ENSG00000086159	AQP6	363	Q13520	0	1	0	0	0	0	0	0	0	0	0	0.709676	NA
ENSG00000086189	DIMT1	27292	A0A0C4DGB1	50	55	28	47	75	56	52	42	48	56	46	-0.0106984	0.981604
ENSG00000086200	IPO11	51194	Q9UI26	104	100	73	127	124	97	95	83	91	130	80	0.124245	0.6886
ENSG00000086205	FOLH1	2346	Q04609	1	4	3	2	1	1	3	0	0	3	0	1.24584	NA
ENSG00000086232	EIF2AK1	27102	Q9BQI3	338	310	196	229	270	325	315	282	301	446	330	-0.439041	0.0171594
ENSG00000086288	NME8	51314	Q8N427	0	0	0	0	0	0	1	0	0	0	1	-0.836048	NA
ENSG00000086289	EPDR1	54749	Q96J80	710	637	261	293	461	665	617	598	696	922	660	-0.833779	0.000146173
ENSG00000086300	SNX10	29887	A0A024RA70	6	9	3	4	9	3	3	2	3	10	1	0.663838	0.458056
ENSG00000086475	SEPHS1	22929	P49903	166	133	115	126	149	169	165	182	154	228	154	-0.421307	0.066662
ENSG00000086504	MRPL28	10573	Q13084	178	195	111	180	166	157	189	120	150	259	172	-0.112556	0.688754
ENSG00000086506	HBQ1	3049	A0A1K0GUV5	0	0	0	0	1	0	0	0	1	0	0	0.297481	NA
ENSG00000086544	ITPKC	80271	A0A024R0N8	96	97	92	103	75	126	78	52	49	120	61	0.209468	0.57216
ENSG00000086548	CEACAM6	4680	P40199	0	0	0	0	0	0	1	0	0	1	2	-1.64267	NA
ENSG00000086570	FAT2	2196	Q6PIA2	1	5	1	2	2	15	3	0	2	6	1	-0.642408	0.676841
ENSG00000086589	RBM22	55696	Q9NW64	207	177	142	156	203	205	208	143	154	259	125	-0.117551	0.581165
ENSG00000086598	TMED2	10959	Q15363	472	474	269	324	399	455	574	434	486	526	443	-0.46008	0.0356614
ENSG00000086619	ERO1B	56605	Q86YB8	24	56	21	21	19	30	31	27	14	51	18	0.0620351	0.91493
ENSG00000086666	ZFAND6	54469	Q6FIF0	320	311	145	173	258	284	319	210	317	451	253	-0.512757	0.0123195
ENSG00000086696	HSD17B2	3294	P37059	0	0	1	0	0	0	0	0	0	1	0	0.297481	NA
ENSG00000086712	TXLNG	55787	Q9NUQ3	75	58	36	70	71	69	49	59	37	62	32	0.0982801	0.824656
ENSG00000086717	PPEF1	5475	A0A024RBZ9	0	0	0	0	0	1	0	0	0	0	1	-0.836048	NA
ENSG00000086730	LAT2	7462	Q9GZY6	16	10	18	14	11	7	12	6	3	18	6	0.566681	0.401156
ENSG00000086758	HUWE1	10075	A0A024R9W5	3267	3247	1803	2560	2595	3664	2032	1856	1950	4234	2171	-0.0902116	0.746055
ENSG00000086827	ZW10	9183	O43264	104	115	81	104	134	147	148	99	103	166	88	-0.168754	0.488446
ENSG00000086848	ALG9	79796	Q9H6U8	35	51	29	30	39	38	43	36	38	45	24	-0.0153296	0.973007
ENSG00000086967	MYBPC2	4606	A0A140VJQ0	24896	4629	1170	1664	6097	26202	9418	5810	34893	629	40009	-2.86974	0.0115213
ENSG00000086991	NOX4	50507	Q9NPH5	9	21	18	14	16	7	22	7	5	15	11	0.689088	0.221733
ENSG00000087008	ACOX3	8310	O15254	87	107	67	80	82	113	58	57	56	95	65	0.142727	0.663323
ENSG00000087053	MTMR2	8898	A0A024R3B7	72	99	97	98	118	76	110	86	58	145	57	0.300343	0.317903
ENSG00000087074	PPP1R15A	23645	O75807	699	1223	317	492	345	404	309	183	174	287	161	0.844504	0.0979176
ENSG00000087076	HSD17B14	51171	A0A140VJH8	1	6	3	2	2	4	5	1	3	2	0	0.494499	NA
ENSG00000087077	TRIP6	7205	Q15654	66	86	53	73	68	61	80	51	38	107	43	0.160891	0.592831
ENSG00000087085	ACHE	43	P22303	965	1081	399	481	490	991	906	980	484	1178	490	-0.525542	0.0848671
ENSG00000087086	FTL	2512	P02792	1418	1663	1383	2189	1723	1547	1571	918	1036	2991	1097	0.292174	0.307916
ENSG00000087087	SRRT	51593	Q9BXP5	240	284	165	193	243	248	192	167	145	225	156	0.150646	0.507134
ENSG00000087088	BAX	581	Q07812	26	42	25	41	33	29	11	25	12	31	17	0.712514	0.0723261
ENSG00000087095	NLK	51701	A0A024QZ12	62	88	51	52	85	90	63	61	76	115	77	-0.201395	0.527103
ENSG00000087111	PIGS	94005	Q8NBL9	213	252	164	182	232	195	214	179	174	316	173	-0.0160517	0.943145
ENSG00000087116	ADAMTS2	9509	O95450	47	280	191	78	124	88	58	34	17	208	33	1.44929	0.00930828
ENSG00000087128	TMPRSS11E	28983	Q9UL52	0	0	0	0	0	0	0	0	0	0	0	NA	NA
ENSG00000087152	ATXN7L3	56970	Q14CW9	180	187	128	215	144	148	133	127	120	201	130	0.190606	0.513544
ENSG00000087157	PGS1	9489	A0A024R8V5	128	151	104	130	142	120	86	80	78	165	82	0.336211	0.106921
ENSG00000087191	PSMC5	5705	P62195	208	181	146	400	179	219	107	143	218	386	203	0.150056	0.798293
ENSG00000087206	UIMC1	51720	A0A024R7R0	117	185	97	113	161	140	112	83	74	138	61	0.416587	0.0503753
ENSG00000087237	CETP	1071	A0A0S2Z3F6	0	4	9	2	11	2	3	6	1	13	1	0.975156	0.42356
ENSG00000087245	MMP2	4313	P08253	418	1327	842	414	781	569	670	319	246	1344	345	0.683943	0.101581
ENSG00000087250	MT3	4504	A0A024R6R7	6	2	2	1	3	1	4	2	3	4	0	-0.492773	NA
ENSG00000087253	LPCAT2	54947	Q7L5N7	15	44	37	24	53	19	54	41	19	57	20	0.315786	0.595367
ENSG00000087258	GNAO1	2775	B3KP89	17	23	11	12	18	25	19	16	18	76	11	-0.614796	0.281593
ENSG00000087263	OGFOD1	55239	Q8N543	425	501	203	185	354	300	578	357	498	684	421	-0.665791	0.0350548
ENSG00000087266	SH3BP2	6452	P78314	285	385	278	292	337	311	233	179	150	285	142	0.532848	0.00916591
ENSG00000087269	NOP14	8602	A8KA74	266	258	110	190	216	296	200	177	190	250	179	-0.247979	0.336399
ENSG00000087274	ADD1	118	P35611	2030	1722	776	940	1396	1749	1363	1229	1169	1875	1324	-0.398525	0.0587984
ENSG00000087299	L2HGDH	79944	Q9H9P8	126	146	63	100	116	157	101	137	170	196	113	-0.485717	0.097867
ENSG00000087301	TXNDC16	57544	B7ZME4	44	41	35	58	61	44	71	41	37	115	27	-0.0717054	0.890145
ENSG00000087302	RTRAF	51637	Q549M8	321	372	197	221	314	307	483	296	357	493	342	-0.475913	0.0408476
ENSG00000087303	NID2	22795	Q14112	108	313	324	241	292	110	71	126	74	349	66	1.32016	0.000706057
ENSG00000087338	GMCL1	64395	Q53SE7	28	39	19	26	29	41	32	38	23	37	27	-0.227374	0.575454
ENSG00000087365	SF3B2	10992	Q13435	396	483	331	327	394	460	379	323	300	596	291	-0.0196452	0.918408
ENSG00000087448	KLHL42	57542	B2RNT7	44	59	54	49	60	79	80	49	19	113	28	0.0137464	0.982661
ENSG00000087460	GNAS	2778	A0A0S2Z3H8	4713	4545	3433	3868	4354	5031	3797	3380	3984	6282	3777	-0.121664	0.520158
ENSG00000087470	DNM1L	10059	B4DYR6	401	519	246	300	392	414	499	398	501	748	393	-0.436674	0.042178
ENSG00000087494	PTHLH	5744	P12272	3	28	6	1	11	2	11	4	0	10	1	1.34065	0.228285
ENSG00000087495	PHACTR3	116154	Q96KR7	2	1	0	0	0	1	1	2	1	2	2	-2.38528	NA
ENSG00000087502	ERGIC2	51290	A0A024RB08	163	195	99	82	130	138	204	150	158	252	125	-0.460944	0.0634277
ENSG00000087510	TFAP2C	7022	Q92754	0	1	0	0	0	0	1	1	0	3	0	-1.04295	NA
ENSG00000087586	AURKA	6790	O14965	24	29	22	24	39	22	33	25	74	49	37	-0.477808	0.42755
ENSG00000087589	CASS4	57091	B4DII4	3	10	6	3	2	2	5	4	4	11	0	0.405764	0.727605
ENSG00000087842	PIR	8544	A0A024RBX6	32	33	15	28	52	61	48	25	19	58	28	-0.27076	0.575899
ENSG00000087884	AAMDC	28971	K4DI89	488	518	124	167	283	435	410	289	590	489	460	-0.883009	0.0203486
ENSG00000087903	RFX2	5990	P48378	18	92	44	101	49	30	32	23	7	70	6	1.56172	0.00346561
ENSG00000087995	METTL2A	339175	B3KM33	60	105	73	107	94	69	69	80	76	131	63	0.282035	0.35259
ENSG00000088002	SULT2B1	6820	O00204	0	0	0	0	0	0	0	0	1	4	2	-2.34371	NA
ENSG00000088035	ALG6	29929	Q9Y672	21	27	19	33	37	25	31	25	21	38	5	0.322215	0.529821
ENSG00000088038	CNOT3	4849	A0A024R4R3	77	98	68	105	87	97	59	50	32	91	51	0.487056	0.106609
ENSG00000088053	GP6	51206	Q9HCN6	0	1	1	6	1	2	1	2	1	1	0	1.22341	NA
ENSG00000088179	PTPN4	5775	A0A024RAE8	464	362	259	192	333	390	546	442	493	675	412	-0.799684	0.000359246
ENSG00000088205	DDX18	8886	A0A024RAH8	184	203	183	145	250	201	230	172	165	319	139	-0.0202904	0.946833
ENSG00000088247	KHSRP	8570	Q92945	417	363	253	346	335	481	296	239	256	391	227	-0.010057	0.977717
ENSG00000088256	GNA11	2767	P29992	825	716	327	432	449	765	504	439	505	709	500	-0.377037	0.123769
ENSG00000088280	ASAP3	55616	Q8TDY4	469	428	361	831	594	313	210	121	211	307	253	1.06901	0.00829325
ENSG00000088298	EDEM2	55741	Q9BV94	22	33	33	43	50	38	28	26	16	46	13	0.613786	0.101073
ENSG00000088305	DNMT3B	1789	Q9UBC3	5	12	9	9	13	10	6	5	4	7	1	1.00442	0.103647
ENSG00000088320	REM1	28954	O75628	19	31	30	28	23	16	6	6	6	21	11	1.26916	0.00539817
ENSG00000088325	TPX2	22974	Q643R0	32	11	5	11	20	22	29	28	15	53	16	-1.22866	0.00625989
ENSG00000088340	FER1L4	80307	NA	1	7	2	2	0	6	2	5	1	4	4	-0.335068	0.81819
ENSG00000088356	PDRG1	81572	Q9NUG6	45	50	37	60	41	55	38	41	47	93	51	-0.144307	0.729301
ENSG00000088367	EPB41L1	2036	A0A0C4DH22	68	112	106	69	113	72	82	98	57	176	95	0.140055	0.756918
ENSG00000088386	SLC15A1	6564	B2CQT6	0	0	0	0	0	0	0	0	0	0	0	NA	NA
ENSG00000088387	DOCK9	23348	B3KXE2	311	635	556	464	748	456	565	445	230	820	269	0.502506	0.103619
ENSG00000088448	ANKRD10	55608	Q9NXR5	571	936	428	414	639	709	808	515	581	836	490	-0.143172	0.570117
ENSG00000088451	TGDS	23483	O95455	16	18	12	16	31	13	44	26	22	22	17	-0.303384	0.637781
ENSG00000088538	DOCK3	1795	Q8IZD9	24	10	5	2	3	68	9	10	28	12	21	-2.36746	0.00282348
ENSG00000088543	C3orf18	51161	Q9UK00	234	179	156	190	154	205	146	113	232	224	251	-0.265126	0.545619
ENSG00000088682	COQ9	57017	A0A024R6U3	837	1010	464	651	685	787	699	588	1014	856	776	-0.26301	0.424199
ENSG00000088726	TMEM40	55287	B4DXI0	4	10	13	11	7	9	2	2	1	22	3	0.971193	0.290231
ENSG00000088727	KIF9	64147	A8K932	9	23	18	18	16	16	21	11	10	20	19	0.307915	0.566859
ENSG00000088756	ARHGAP28	79822	B4DXL2	61	104	78	83	127	127	110	98	41	177	92	-0.0139467	0.979605
ENSG00000088766	CRLS1	54675	Q9UJA2	244	281	259	272	259	275	348	212	271	358	177	0.0194762	0.954592
ENSG00000088782	DEFB127	140850	Q9H1M4	0	0	0	0	0	0	0	0	0	0	0	NA	NA
ENSG00000088808	PPP1R13B	23368	Q96KQ4	117	124	90	106	121	138	49	72	37	125	66	0.387784	0.336399
ENSG00000088812	ATRN	8455	B4DZ36	396	414	334	385	449	315	390	319	254	595	235	0.182388	0.396297
ENSG00000088826	SMOX	54498	Q9NWM0	26	21	15	29	13	16	17	5	6	20	3	0.651061	0.336003
ENSG00000088827	SIGLEC1	6614	Q9BZZ2	33	178	41	54	60	56	41	30	18	75	11	1.13005	0.0180973
ENSG00000088832	FKBP1A	2280	P62942	104	197	138	254	193	132	153	103	148	316	129	0.384292	0.268532
ENSG00000088833	NSFL1C	55968	Q53FE8	459	387	220	394	309	424	296	299	299	719	371	-0.301934	0.270874
ENSG00000088836	SLC4A11	83959	Q8NBS3	6	3	2	4	4	19	4	6	8	6	6	-1.29491	0.127345
ENSG00000088854	C20orf194	25943	Q0IIP3	919	635	193	265	318	1022	483	302	437	356	578	-0.84091	0.070082
ENSG00000088876	ZNF343	79175	Q6P1L6	76	83	39	72	51	93	68	43	27	75	53	-0.0193944	0.970556
ENSG00000088881	EBF4	57593	E9PEI2	5	14	16	18	16	8	7	8	5	16	4	1.1447	0.0263224
ENSG00000088882	CPXM1	56265	Q96SM3	3	32	32	38	39	5	16	8	5	93	2	2.00647	0.000663757
ENSG00000088888	MAVS	57506	Q7Z434	2062	2187	813	1367	1439	1867	1590	1275	1244	2106	1303	-0.220575	0.330312
ENSG00000088899	LZTS3	9762	O60299	50	51	36	33	37	46	50	32	58	48	31	-0.221223	0.579653
ENSG00000088926	F11	2160	P03951	1	0	0	0	0	0	1	0	0	2	2	-2.18218	NA
ENSG00000088930	XRN2	22803	B4DZC3	276	333	236	275	339	335	339	249	249	396	251	-0.0230381	0.917766
ENSG00000088970	KIZ	55857	Q2M2Z5	127	117	92	148	154	146	133	105	79	206	116	-0.000558274	0.99853
ENSG00000088986	DYNLL1	8655	P63167	99	95	111	141	94	110	70	58	38	133	50	0.576049	0.112997
ENSG00000088992	TESC	54997	Q96BS2	7	19	28	22	27	14	10	16	13	24	14	0.816921	0.0911204
ENSG00000089006	SNX5	27131	Q6P5V6	281	258	184	254	257	325	352	248	310	325	273	-0.370577	0.125974
ENSG00000089009	RPL6	6128	A0A024RBK3	1937	1691	1382	1623	1893	1601	1971	1250	1596	1905	1573	-0.0526006	0.861895
ENSG00000089012	SIRPG	55423	Q9P1W8	1	1	0	0	0	0	0	0	0	1	0	-0.114717	NA
ENSG00000089022	MAPKAPK5	8550	Q8IW41	218	244	124	182	197	243	213	149	153	237	142	-0.0696277	0.771306
ENSG00000089041	P2RX7	5027	Q99572	9	17	12	10	13	22	16	4	6	15	8	0.21467	0.760306
ENSG00000089048	ESF1	51575	Q9H501	131	118	84	65	123	137	145	100	127	183	116	-0.478102	0.031724
ENSG00000089050	RBBP9	10741	O75884	33	40	44	39	48	50	53	53	23	65	28	0.0126785	0.981222
ENSG00000089053	ANAPC5	51433	Q9UJX4	889	988	435	551	685	748	841	584	648	1007	571	-0.225167	0.21493
ENSG00000089057	SLC23A2	9962	A0A140VK48	106	152	97	83	128	111	75	74	37	127	45	0.511718	0.0953341
ENSG00000089060	SLC8B1	80024	Q6J4K2	109	147	60	85	105	102	92	69	55	118	46	0.219019	0.449041
ENSG00000089063	TMEM230	29058	Q96A57	192	265	166	209	300	243	316	263	289	426	247	-0.295054	0.302549
ENSG00000089091	DZANK1	55184	A1L3Z8	3	6	5	5	9	4	7	8	5	5	6	0.157489	0.868662
ENSG00000089094	KDM2B	84678	Q8NHM5	176	145	107	100	111	221	99	101	95	156	116	-0.245839	0.484104
ENSG00000089101	CFAP61	26074	Q8NHU2	229	75	52	33	55	48	85	21	22	93	34	-0.439391	0.588434
ENSG00000089116	LHX5	64211	Q9H2C1	0	0	0	0	0	0	0	0	0	0	1	-0.423854	NA
ENSG00000089123	TASP1	55617	Q9H6P5	29	40	17	31	29	31	36	13	12	38	20	0.201626	0.667477
ENSG00000089127	OAS1	4938	P00973	22	316	17	9	25	17	28	20	8	49	6	1.9454	NA
ENSG00000089154	GCN1	10985	Q92616	1344	1321	795	1307	1206	1546	982	773	911	1408	915	0.0387398	0.89968
ENSG00000089157	RPLP0	6175	A0A024RBS2	4717	3876	2426	4211	3660	3204	3799	2038	3218	3298	3396	0.0328565	0.939478
ENSG00000089159	PXN	5829	A0A140VJQ8	708	698	509	579	563	860	439	348	315	604	493	0.140063	0.71739
ENSG00000089163	SIRT4	23409	Q9Y6E7	28	23	15	10	16	29	26	21	24	31	25	-0.742262	0.0518815
ENSG00000089169	RPH3A	22895	Q9Y2J0	0	0	0	0	1	0	1	1	0	1	1	-0.912065	NA
ENSG00000089177	KIF16B	55614	A0A1B0GTU3	185	181	130	177	164	240	168	120	166	303	175	-0.229357	0.363304
ENSG00000089195	TRMT6	51605	Q9UJA5	60	35	26	56	69	58	61	56	72	59	42	-0.365204	0.402689
ENSG00000089199	CHGB	1114	P05060	10	23	0	2	4	5	1	6	5	4	1	0.422185	0.775296
ENSG00000089220	PEBP1	5037	D9IAI1	1965	1772	484	593	829	1798	2047	1580	1650	2232	1211	-1.05831	8.57013e-05
ENSG00000089225	TBX5	6910	Q99593	3	17	5	3	3	0	7	3	1	7	1	1.13657	0.300575
ENSG00000089234	BRAP	8315	Q59H81	176	176	74	121	151	197	133	141	125	216	137	-0.337967	0.130827
ENSG00000089248	ERP29	10961	P30040	117	123	103	123	143	99	122	62	84	125	76	0.344022	0.165122
ENSG00000089250	NOS1	4842	A0PJJ7	919	383	144	213	437	1783	546	649	741	544	871	-1.66827	8.66227e-05
ENSG00000089280	FUS	2521	P35637	145	228	149	455	201	176	162	129	128	255	98	0.786394	0.0287894
ENSG00000089289	IGBP1	3476	P78318	446	305	239	322	337	373	504	286	336	383	301	-0.330373	0.210483
ENSG00000089327	FXYD5	53827	Q96DB9	15	47	32	38	57	30	45	23	35	65	22	0.396388	0.36648
ENSG00000089335	ZNF302	55900	Q9NR11	161	154	119	153	205	276	295	201	236	339	196	-0.63014	0.0116366
ENSG00000089351	GRAMD1A	57655	Q96CP6	226	221	119	190	142	202	141	164	156	210	130	-0.085222	0.799092
ENSG00000089356	FXYD3	5349	Q14802	0	0	0	0	0	0	0	0	0	0	0	NA	NA
ENSG00000089472	HEPH	9843	A0A0C4DG76	21	17	13	7	10	8	15	14	7	34	10	-0.35478	0.588434
ENSG00000089486	CDIP1	29965	Q9H305	187	173	76	93	134	181	86	103	165	145	174	-0.422437	0.306632
ENSG00000089505	CMTM1	113540	Q8IZ96	0	1	7	3	4	3	1	2	3	5	1	0.952726	0.446445
ENSG00000089558	KCNH4	23415	Q9UQ05	2	1	0	0	2	2	0	1	1	2	0	-0.639924	NA
ENSG00000089597	GANAB	23193	B4DZ53	399	565	399	537	491	460	395	350	320	730	298	0.277453	0.110067
ENSG00000089639	GMIP	51291	B4DLZ1	4	31	26	13	24	9	6	13	2	27	8	1.33012	0.0322195
ENSG00000089682	RBM41	55285	Q96IZ5	79	97	44	40	84	106	88	96	105	131	66	-0.59103	0.0441163
ENSG00000089685	BIRC5	332	O15392	0	4	1	7	4	0	0	1	0	12	0	1.45441	NA
ENSG00000089692	LAG3	3902	P18627	4	5	0	1	0	0	3	2	0	2	2	-0.465755	NA
ENSG00000089693	MLF2	8079	A8K1F4	443	472	249	291	314	427	476	376	411	753	419	-0.528449	0.00193309
ENSG00000089723	OTUB2	78990	Q96DC9	0	4	6	3	1	0	0	2	0	6	2	1.48297	NA
ENSG00000089737	DDX24	57062	Q9GZR7	854	844	410	538	648	759	764	514	522	1017	500	-0.218558	0.167044
ENSG00000089775	ZBTB25	7597	P24278	119	115	70	92	121	168	86	93	92	149	106	-0.241674	0.401916
ENSG00000089818	NECAP1	25977	Q8NC96	87	95	63	94	71	72	74	62	62	101	37	0.210774	0.484104
ENSG00000089820	ARHGAP4	393	P98171	25	86	77	108	59	26	20	22	15	61	19	1.71895	1.18902e-06
ENSG00000089847	ANKRD24	170961	Q8TF21	7	6	9	12	4	5	11	4	2	28	8	-0.0724526	0.947829
ENSG00000089876	DHX32	55760	Q7L7V1	140	150	90	91	133	163	155	131	145	208	113	-0.397276	0.0321438
ENSG00000089902	RCOR1	23186	Q9UKL0	205	190	135	156	176	247	111	145	147	231	157	-0.117635	0.728397
ENSG00000089916	GPATCH2L	55668	A0A024R6E4	590	550	308	356	479	603	527	477	418	793	399	-0.372627	0.00125255
ENSG00000090006	LTBP4	8425	B3KXY6	734	1257	446	287	504	907	420	220	270	659	425	0.218055	0.70819
ENSG00000090013	BLVRB	645	P30043	325	347	120	312	395	371	515	249	263	312	317	-0.271707	0.501
ENSG00000090020	SLC9A1	6548	B2RAH2	118	161	52	49	78	92	39	67	36	182	24	0.121171	0.862979
ENSG00000090054	SPTLC1	10558	O15269	65	119	103	74	132	93	132	68	66	146	41	0.343032	0.336003
ENSG00000090060	PAPOLA	10914	P51003	316	373	292	376	412	364	302	303	311	440	233	0.16726	0.435185
ENSG00000090061	CCNK	8812	A0A024R6K1	64	82	64	73	76	114	64	52	71	76	46	0.0873105	0.83014
ENSG00000090097	PCBP4	57060	A0A024R320	634	572	225	350	396	461	478	421	366	763	325	-0.376642	0.0723065
ENSG00000090104	RGS1	5996	A0A024R945	9	23	0	1	1	1	0	4	0	11	2	0.548353	0.790471
ENSG00000090238	YPEL3	83719	A0A024R624	271	269	144	295	271	382	221	187	213	337	240	-0.124377	0.710848
ENSG00000090263	MRPS33	51650	A4D1T3	208	239	115	195	235	202	241	197	293	395	221	-0.398167	0.165056
ENSG00000090266	NDUFB2	4708	A4D1T5	803	917	326	607	576	620	577	523	852	1034	827	-0.389021	0.259733
ENSG00000090273	NUDC	10726	Q9Y266	364	276	201	328	242	320	178	215	324	349	281	-0.164798	0.691135
ENSG00000090316	MAEA	10296	B3KRN7	172	205	123	155	191	186	155	135	143	233	125	0.0301621	0.89204
ENSG00000090339	ICAM1	3383	P05362	77	185	45	43	78	35	73	48	28	76	20	0.712703	0.159675
ENSG00000090372	STRN4	29888	Q59GV6	327	310	163	337	257	310	280	209	178	326	184	0.0446341	0.894497
ENSG00000090376	IRAK3	11213	Q9Y616	34	93	93	83	150	77	102	78	39	104	50	0.624561	0.116761
ENSG00000090382	LYZ	4069	B2R4C5	20	48	125	35	148	14	52	46	46	58	10	1.40763	0.0355359
ENSG00000090402	SI	6476	P14410	0	0	0	0	0	0	0	0	0	0	0	NA	NA
ENSG00000090432	MUL1	79594	A0A024RAA0	233	205	112	174	195	195	217	178	221	304	212	-0.413236	0.0619179
ENSG00000090447	TFAP4	7023	Q01664	44	66	31	79	64	70	50	31	27	53	21	0.522563	0.173196
ENSG00000090470	PDCD7	10081	Q6IEG3	140	125	72	86	99	141	92	100	65	117	64	-0.11627	0.741329
ENSG00000090487	SPG21	51324	A0A024R5Y1	130	133	121	172	157	160	183	136	145	273	116	-0.121439	0.696649
ENSG00000090512	FETUB	26998	Q9UGM5	0	0	0	0	0	0	0	0	2	0	0	-0.836048	NA
ENSG00000090520	DNAJB11	51726	Q9UBS4	36	76	67	57	71	39	41	33	32	77	23	0.802837	0.00258894
ENSG00000090530	P3H2	55214	Q8IVL5	18	21	34	28	28	9	14	11	2	37	10	1.10306	0.0587833
ENSG00000090534	THPO	7066	P40225	16	3	1	5	0	5	4	5	2	14	4	-1.5931	0.125774
ENSG00000090539	CHRD	8646	E7ESX1	87	115	36	33	24	84	66	37	19	70	26	-0.119376	0.87082
ENSG00000090554	FLT3LG	2323	B7ZLY4	1	5	2	2	1	0	2	0	1	1	0	1.7952	NA
ENSG00000090565	RAB11FIP3	9727	O75154	518	531	138	233	153	438	283	171	233	424	257	-0.392138	0.388228
ENSG00000090581	GNPTG	84572	Q9UJJ9	159	189	76	132	134	161	132	86	82	158	111	0.0344346	0.923311
ENSG00000090612	ZNF268	10795	Q14587	52	79	58	40	72	73	70	62	47	139	43	-0.118579	0.762275
ENSG00000090615	GOLGA3	2802	Q08378	826	1021	492	484	585	798	618	462	487	1017	522	-0.0792618	0.775253
ENSG00000090621	PABPC4	8761	Q13310	2346	2043	935	1505	1324	2421	1339	1544	2402	2122	2185	-0.58221	0.0774815
ENSG00000090659	CD209	30835	B2R907	11	34	17	24	19	11	7	4	14	24	7	1.0996	0.0198793
ENSG00000090661	CERS4	79603	Q53HF9	21	54	57	71	42	26	45	30	14	59	11	1.04469	0.0192534
ENSG00000090674	MCOLN1	57192	Q9GZU1	26	36	24	61	27	34	38	23	21	48	26	0.303489	0.516349
ENSG00000090686	USP48	84196	Q86UV5	196	282	164	211	192	235	183	150	160	266	160	0.132146	0.522143
ENSG00000090776	EFNB1	1947	P98172	132	127	144	168	167	104	121	61	54	149	72	0.689075	0.0200109
ENSG00000090857	PDPR	55066	Q8NCN5	540	499	278	623	435	571	471	803	551	443	278	-0.246222	0.61811
ENSG00000090861	AARS	16	P49588	586	618	559	870	715	492	397	355	382	713	416	0.570628	0.0193896
ENSG00000090863	GLG1	2734	Q92896	1340	1169	763	853	932	1367	1072	811	705	1440	745	-0.185161	0.347497
ENSG00000090889	KIF4A	24137	O95239	1	3	1	4	1	0	1	2	0	7	0	0.68958	NA
ENSG00000090905	TNRC6A	27327	Q8NDV7	549	670	367	421	505	741	565	412	400	722	374	-0.137313	0.466062
ENSG00000090924	PLEKHG2	64857	Q9H7P9	141	204	77	106	96	70	28	60	26	103	30	0.88625	0.0883473
ENSG00000090932	DLL3	10683	Q9NYJ7	0	0	0	0	0	0	0	0	1	0	0	-0.423854	NA
[truncated: 56,832 more rows]

## Sheet: RIRCD RNAseq Glycolytic Genes
				Affected vs. Control
[truncated: 22 more rows]

## Sheet: RIRCD RNAseq GO Down
Category	Term	Count	%	PValue	Genes	List Total	Pop Hits	Pop Total	Fold Enrichment	Bonferroni	Benjamini	FDR	-log10(FDR)
[truncated: 7 more rows]

[truncated: 3 more sheets: RIRCD Proteomics Statistics, RIRCD Prot. Glycolytic Gen, RIRCD Proteomics GO Down]
